# Supplementary material for: Identification of the anti-breast cancer targets of triterpenoids in Liquidambaris Fructus and the hints for its traditional applications
Source: BMC Complement Med Ther. 2020 Nov 27;20:369. doi: 10.1186/s12906-020-03143-8 (PMC7694930; doi:10.1186/s12906-020-03143-8)
Supplement: Supplementary file 4 — Additional file 4. Predicted targets of LF triterpenoids and therapeutic targets of breast cancer. [file 12906_2020_3143_MOESM4_ESM.xlsx]

## Sheet: predicted targets
	LFg	LFf	LFe	LFd	LFc	LFb	LFa	LF13	LF12	LF11	LF10	LF09	LF08	LF07	LF06	LF05	LF04	LF03	LF02	LF01
	ursolic acid	lantanolic acid	2α,3β-dihydroxy-23-norolean-4(24),12(13)-dien-28-oic acid	11α-Methoxy-28-nor-β-amyrenone	erythrodiol	oleanolic acid	6β-Hydroxy-3-oxo-lup-20(29)-en-28-oic acid	arjunolic acid	3α-acetoxy-25-hydroxyolean-12-en-28-oic acid	hydroxyoleanonic lactone	3-oxo-12β-hydroxy-oleanan-28,13β-olide	epibetulinic acid	betulinic acid	liquidambaric lactone	ursonic acid	oleanonic acid	betulin	ambronal	28-nor-β-amyrenone	betulonic acid	Protein Name	Class	Gene Name	Uniprot ID	Function	Disease	Idication
20	0.9871	1	0.9564	0.9537	0.9864	0.9618	0.9777	0.9391	0.9649	0.9919	0.9912	0.9963	0.9969	0.9876	0.9829	0.9642	0.9964	0.9629	0.9619	0.9827	Aldo-keto reductase family 1 member C2	OXIDOREDUCTASE	AKR1C2	P52895	Works in concert with the 5-alpha/5-beta-steroid reductases to convert steroid hormones into the 3-alpha/5-alpha and 3-alpha/5-beta-tetrahydrosteroids. Catalyzes the inactivation of the most potent androgen 5-alpha-dihydrotestosterone (5-alpha- DHT) to 5-	NONE	NONE
20	0.9794	1	1	0.9972	1	0.9768	1	1	0.9672	0.9849	0.9792	0.9898	0.9893	0.9885	0.9903	0.9839	0.9977	0.9841	0.9961	0.9807	Bone morphogenetic protein 2	HORMONE/GROWTH FACTOR	BMP2	P12643	Induces cartilage and bone formation.	NONE	Bone disease;Musculoskeletal disease;Periodontal disease;Bone injury;Osteoporosis
20	0.9833	1	1	0.9115	0.9959	0.9537	0.9681	0.9694	0.7692	0.9327	0.9605	0.9692	0.9682	0.9323	0.9821	0.9399	0.964	0.9175	0.9164	0.9367	Proto-oncogene serine/threonine-protein kinase Pim-1	NONE	PIM1	P11309	Involved in protein kinase activity	NONE	For nutritional supplementation, also for treating dietary shortage or imbalance
20	0.9816	0.9976	0.8173	0.9667	0.7677	0.9573	0.9257	0.9783	0.8953	0.9755	0.9047	0.9859	0.9511	0.9706	0.9328	0.972	0.8113	0.9543	0.9672	0.9241	Carbonic anhydrase 2	LYASE	CA2	P00918	Essential for bone resorption and osteoclast differentiation (By similarity). Reversible hydration of carbon dioxide.	Defects in CA2 are the cause of autosomal recessive osteopetrosis type 3 (OPTB3) [MIM:259730]; also known as osteopetrosis with renal tubular acidosis, carbonic anhydrase II deficiency syndrome, Guibaud-Vainsel syndrome or marble brain disease. Osteopetrosis is a rare genetic disease characterized by abnormally dense bone, due to defective resorption of immature bone. The disorder occurs in two f…	NONE
20	0.9928	1	1	0.9571	0.9603	0.9873	0.975	1	0.991	0.9811	0.9771	0.9761	0.9769	0.9681	0.9323	0.9927	0.9743	0.9904	0.9713	0.9138	Steryl-sulfatase	HYDROLASE	STS	P08842	Conversion of sulfated steroid precursors to estrogens during pregnancy.	Defects in STS are the cause of ichthyosis X-linked (IXL) [MIM:308100]. Ichthyosis X-linked is a keratinization disorder manifesting with mild erythroderma and generalized exfoliation of the skin within a few weeks after birth. Affected boys later develop large, polygonal, dark brown scales, especially on the neck, extremities, trunk, and buttocks.	Cognitive disorder;Cancer;Breast tumor
20	0.8831	0.9014	0.75	0.8009	0.9472	0.8277	0.9242	0.9342	0.8937	0.9226	0.8488	0.8091	0.8201	0.9595	0.9142	0.9883	0.7044	0.9411	0.7238	0.8949	Mitogen-activated protein kinase 8	TRANSFERASE	MAPK8	P45983	Responds to activation by environmental stress and pro- inflammatory cytokines by phosphorylating a number of transcription factors, primarily components of AP-1 such as JUN, JDP2 and ATF2 and thus regulates AP-1 transcriptional activity. In T-cells, JNK1;JNK1 isoforms display different binding patterns: beta-1 preferentially binds to c-Jun, whereas alpha-1, alpha-2, and beta- 2 have a similar lo…	NONE	Psoriasis;Asthma;Cancer;Neurodegenerative disease;Inflammation;Liver disease;Acute myelogenous leukemia;Diabetes mellitus;Pulmonary fibrosis;Ischemia
20	0.9702	1	1	0.9494	0.9971	0.9709	0.9789	1	0.9636	0.9502	0.9888	0.967	0.957	0.9232	0.9016	0.9661	0.9761	0.9618	0.951	0.8943	Serum albumin	PLASMA PROTEIN	ALB	P02768	Serum albumin, the main protein of plasma, has a good binding capacity for water, Ca(2+), Na(+), K(+), fatty acids, hormones, bilirubin and drugs. Its main function is the regulation of the colloidal osmotic pressure of blood.	Defects in ALB are a cause of familial dysalbuminemic hyperthyroxinemia (FDH) [MIM:103600]. FDH is a form of euthyroid hyperthyroxinemia that is due to increased affinity of ALB for T(4). It is the most common cause of inherited euthyroid hyperthyroxinemia in Caucasian population.;A variant structure of albumin could lead to increased binding of zinc resulting in an asymptomatic augmentation of z…	NONE
20	0.9719	1	1	0.952	0.9259	0.9469	0.9894	0.9293	0.9507	0.8823	0.9602	0.9902	0.8742	0.9144	0.8637	0.9277	0.9857	0.94	0.9609	0.8892	Apolipoprotein A-II	LIPID TRANSPORT	APOA2	P02652	May stabilize HDL (high density lipoprotein) structure by its association with lipids, and affect the HDL metabolism.	NONE	NONE
20	0.8985	0.8866	0.8059	0.6543	0.987	0.9808	0.6983	0.9973	0.7407	0.8759	0.7625	0.7993	0.8391	0.7416	0.9374	0.7308	0.75	0.7174	0.6522	0.8851	Mitogen-activated protein kinase 14	NONE	MAPK14	Q16539	Involved in MAP kinase activity	NONE	NONE
20	0.8101	0.8874	0.7062	0.5844	0.6793	0.8198	0.862	0.9577	0.8357	0.8672	0.9159	0.8794	0.8656	0.9673	0.7599	0.5938	0.7025	0.602	0.5852	0.8845	Glutathione S-transferase P	TRANSFERASE	GSTP1	P09211	Conjugation of reduced glutathione to a wide number of exogenous and endogenous hydrophobic electrophiles.	NONE	NONE
20	0.954	1	0.9762	0.7392	0.9343	0.9492	0.8912	0.9366	0.8402	0.815	0.9368	0.9601	0.9747	0.8271	0.8076	0.7551	0.9635	0.7416	0.7314	0.8634	Vitamin D-binding protein	TRANSPORT, LIGAND BINDING PROTEIN	GC	P02774	Multifunctional protein found in plasma, ascitic fluid, cerebrospinal fluid, and urine and on the surface of many cell types. In plasma, it carries the vitamin D sterols and prevents polymerization of actin by binding its monomers. DBP associates with mem	NONE	NONE
20	0.7893	0.9912	0.8415	0.6842	0.6796	0.8882	0.6907	0.8875	0.7271	0.7223	0.7339	0.7389	0.7944	0.6955	0.8794	0.6802	0.7396	0.6843	0.6888	0.8398	Peroxisome proliferator-activated receptor gamma	TRANSCRIPTION	PPARG	P37231	Receptor that binds peroxisome proliferators such as hypolipidemic drugs and fatty acids. Once activated by a ligand, the receptor binds to a promoter element in the gene for acyl-CoA oxidase and activates its transcription. It therefore controls the pero	Defects in PPARG can lead to type 2 insulin-resistant diabetes and hyptertension.;Defects in PPARG may be associated with susceptibility to obesity [MIM:601665].;Defects in PPARG may be associated with colon cancer.;Defects in PPARG are the cause of familial partial lipodystrophy type 3 (FPLD3) [MIM:604367]. Familial partial lipodystrophies (FPLD) are a heterogeneous group of genetic disorders ch…	Asthma;Cerebrovascular ischemia;Conjunctivitis;Inflammation;Multiple sclerosis;Fibrosis;Unidentified indication;Psoriasis;Heart arrhythmia;Rheumatoid arthritis;Atherosclerosis;Corneal disease;Cardiovascular disease;Ulcerative colitis;Alzheimers disease;Infertility;Syndrome X;Lipid metabolism disorder;Non-insulin dependent diabetes;Metabolic disorder;Diabetic complication;Hyperlipidemia;Lacrimal g…
20	0.6938	0.8415	0.7164	0.7208	0.6188	0.7145	0.6862	0.813	0.7576	0.6123	0.6942	0.7157	0.7286	0.7313	0.7945	0.8361	0.7351	0.8263	0.7315	0.8291	Sex hormone-binding globulin	TRANSPORT PROTEIN	SHBG	P04278	Functions as an androgen transport protein, but may also be involved in receptor mediated processes. Each dimer binds one molecule of steroid. Specific for 5-alpha-dihydrotestosterone, testosterone, and 17-beta-estradiol. Regulates the plasma metabolic cl	NONE	NONE
20	0.8877	1	0.9308	0.8626	0.8305	0.8878	0.9947	0.9168	0.7958	0.9363	0.8932	0.9754	0.9017	0.9301	0.8017	0.8067	0.981	0.7968	0.8329	0.8196	Transthyretin	HORMONE/GROWTH FACTOR	TTR	P02766	Thyroid hormone-binding protein. Probably transports thyroxine from the bloodstream to the brain.	Defects in TTR are the cause of amyloidosis type 1 (AMYL1) [MIM:176300]. AMYL1 is a hereditary generalized amyloidosis due to transthyretin amyloid deposition. Protein fibrils can form in different tissues leading to amyloid polyneuropathies, amyloidotic cardiomyopathy, carpal tunnel syndrome, systemic senile amyloidosis.;Defects in TTR are the cause of amyloidosis type 7 (AMYL7) [MIM:105210]; al…	NONE
20	0.8563	0.9891	0.7743	0.6779	0.7024	0.7303	0.7884	0.711	0.7134	0.7074	0.667	0.8824	0.8645	0.6753	0.684	0.731	0.86	0.6799	0.698	0.8146	Estrogen receptor	TRANSCRIPTION	ESR1	P03372	Nuclear hormone receptor. The steroid hormones and their receptors are involved in the regulation of eukaryotic gene expression and affect cellular proliferation and differentiation in target tissues.	NONE	Melanoma;Brain tumor;Inflammation;Myocardial infarction;Fibrosis;Brain ischemia;Psoriasis;Rheumatoid arthritis;Retinitis pigmentosa;Atherosclerosis;Genitourinary disease;Breast disease;Atrophy;Crohns disease;Testosterone deficiency;Uterine fibroids;Fibrocystic breast disease;Arthralgia;Prostatitis;Prostate hyperplasia;Inflammatory bowel disease;Solid tumor;Gynecological disorder;Vascular disease;…
20	0.6991	0.7984	0.75	0.7287	0.7191	0.7	0.75	0.75	0.696	0.7865	0.71	0.7357	0.7703	0.6866	0.7297	0.7143	0.7364	0.7146	0.725	0.8107	Serine/threonine-protein phosphatase 5	NONE	PPP5C	P53041	Involved in hydrolase activity	NONE	NONE
20	0.8388	1	0.997	0.8869	0.9538	0.8169	0.8089	0.942	0.8375	0.8815	0.8754	0.8777	0.9169	0.9241	0.8853	0.8344	0.9066	0.8458	0.8815	0.7959	Kinesin-like protein KIF11	MOTOR PROTEIN,CELL CYCLE	KIF11	P52732	Motor protein required for establishing a bipolar spindle. Blocking of KIF11 prevents centrosome migration and arrest cells in mitosis with monoastral microtubule arrays.	NONE	Melanoma;Hodgkins disease;Acute leukemia;Breast tumor;Head and neck tumor;Hepatocellular carcinoma;Ovary tumor;Prostate tumor;Solid tumor;Non-Hodgkin lymphoma;Cancer;Non-small-cell lung cancer;Renal cell carcinoma;Colorectal tumor
20	0.7221	0.9425	0.9335	0.8091	0.8314	0.7168	0.7548	0.75	0.9695	0.7003	0.7036	0.779	0.7669	0.705	0.7372	0.8114	0.7443	0.8118	0.818	0.7935	Progesterone receptor	PROGESTERONE RECEPTOR	PGR	P06401	The steroid hormones and their receptors are involved in the regulation of eukaryotic gene expression and affect cellular proliferation and differentiation in target tissues.	NONE	Uterine fibroids;Menstruation disorder;Infertility;Acne;Breast tumor;Female contraception;Neoplasm;Planned abortion;Dysmenorrhea;Endometriosis;Hormone deficiency;Unidentified indication;Gynecological disorder;Musculoskeletal disease;Estrogen deficiency;Cancer;Contraception;Amenorrhea;Female infertility;Carcinoma;Menopause;Premenstrual syndrome;Anesthesia;Age related macular degeneration;Osteoporo…
20	0.8258	0.9517	0.7912	0.7085	0.8035	0.7226	0.7682	0.8425	0.8197	0.7367	0.6768	0.7798	0.7167	0.7296	0.8951	0.6886	0.8647	0.7194	0.7103	0.764	Androgen receptor	HORMONE RECEPTOR	AR	P10275	Steroid hormone receptors are ligand-activated transcription factors that regulate eukaryotic gene expression and affect cellular proliferation and differentiation in target tissues. Transcription factor activity is modulated by bound coactivator and core	Genetic variation in AR can be responsible of androgenetic alopecia (AGA) [MIM:109200].;Defects in AR are the cause of androgen insensibility syndrome (AIS) [MIM:300068]; previously known as testicular feminization syndrome (TFM). It can be complete (CAIS) when external genitalia are phenotypically female; or partial (PAIS) when external genitalia are substantively ambiguous or mild (MAIS) when e…	Hypoactive sexual desire disorder;Hepatitis B virus infection;Cardiac failure;Andrology;Hirsutism;Female sexual dysfunction;Psoriasis;Reperfusion injury;Plasmodium infection;Atherosclerosis;Prostate hyperplasia;Fatigue;Male sexual dysfunction;Autoimmune disease;Testosterone deficiency;Uterine fibroids;Metabolic disorder;Myalgia;Obesity;Gynecological disorder;Contraception;Cancer;Hypercholesterole…
20	0.7801	0.9422	0.7872	0.7445	0.8617	0.7753	0.7352	0.8355	0.7782	0.6066	0.7101	0.7986	0.7847	0.6742	0.7319	0.7237	0.7883	0.7241	0.7446	0.7439	Estradiol 17-beta-dehydrogenase 1	NONE	HSD17B1	P14061	Lipid transport and metabolism	NONE	Some evidence suggests that NADH might be useful in treating Parkinsons disease, chronic fatigue syndrome, Alzheimers disease and cardiovascular disease.
20	0.7692	0.839	0.9301	0.7224	0.9128	0.9714	0.8382	0.9353	0.7283	0.733	0.7143	0.8961	0.9684	0.7369	0.8811	0.9735	0.9119	0.7349	0.7195	0.7348	Beta-secretase 1	HYDROLASE	BACE1	P56817	Responsible for the proteolytic processing of the amyloid precursor protein (APP). Cleaves at the N-terminus of the A-beta peptide sequence, between residues 671 and 672 of APP, leads to the generation and extracellular release of beta-cleaved soluble APP	NONE	Alzheimers disease
20	0.7719	0.9957	0.8	0.6684	0.8613	0.7467	0.7388	0.7911	0.7517	0.7592	0.6328	0.7421	0.7565	0.7692	0.7325	0.7349	0.7488	0.7353	0.7087	0.7244	Bile salt sulfotransferase	NONE	SULT2A1	Q06520	Involved in sulfotransferase activity	NONE	NONE
20	0.6965	0.9669	0.75	0.6579	0.6868	0.7019	0.6797	0.7497	0.6788	0.71	0.6773	0.7576	0.7111	0.7279	0.7152	0.6761	0.6663	0.5945	0.6649	0.7233	cAMP-specific 3,5-cyclic phosphodiesterase 4B	HYDROLASE	PDE4B	Q07343	May be involved in mediating central nervous system effects of therapeutic agents ranging from antidepressants to antiasthmatic and anti-inflammatory agents.	NONE	Chronic obstructive pulmonary disease;Asthma
20	0.9737	0.9829	0.935	0.7411	0.9078	0.9752	0.658	0.6627	0.9772	0.729	0.6096	0.9063	0.9157	0.777	0.725	0.7388	0.91	0.8811	0.6786	0.7193	Collagenase 3	MATRIX METALLOPROTEASE	MMP13	P45452	Degrades collagen type I. Does not act on gelatin or casein. Could have a role in tumoral process.	Defects in MMP13 are the cause of spondyloepimetaphyseal dysplasia type 2 (SEMD2) [MIM:602111]; also known as spondyloepimetaphyseal dysplasia type Missouri. SEMDs are a heterogeneous group of skeletal disorders characterized by defective growth and modeling of the spine and long bones. The SEMDs are distinguished from the spondylometaphyseal dysplasias and the spondyloepiphyseal dysplasias by th…	NONE
20	0.7342	0.9247	0.654	0.7114	0.7388	0.7546	0.661	0.6843	0.6705	0.7109	0.58	0.8719	0.6965	0.7273	0.826	0.7056	0.703	0.7066	0.7106	0.7149	Aldose reductase	OXIDOREDUCTASE	AKR1B1	P15121	Catalyzes the NADPH-dependent reduction of a wide variety of carbonyl-containing compounds to their corresponding alcohols with a broad range of catalytic efficiencies.	In diabetes and galactosemia, increased AR activity leads to high levels of sorbitol and galactitol, respectively, in the cells of many tissues. Accumulation of sugar alcohols has been shown to cause osmotic cataracts in the lens. AR is also thought to play a key role in diabetic complications of three other target tissues, namely, nerve, kidney and retina.	Neuropathy;Diabetic neuropathy;Diabetic foot ulcer;Diabetic complication;Diabetic nephropathy;Retinopathy;Ocular disease;Central nervous system disease;Diabetic retinopathy;Diabetes mellitus;Diabetic cataract;Cataract
20	0.6492	0.742	0.7321	0.7148	0.6928	0.6169	0.6603	0.7239	0.6706	0.7004	0.6303	0.867	0.6811	0.6957	0.6914	0.7115	0.6597	0.7117	0.7128	0.7056	Nitric oxide synthase, endothelial	OXIDOREDUCTASE	NOS3	P29474	Produces nitric oxide (NO) which is implicated in vascular smooth muscle relaxation through a cGMP-mediated signal transduction pathway. NO mediates vascular endothelial growth factor (VEGF)-induced angiogenesis in coronary vessels and promotes blood clot	NONE	Coronary artery disease;Hypertension;Congestive heart failure;Angina;Myocardial infarction;Peripheral vascular disease;Atherosclerosis;Ischemic heart disease
20	0.6937	0.7917	0.6941	0.7053	0.7115	0.7108	0.6434	0.739	0.7643	0.7475	0.7129	0.6616	0.6138	0.7054	0.7169	0.7243	0.6401	0.7289	0.7013	0.705	Tyrosine-protein phosphatase non-receptor type 11	TYROSINE PHOSPHATASE	PTPN11	Q06124	Acts downstream of various receptor and cytoplasmic protein tyrosine kinases to participate in the signal transduction from the cell surface to the nucleus.	Defects in PTPN11 are the cause of LEOPARD syndrome [MIM:151100]. It is an autosomal dominant disorder allelic with Noonan syndrome. The acronym LEOPARD stands for lentigines, electrocardiographic conduction abnormalities, ocular hypertelorism, pulmonic stenosis, abnormalities of genitalia, retardation of growth, and deafness.;Defects in PTPN11 are the cause of Noonan syndrome 1 (NS1) [MIM:163950…	NONE
20	0.8255	0.9483	0.7012	0.7007	0.6826	0.842	0.9686	0.943	0.9227	0.9799	0.6139	0.6387	0.6381	0.7839	0.852	0.9015	0.6723	0.6478	0.6989	0.695	Prothrombin	HYDROLASE	F2	P00734	Thrombin, which cleaves bonds after Arg and Lys, converts fibrinogen to fibrin and activates factors V, VII, VIII, XIII, and, in complex with thrombomodulin, protein C. Functions in blood homeostasis, inflammation and wound healing.	Defects in F2 are the cause of various forms of dysprothrombinemia [MIM:176930].;Genetic variations in F2 may be a cause of susceptibility to ischemic stroke [MIM:601367]; also known as cerebrovascular accident or cerebral infarction. A stroke is an acute neurologic event leading to death of neural tissue of the brain and resulting in loss of motor, sensory and/or cognitive function. Ischemic str…	Deep vein thrombosis;Thrombocytopenia;Cerebrovascular disease;Wound healing;Ebola virus infection;Bone injury;Cerebrovascular ischemia;Restenosis;Thrombosis;Diabetic foot ulcer;Ischemic heart disease;Marburg virus infection;Myocardial disease;Embolism and thrombosis;Myocardial infarction;Cartilage disease;Thromboembolism;Coronary artery disease;Hemophilia;Blood clotting disorder;Bleeding;Atrial f…
20	0.7669	0.9044	0.75	0.6754	0.7039	0.7318	0.7267	0.75	0.7748	0.7004	0.6356	0.71	0.7148	0.7083	0.6855	0.7442	0.7106	0.7816	0.7024	0.69	Proto-oncogene tyrosine-protein kinase Src	TRANSFERASE	SRC	P12931	NONE	NONE	Hypercalcemia;Cancer;Osteoporosis;Cerebrovascular ischemia;Bone metastases;Metastasis;Solid tumor
20	0.7536	0.991	0.7424	0.7143	0.8312	0.7659	0.7073	0.7861	0.7143	0.7213	0.7096	0.742	0.7286	0.8514	0.6944	0.7812	0.7445	0.7131	0.6929	0.6837	Annexin A5	CALCIUM/PHOSPHOLIPID-BINDING	ANXA5	P08758	This protein is an anticoagulant protein that acts as an indirect inhibitor of the thromboplastin-specific complex, which is involved in the blood coagulation cascade.	NONE	NONE
20	0.6365	0.75	0.6542	0.6101	0.6251	0.6312	0.69	0.6739	0.6168	0.6904	0.7242	0.6898	0.69	0.6308	0.6603	0.5981	0.7077	0.5987	0.6105	0.6806	Dual specificity protein phosphatase 6	HYDROLASE	DUSP6	Q16828	Inactivates MAP kinases. Has a specificity for the ERK family.	NONE	NONE
20	0.6996	1	0.7391	0.7007	0.7721	0.6822	0.6599	0.6774	0.808	0.6925	0.7179	0.7096	0.7127	0.7153	0.7021	0.7045	0.7069	0.7077	0.7157	0.6804	SEC14-like protein 2	NONE	SEC14L2	O76054	Involved in transporter activity	NONE	Vitamin E, known for its antioxidant activities, is protective against cardiovascular disease and some forms of cancer and has also demonstrated immune-enhancing effects. It may be of limited benefit in some with asthma and rheumatoid arthritis. It may be helpful in some neurological diseases including Alzheimers, some eye disorders including cataracts, and diabetes and premenstrual syndrome. It …
20	0.9755	0.8526	1	0.8061	0.7731	0.8238	0.7109	0.7311	0.7716	0.7845	0.7991	0.9875	0.9865	0.8674	0.7979	0.8046	0.9868	0.8225	0.8181	0.6794	Caspase-7	HYDROLASE	CASP7	P55210	Involved in the activation cascade of caspases responsible for apoptosis execution. Cleaves and activates sterol regulatory element binding proteins (SREBPs). Proteolytically cleaves poly(ADP-ribose) polymerase (PARP) at a 216-Asp-	-Gly- 217 bond. Overe	NONE
20	0.6546	0.9163	0.6	0.6878	0.6837	0.5969	0.6774	0.731	0.6516	0.5928	0.6426	0.6733	0.6881	0.6656	0.7136	0.6031	0.6164	0.5604	0.5705	0.6712	cAMP-specific 3,5-cyclic phosphodiesterase 4D	HYDROLASE	PDE4D	Q08499	Regulates the levels of cAMP in the cell.	Genetic variations in PDE4D might be associated with susceptibility to stroke type 1 (STRK1) [MIM:606799]. A stroke is an acute neurologic event leading to death of neural tissue of the brain and resulting in loss of motor, sensory and/or cognitive function. PubMed:17006457 states that association with stroke has to be considered with caution.	NONE
20	0.8275	0.9664	0.8587	0.9722	0.7307	0.8438	0.878	0.9704	0.9453	0.6967	0.8762	0.877	0.8186	0.8921	0.9162	0.7672	0.7454	0.8907	0.9791	0.6669	Amine oxidase [flavin-containing] B	OXIDOREDUCTASE	MAOB	P27338	Catalyzes the oxidative deamination of biogenic and xenobiotic amines and has important functions in the metabolism of neuroactive and vasoactive amines in the central nervous system and peripheral tissues. MAOB preferentially degrades benzylamine and phe	NONE	Alzheimers disease;Cocaine addiction;Major depressive disorder;Epilepsy;Neurodegenerative disease;Attention deficit hyperactivity disorder;Head injury;Parkinsons disease;Dementia;Nicotine dependence;Cerebrovascular ischemia
20	0.7831	0.8097	0.8125	0.658	0.7159	0.7985	0.6371	0.7466	0.7382	0.9472	0.6996	0.6697	0.6566	0.697	0.7271	0.7358	0.6415	0.6477	0.6956	0.6405	Cell division protein kinase 2	NONE	CDK2	P24941	Involved in protein kinase activity	NONE	NONE
20	0.7996	0.9079	0.6557	0.5964	0.6084	0.7025	0.6089	0.7147	0.6854	0.7186	0.7192	0.666	0.657	0.7004	0.6457	0.7008	0.619	0.6922	0.5925	0.63	TGF-beta receptor type-1	TRANSFERASE	TGFBR1	P36897	On ligand binding, forms a receptor complex consisting of two type II and two type I transmembrane serine/threonine kinases. Type II receptors phosphorylate and activate type I receptors which autophosphorylate, then bind and activate SMAD transcriptional	Defects in TGFBR1 are the cause of Loeys-Dietz syndrome type 1A (LDS1A) [MIM:609192]; also known as Furlong syndrome or Loeys-Dietz aortic aneurysm syndrome (LDAS). LDS1 is an aortic aneurysm syndrome with widespread systemic involvement. The disorder is characterized by arterial tortuosity and aneurysms, craniosynostosis, hypertelorism, and bifid uvula or cleft palate. Other findings include exo…	Skin burns;Glomerulonephritis;Wound healing;Renal disease;Scleroderma;Glaucoma;Diabetic complication;Scar tissue;Inflammation;Urinary tract disease;Pulmonary fibrosis;Diabetic nephropathy;Fibrosis;Solid tumor;Angiogenesis disorder;Glioma;Cancer;Atherosclerosis;Glomerular disease;Lung tumor;Nephritis;Immune disorder;Bone marrow transplantation
20	0.7416	0.8647	0.7164	0.6532	0.7231	0.6663	0.7032	0.8177	0.6515	0.7834	0.7342	0.6764	0.672	0.7808	0.6821	0.7373	0.7031	0.7277	0.6805	0.6198	Corticosteroid 11-beta-dehydrogenase isozyme 1	OXIDOREDUCTASE	HSD11B1	P28845	Catalyzes reversibly the conversion of cortisol to the inactive metabolite cortisone. Catalyzes reversibly the conversion of 7-ketocholesterol to 7-beta-hydroxycholesterol. In intact cells, the reaction runs only in one direction, from 7- ketocholesterol	Defects in HSD11B1 are a cause of cortisone reductase deficiency (CRD) [MIM:604931]. In CRD, activation of cortisone to cortisol does not occur, resulting in adrenocorticotropin-mediated androgen excess and a phenotype resembling polycystic ovary syndrome (PCOS).	Non-insulin dependent diabetes;Rheumatoid arthritis;Diabetes mellitus;Obesity;Atherosclerosis;Metabolic disorder;Periodontitis
20	0.6061	0.8508	0.6989	0.689	0.7124	0.6514	0.8264	0.6855	0.6769	0.6132	0.7042	0.765	0.7314	0.7278	0.7038	0.6629	0.7465	0.6546	0.6641	0.6001	ADAM 17	HYDROLASE	ADAM17	P78536	Cleaves the membrane-bound precursor of TNF-alpha to its mature soluble form. Responsible for the proteolytic release of several other cell-surface proteins, including p75 TNF-receptor, interleukin 1 receptor type II, p55 TNF-receptor, transforming growth	NONE	Psoriasis;Inflammation;Rheumatoid arthritis;Cardiac failure;Multiple sclerosis;Metastasis;Immune disorder
20	0.5958	0.7771	0.836	0.5479	0.7069	0.6153	0.6789	0.6544	0.6198	0.5854	0.5671	0.6326	0.6761	0.5821	0.7044	0.6044	0.6705	0.5557	0.548	0.5768	Heat shock protein HSP 90-alpha	CHAPERONE	HSP90AA1	P07900	Molecular chaperone. Has ATPase activity (By similarity).	NONE	NONE
19	0.9657	0.9737	0.8394	0.97	0.9608	0.9171	0.9674	0.9778	0.9583	0.9408	0.953	0.8726	0.7961	0.9939	0.9604	0.9868	0.5949	0.9531		0.9626	Mitogen-activated protein kinase 10	TRANSFERASE	MAPK10	P53779	Responds to activation by environmental stress and pro- inflammatory cytokines by phosphorylating a number of transcription factors, primarily components of AP-1 such as c-Jun and ATF2 and thus regulates AP-1 transcriptional activity. Required for stress-	A chromosomal rearrangement involving MAPK10 is a cause of epileptic encephalopathy Lennox-Gastaut type [MIM:606369]. Translocation t(Y;4)(q11.2;q21) which causes MAPK10 truncation. Epileptic encephalopathies of the Lennox-Gastaut group are childhood epileptic disorders characterized by severe psychomotor delay and seizures.	Central nervous system disease;Inflammation;Pulmonary fibrosis;Ischemia;Cerebrovascular ischemia;Neurodegenerative disease
19	0.7171	0.8305	0.6262	0.5718	0.7105	0.7307	0.6384	0.7315	0.7242	0.659	0.6441		0.6906	0.7154	0.6445	0.745	0.7121	0.7362	0.5484	0.9619	Serine/threonine-protein kinase Chk1	TRANSFERASE	CHEK1	O14757	Required for checkpoint mediated cell cycle arrest in response to DNA damage or the presence of unreplicated DNA. May also negatively regulate cell cycle progression during unperturbed cell cycles. Recognizes the substrate consensus sequence [R-X-X- S/T].	NONE	Cancer;Solid tumor
19	0.9435	0.9369	0.9448	0.7564	0.8797	0.93	0.8214	0.9125	0.8231	0.854		0.9664	0.963	0.8901	0.8533	0.8011	0.9603	0.795	0.7663	0.7353	MAP kinase-activated protein kinase 2	NONE	MAPKAPK2	P49137	Involved in protein kinase activity	NONE	NONE
19	0.6145	0.8	0.6657	0.6148	0.5855	0.5987	0.6975	0.6423		0.5839	0.5945	0.7031	0.692	0.5946	0.5915	0.5784	0.7341	0.578	0.6139	0.6603	Alpha-tocopherol transfer protein	NONE	TTPA	P49638	Involved in vitamin E transporter activity	NONE	Vitamin E, known for its antioxidant activities, is protective against cardiovascular disease and some forms of cancer and has also demonstrated immune-enhancing effects. It may be of limited benefit in some with asthma and rheumatoid arthritis. It may be helpful in some neurological diseases including Alzheimers, some eye disorders including cataracts, and diabetes and premenstrual syndrome. It …
19	0.6968	0.8387	0.7861	0.6185	0.6977	0.6138	0.5996	0.6742		0.7618	0.6507	0.6877	0.6854	0.7557	0.6038	0.6741	0.5933	0.6475	0.6079	0.5994	Calmodulin	CALCIUM-BINDING PROTEIN	CALM1	P0DP23	Calmodulin mediates the control of a large number of enzymes and other proteins by Ca(2+). Among the enzymes to be stimulated by the calmodulin-Ca(2+) complex are a number of protein kinases and phosphatases. Together with CEP110 and centrin, is involved	NONE	NONE
19	0.6979	0.7802	0.8486	0.6446	0.7353	0.7835	0.6496	0.7692	0.8896	0.6938	0.6505	0.6506	0.665	0.6471	0.6565	0.6512	0.6393	0.6844	0.6749		Nuclear receptor ROR-alpha	LIPID BINDING PROTEIN	RORA	P35398	Orphan nuclear receptor. Binds DNA as a monomer to hormone response elements (HRE) containing a single core motif half-site preceded by a short A-T-rich sequence. This isomer binds to the consensus sequence 5-[AT][TA]A[AT][CGT]TAGGTCA-3.	NONE	NONE
18	0.8372	1	0.8368		0.8133	0.847	0.9261	0.95	0.7319	0.862	0.8978	0.8763	0.8911	0.9469		0.7413	0.8968	0.7121	0.8059	0.8022	Mitogen-activated protein kinase 1	TRANSFERASE	MAPK1	P28482	Involved in both the initiation and regulation of meiosis, mitosis, and postmitotic functions in differentiated cells by phosphorylating a number of transcription factors such as ELK1. Phosphorylates EIF4EBP1; required for initiation of translation. Phosp	NONE	NONE
18	0.8351	0.9137	0.7887			0.8474	0.8911	0.8737	0.8942	0.5747	0.6481	0.7999	0.9011	0.652	0.7739	0.8953	0.6758	0.6668	0.6063	0.7557	Cholinesterase	HYDROLASE	BCHE	P06276	NONE	Defects in BCHE are the cause of butyrylcholinesterase deficiency (BChE deficiency) [MIM:177400]. BChE deficiency is a metabolic disorder characterized by prolonged apnoea after the use of certain anesthetic drugs, including the muscle relaxants succinylcholine or mivacurium and other ester local anesthetics. The duration of the prolonged apnoea varies significantly depending on the extent of the…	Neurotoxicity, drug-induced;Toxicity;Alzheimers disease
18	0.6605	0.9219	0.7588	0.6478	0.6468	0.6722		0.6652	0.5992	0.5774	0.6216	0.7188	0.7279	0.625		0.5717	0.7353	0.5698	0.6519	0.7131	Wiskott-Aldrich syndrome protein	SIGNALING PROTEIN	WAS	P42768	Effector protein for Rho-type GTPases, providing a link with the Arp2/3 complex that regulates the structure and dynamics of the actin cytoskeleton. Important for efficient actin polymerization. Possible regulator of lymphocyte and platelet function.	Defects in WAS are the cause of Wiskott-Aldrich syndrome (WAS) [MIM:301000]; also known as eczema-thrombocytopenia- immunodeficiency syndrome. WAS is an X-linked recessive immunodeficiency characterized by eczema, thrombocytopenia, recurrent infections, and bloody diarrhea. Death usually occurs before age 10.;Defects in WAS are the cause of thrombocytopenia type 1 (THC1) [MIM:313900]. Thrombocyto…	Wiskott-Aldrich syndrome
18	0.7362		0.7169	0.7296	0.6429	0.7246	0.8216		0.7465	0.7135	0.7018	0.7633	0.691	0.7137	0.6461	0.7285	0.6888	0.7294	0.7298	0.6817	Epidermal growth factor receptor	TRANSFERASE	EGFR	P00533	Receptor for EGF, but also for other members of the EGF family, as TGF-alpha, amphiregulin, betacellulin, heparin-binding EGF-like growth factor, GP30 and vaccinia virus growth factor. Is involved in the control of cell growth and differentiation. Phospho;Isoform 2/truncated isoform may act as an antagonist.	Defects in EGFR are associated with lung cancer [MIM:211980].	Squamous cell carcinoma;Arteriosclerosis;Melanoma;Central nervous system tumor;Diabetes mellitus;Esophagus tumor;Ischemic heart disease;Brain tumor;Nasopharyngeal carcinoma;Liver tumor;Pancreas tumor;Lung tumor;Psoriasis;Bladder tumor;Esophageal disease;Mesothelioma;Atherosclerosis;Multiple myeloma;Bacterial infection;Uterine cervix tumor;Nasopharynx tumor;Carcinoma;Restenosis;Stomach tumor;Thyro…
18	0.5969	0.8168	0.623	0.6173	0.6042		0.642	0.7506	0.6721	0.6113		0.698	0.7344	0.7089	0.7237	0.5705	0.6829	0.6031	0.6157	0.656	Estrogen-related receptor gamma	NONE	ESRRG	P62508	Orphan receptor that acts as transcription activator in the absence of bound ligand. Binds specifically to an estrogen response element and activates reporter genes controlled by estrogen response elements (By similarity). Induces the expression of PERM1 in the skeletal muscle.	NONE	NONE
18	0.7401		0.7253	0.5549	0.6847	0.7363	0.6008	0.7685	0.6482	0.7411	0.579	0.6404		0.8194	0.6907	0.7178	0.6413	0.7355	0.6996	0.638	3-phosphoinositide-dependent protein kinase 1	TRANSFERASE	PDPK1	O15530	Phosphorylates and activates not only PKB/AKT, but also PKA, PKC-zeta, RPS6KA1 and RPS6KB1. May play a general role in signaling processes and in development (By similarity). Isoform 3 is catalytically inactive.	NONE	NONE
18	0.7371		0.6564	0.688	0.6982	0.7274		0.7681	0.7357	0.6774	0.5673	0.8725	0.7001	0.6497	0.6434	0.6519	0.6904	0.5996	0.6923	0.6366	Troponin C, slow skeletal and cardiac muscles	NONE	TNNC1	P63316	Involved in calcium ion binding	NONE	For short term treatment of acutely decompensated severe chronic heart failure (CHF). Also being investigated for use/treatment in heart disease.
17	0.9106	0.9737	0.8395		0.9342	0.9171	0.9339	0.9763	0.9112		0.8664	0.7162	0.6322		0.9469	0.9155	0.6655	0.5541	0.5536	0.9627	Vascular endothelial growth factor receptor 2	NONE	KDR	P35968	Tyrosine-protein kinase that acts as a cell-surface receptor for VEGFA, VEGFC and VEGFD. Plays an essential role in the regulation of angiogenesis, vascular development, vascular permeability, and embryonic hematopoiesis. Promotes proliferation, survival, migration and differentiation of endothelial cells. Promotes reorganization of the actin cytoskeleton. Isoforms lacking a transmembrane domain,…	NONE	NONE
17	0.8941	0.9294		0.8688	0.9787	0.8789	0.8369	0.9185	0.9384	0.9233	0.9686	0.9242	0.8991	0.9242	0.9387	0.9177		0.9047		0.9091	Complement factor B	HYDROLASE	CFB	P00751	Factor B which is part of the alternate pathway of the complement system is cleaved by factor D into 2 fragments: Ba and Bb. Bb, a serine protease, then combines with complement factor 3b to generate the C3 or C5 convertase. It has also been implicated in	NONE	NONE
17	0.9492	0.972	0.877			0.9284	0.9237	0.9584	0.9093	0.9361	0.9633	0.902	0.9043	0.9401	0.8569	0.9236	0.8773	0.9213		0.8963	Peptidyl-prolyl cis-trans isomerase A	NONE	PPIA	P62937	Posttranslational modification, protein turnover, chaperones	NONE	For treatment of transplant rejection, rheumatoid arthritis, severe psoriasis
17		0.9002	0.7584	0.6769	0.6945	0.6233	0.6612	0.7542	0.7816		0.5625	0.6862	0.6575		0.7721	0.6797	0.7254	0.6686	0.6592	0.7112	Mineralocorticoid receptor	TRANSCRIPTION	NR3C2	P08235	Receptor for both mineralocorticoids (MC) such as aldosterone and glucocorticoids (GC) such as corticosterone or cortisol. Binds to mineralocorticoid response elements (MRE) and transactivates target genes. The effect of MC is to increase ion and water tr	Defects in NR3C2 are a cause of autosomal dominant pseudohypoaldosteronism type I (PHA1) [MIM:177735]. PHA1 is characterized by urinary salt wasting, resulting from target organ unresponsiveness to mineralocorticoids. There are 2 forms of PHA1: the autosomal dominant form that is mild, and the recessive form which is more severe and due to defects in any of the epithelial sodium channel subunits.…	Metabolic disorder;Hypertension;Cardiovascular disease;Urinary tract disease
17	0.696	0.7793		0.6419		0.6663	0.6391		0.6628	0.8443	0.8336	0.6276	0.6931	0.7132	0.8367	0.7388	0.7731	0.6262	0.6077	0.6682	Cyclin-A2	TRANSFERASE/COMPLEX	CCNA2	P20248	Essential for the control of the cell cycle at the G1/S (start) and the G2/M (mitosis) transitions.	NONE	NONE
17	0.731			0.6371	0.6527	0.682	0.6264	0.722	0.7293	0.6634	0.5611	0.6231		0.6373	0.6495	0.6287	0.6125	0.6302	0.6321	0.6198	Glutathione reductase, mitochondrial	NONE	GSR	P00390	RNA processing and modification	NONE	For nutritional supplementation, also for treating dietary shortage or imbalance
17	0.9942	0.9983	0.9481	0.9186	0.9477	0.9743		0.8363	0.9635	0.8989		0.884	0.7476	0.9203	0.8894	0.8939	0.894	0.9307	0.9182		Thyroid hormone receptor beta	NONE	THRB	P10828	Nuclear hormone receptor that can act as a repressor or activator of transcription. High affinity receptor for thyroid hormones, including triiodothyronine and thyroxine.	NONE	NONE
17	0.692	0.7653	0.6088	0.5572	0.5777	0.6784		0.6578	0.6859	0.6281	0.5703	0.7284	0.71	0.618	0.5964	0.6607		0.6462	0.6478		cAMP-dependent protein kinase catalytic subunit alpha	NONE	PRKACA	P00517	Involved in protein serine/threonine kinase activity	NONE	NONE
16	0.8186	0.75	0.7115		0.6521	0.8068	0.6644	0.8092	0.6151		0.6076	0.7293	0.7311	0.6079	0.6258		0.7297	0.5478		0.6875	Dihydroorotate dehydrogenase, mitochondrial	OXIDOREDUCTASE	DHODH	Q02127	NONE	NONE	NONE
16		0.7753	0.6433	0.5976	0.5853	0.5826		0.7025	0.6307		0.6488		0.6232	0.6417	0.602	0.5861	0.5946	0.5568	0.5976	0.6299	Dipeptidyl peptidase 4	HYDROLASE	DPP4	P27487	Removes N-terminal dipeptides sequentially from polypeptides having unsubstituted N-termini provided that the penultimate residue is proline. Plays a role in T-cell activation.	NONE	Rheumatoid arthritis;Diabetes mellitus;Non-insulin dependent diabetes;Autoimmune disease;Immune disorder
16	0.5967	0.7703	0.6615	0.6026	0.6256	0.6173		0.7192		0.5859	0.5732		0.6505	0.642	0.6035	0.5851	0.602	0.58	0.5973		Retinol-binding protein 4	RETINOL TRANSPORT	RBP4	P02753	Delivers retinol from the liver stores to the peripheral tissues. In plasma, the RBP-retinol complex interacts with transthyretin, this prevents its loss by filtration through the kidney glomeruli.	Defects in RBP4 are a cause of retinol-binding protein deficiency [MIM:180250]. This condition causes night vision problems. It produces a typical fundus xerophthalmicus, featuring a progressed atrophy of the retinal pigment epithelium.;A deficiency of vitamin A blocks secretion of the binding protein post-translationally and results in defective delivery and supply of vitamin to the epidermal ce…	NONE
16	0.6355	0.8563		0.5986	0.6634		0.6908	0.6686	0.6114	0.6494	0.5794	0.6543	0.6474	0.6655		0.6889	0.6534	0.7376	0.5931		Aldo-keto reductase family 1 member C3	OXIDOREDUCTASE	AKR1C3	P42330	Catalyzes the conversion of aldehydes and ketones to alcohols. Catalyzes the reduction of prostaglandin (PG) D2, PGH2 and phenanthrenequinone (PQ) and the oxidation of 9-alpha,11-beta- PGF2 to PGD2. Functions as a bi-directional 3-alpha-, 17-beta- and 20-	NONE	NONE
16	0.6538	0.7566	0.6058	0.526	0.5651	0.6722	0.6456	0.715	0.5887		0.5619	0.7573	0.7502		0.6987	0.6887	0.6785		0.5255		Renin	HYDROLASE	REN	P00797	Renin is a highly specific endopeptidase, whose only known function is to generate angiotensin I from angiotensinogen in the plasma, initiating a cascade of reactions that produce an elevation of blood pressure and increased sodium retention by the kidney	Defects in REN are a cause of renal tubular dysgenesis (RTD) [MIM:267430]. RTD is an autosomal recessive severe disorder of renal tubular development characterized by persistent fetal anuria and perinatal death, probably due to pulmonary hypoplasia from early-onset oligohydramnios (the Potter phenotype).	Glaucoma;Renal disease;Cardiac failure;Atherosclerosis;HIV infection;Hypertension;Cardiovascular disease;Ocular hypertension;Renal failure
15	0.897	0.9976	0.9976	0.8899	0.8629	0.9975		0.9055	0.9974	0.9986	0.9771			0.9987		0.9974		0.9975	0.9002	0.876	Integrin alpha-L	IMMUNE SYSTEM	ITGAL	P20701	Integrin alpha-L/beta-2 is a receptor for ICAM1, ICAM2, ICAM3 and ICAM4. It is involved in a variety of immune phenomena including leukocyte-endothelial cell interaction, cytotoxic T-cell mediated killing, and antibody dependent killing by granulocytes an	NONE	NONE
15	0.9203	0.7931	0.667			0.9362	0.7799	0.9434	0.9207	0.9698	0.8376	0.8973		0.9504	0.9259	0.9327		0.8703		0.7999	Stromelysin-1	METALLOPROTEASE	MMP3	P08254	Can degrade fibronectin, laminin, gelatins of type I, III, IV, and V; collagens III, IV, X, and IX, and cartilage proteoglycans. Activates procollagenase.	NONE	NONE
15	0.6755		0.7619	0.569		0.6354	0.7071	0.7285	0.6593	0.6594			0.7158	0.601	0.6668	0.6422	0.6306		0.5674	0.5884	Sorbitol dehydrogenase	OXIDOREDUCTASE	SORD	Q00796	NONE	NONE	Diabetic complication
15	0.6715	0.8049	0.6117	0.554	0.7295	0.6678		0.6565		0.584	0.5947	0.6568	0.795	0.5864		0.5994	0.6788		0.5228		Aldo-keto reductase family 1 member C1	NONE	AKR1C1	Q04828	Involved in oxidoreductase activity	NONE	Some evidence suggests that NADH might be useful in treating Parkinsons disease, chronic fatigue syndrome, Alzheimers disease and cardiovascular disease.
14	0.8785	0.8753	0.7345	0.5511	0.6371	0.8843	0.8509		0.8845			0.8845	0.8844		0.8129	0.8895			0.5127	0.8756	Carbonic anhydrase 1	LYASE(OXO-ACID)	CA1	P00915	Reversible hydration of carbon dioxide.	NONE	NONE
14	0.6317	0.9061	0.77		0.6066	0.6354	0.6074			0.9289	0.5609	0.7232	0.7102	0.7491	0.7472		0.7277			0.7329	Liver carboxylesterase 1	HYDROLASE	CES1	P23141	Involved in the detoxification of xenobiotics and in the activation of ester and amide prodrugs. Hydrolyzes aromatic and aliphatic esters, but has no catalytic activity toward amides or a fatty acyl CoA ester.	NONE	Arteriosclerosis;Cerebrovascular disease;Cancer;Melanoma;Multiple myeloma;Hypercholesterolemia;Atherosclerosis;Breast tumor;Hyperlipidemia;Solid tumor;Cardiovascular disease;Prostate tumor;Alzheimers disease;Dementia;Osteoporosis
14	0.7436		0.6861		0.6611		0.8305	0.8111		0.8582	0.8001	0.8157	0.8218	0.7661	0.714		0.6239		0.5201	0.72	Ephrin type-B receptor 4	TRANSFERASE	EPHB4	P54760	Receptor for members of the ephrin-B family. Binds to ephrin-B2. May have a role in events mediating differentiation and development.	NONE	Ocular disease;Rheumatoid arthritis;Cancer
14		0.8844	0.7263	0.6904	0.6408		0.7049					0.6676	0.6994	0.6968	0.6447	0.6929	0.7372	0.6918	0.6915	0.6948	B-Raf proto-oncogene serine/threonine-protein kinase	TRANSFERASE	BRAF	P15056	Involved in the transduction of mitogenic signals from the cell membrane to the nucleus. May play a role in the postsynaptic responses of hippocampal neuron.	Defects in BRAF are a cause of cardiofaciocutaneous syndrome (CFC syndrome) [MIM:115150]; also known as cardio-facio- cutaneous syndrome. CFC syndrome is characterized by a distinctive facial appearance, heart defects and mental retardation. Heart defects include pulmonic stenosis, atrial septal defects and hypertrophic cardiomyopathy. Some affected individuals present with ectodermal abnormaliti…	Melanoma;Cancer
14	0.5858			0.5266	0.6459	0.6914	0.662		0.6942			0.667	0.6732	0.5966	0.5911	0.6952		0.6303	0.5479	0.6571	Glycogen synthase kinase-3 beta	NONE	GSK3B	P49841	Involved in protein kinase activity	NONE	NONE
14	0.5862	0.7667	0.6191	0.5246	0.6328	0.5962	0.6927			0.5873				0.6625	0.638	0.653		0.5936	0.5373	0.6144	Hepatocyte growth factor receptor	NONE	MET	P08581	Involved in hepatocyte growth factor activity	NONE	NONE
14		0.7806	0.6152	0.5825	0.5949	0.5947				0.5824			0.6242	0.5765	0.5898	0.5798	0.6115	0.5819	0.5829	0.5949	Histone deacetylase 8	NONE	HDAC8	Q9BY41	Chromatin structure and dynamics	NONE	For the treatment of cutaneous manifestations in patients with cutaneous T-cell lymphoma who have progressive, persistent or recurrent disease on or following two systemic therapies.
14	0.6625			0.642	0.6953	0.6319			0.673	0.7371	0.6122	0.6378	0.6384	0.8164		0.6746	0.5902	0.6587	0.6447		Retinoic acid receptor RXR-alpha	TRANSCRIPTION	RXRA	P19793	Nuclear hormone receptor. Involved in the retinoic acid response pathway. Binds 9-cis retinoic acid (9C-RA). ARF6 acts as a key regulator of the tissue-specific adipocyte P2 (aP2) enhancer (By similarity).	NONE	Acute promyelocytic leukemia
14	0.9005	0.7875	0.6183	0.5138	0.6134	0.8394	0.5947		0.6848		0.897	0.691		0.7179		0.8287	0.599		0.5173		Oxysterols receptor LXR-beta	TRANSCRIPTION REGULATION	NR1H2	P55055	Orphan receptor. Binds preferentially to double-stranded oligonucleotide direct repeats having the consensus half-site sequence 5-AGGTCA-3 and 4-nt spacing (DR-4).	NONE	Lipid metabolism disorder;Atherosclerosis
13	0.9483	0.9566	0.8135		0.9574	0.9021	0.868	0.963				0.9656	0.8377		0.9508	0.9661	0.9871			0.8795	Estradiol 17-beta-dehydrogenase 11	OXIDOREDUCTASE	HSD17B11	Q8NBQ5	Can convert androstan-3-alpha,17-beta-diol (3-alpha- diol) to androsterone in vitro, suggesting that it may participate in androgen metabolism during steroidogenesis. May act by metabolizing compounds that stimulate steroid synthesis and/or by generating	NONE	Prostate tumor
13	0.6895	0.8075	0.6645		0.6515	0.6771	0.5737	0.6858				0.8553	0.8941		0.9049	0.6659	0.5862			0.7189	Methionine aminopeptidase 2	HYDROLASE	METAP2	P50579	Removes the amino-terminal methionine from nascent proteins.	NONE	NONE
13	0.7075		0.742		0.6055	0.7065	0.7142	0.733	0.7384			0.7397	0.7225		0.665	0.7001	0.7138			0.7004	Alcohol dehydrogenase 1B	OXIDOREDUCTASE	ADH1B	P00325	NONE	NONE	NONE
13	0.6029				0.5694	0.6955		0.7098		0.61	0.5722		0.6367	0.6502	0.612	0.6991	0.6604	0.6947		0.6647	Alcohol dehydrogenase 1C	NONE	METAP2	P00326	Energy production and conversion	NONE	Some evidence suggests that NADH might be useful in treating Parkinsons disease, chronic fatigue syndrome, Alzheimers disease and cardiovascular disease.
13		0.858	0.6536	0.5793	0.5786		0.5688	0.6431			0.5794	0.7083	0.7156		0.6183		0.708		0.5792	0.5921	E3 ubiquitin-protein ligase Mdm2	LIGASE	MDM2	Q00987	Inhibits TP53/p53- and TP73/p73-mediated cell cycle arrest and apoptosis by binding its transcriptional activation domain. Functions as a ubiquitin ligase E3, in the presence of E1 and E2, toward p53 and itself. Permits the nuclear export of p53 and targe	Seems to be amplified in certain tumors (including soft tissue sarcomas, osteosarcomas and gliomas). A higher frequency of splice variants lacking p53 binding domain sequences was found in late-stage and high-grade ovarian and bladder carcinomas. Four of the splice variants show loss of p53 binding.	Leukemia;Cancer;Solid tumor
13	0.6276	0.9607	0.669	0.5171	0.7298	0.6387			0.6225	0.5589	0.609					0.6638		0.6597	0.6473	0.5775	Coagulation factor X	HYDROLASE	F10	P00742	Factor Xa is a vitamin K-dependent glycoprotein that converts prothrombin to thrombin in the presence of factor Va, calcium and phospholipid during blood clotting.	NONE	Thromboembolism
13		0.7683		0.5505		0.6921	0.5839	0.6667	0.6103	0.5854	0.6321			0.6417		0.6966	0.5881	0.6982	0.6129		Alcohol dehydrogenase class-3	OXIDOREDUCTASE	ADH5	P11766	Class-III ADH is remarkably ineffective in oxidizing ethanol, but it readily catalyzes the oxidation of long-chain primary alcohols and the oxidation of S-(hydroxymethyl) glutathione.	NONE	NONE
13	0.7538	0.8845	0.6014		0.59	0.6833	0.5814	0.6586	0.6602	0.5836				0.5851			0.5921	0.5596	0.5908		Bile acid receptor	TRANSCRIPTION	NR1H4	Q96RI1	Receptor for bile acids such as chenodeoxycholic acid, lithocholic acid and deoxycholic acid. Represses the transcription of the cholesterol 7-alpha-hydroxylase gene (CYP7A1) and activates the intestinal bile acid-binding protein (IBABP). Activates the tr	NONE	Liver fibrosis;Non-insulin dependent diabetes;Atherosclerosis;Hypertriglyceridemia;Hyperlipidemia;Liver disease;Primary biliary cirrhosis;Non-alcoholic steatohepatitis
13		0.7663		0.5591			0.6157	0.7351	0.5927	0.5662	0.5703		0.6923	0.5774	0.6245	0.6867		0.5904	0.5628		Macrophage metalloelastase	HYDROLASE	MMP12	P39900	May be involved in tissue injury and remodeling. Has significant elastolytic activity. Can accept large and small amino acids at the P1 site, but has a preference for leucine. Aromatic or hydrophobic residues are preferred at the P1 site, with small hydr	NONE	Chronic obstructive pulmonary disease
12				0.5617	0.6084				0.7055	0.6981	0.6504			0.6494	0.7225	0.6754	0.5981	0.6983	0.5855	0.7293	Thymidylate synthase	TRANSFERASE	TYMS	P04818	NONE	NONE	Small-cell lung cancer;Solid tumor;Breast tumor;Head and neck tumor;Brain tumor;Neoplasm;Hepatocellular carcinoma;Ovary tumor;Prostate tumor;Pancreas tumor;Urinary tract tumor;Stomach tumor;Retinopathy;Bladder tumor;Colon tumor;Cancer;Mesothelioma;Non-small-cell lung cancer;Cholangiocarcinoma;Gastrointestinal tumor;Liver tumor;Lung tumor;Colorectal tumor;Uterine cervix tumor;Carcinoma;Biliary tum…
12		0.8333	0.6811	0.6199	0.6136		0.6055				0.613				0.5928	0.5882	0.6145	0.587	0.5815	0.6122	Adenosine kinase	NONE	ADK	P55263	ATP dependent phosphorylation of adenosine and other related nucleoside analogs to monophosphate derivatives. Serves as a potential regulator of concentrations of extracellular adenosine and intracellular adenine nucleotides.	NONE	NONE
12	0.5999		0.6585			0.5994	0.578	0.7341		0.5657		0.629	0.629	0.6709	0.6014		0.6366			0.5975	Tyrosine-protein phosphatase non-receptor type 1	HYDROLASE	PTPN1	P18031	May play an important role in CKII- and p60c-src-induced signal transduction cascades (By similarity).	NONE	NONE
12	0.7388	0.7544			0.5665	0.7682	0.6528	0.7553	0.7267	0.5559	0.5697					0.5796		0.5901		0.5805	Poly [ADP-ribose] polymerase 1	NONE	PARP1	P09874	Involved in DNA binding	NONE	NONE
12	0.6618	0.7463		0.624			0.731		0.6382	0.8681	0.6683	0.7272	0.6971	0.8808	0.6217	0.5745					Complement factor D	SERINE PROTEASE	CFD	P00746	Factor D cleaves factor B when the latter is complexed with factor C3b, activating the C3bbb complex, which then becomes the C3 convertase of the alternate pathway. Its function is homologous to that of C1s in the classical pathway.	Defects in CFD are the cause of complement factor D deficiency [MIM:134350]. This deficiency predisposes to invasive meningococcal disease.	Autoimmune disease;Reperfusion injury;Age related macular degeneration
11	0.6203				0.6914			0.6762	0.6162	0.6315			0.6142	0.6816	0.6266	0.5983		0.6864		0.6608	Serine/threonine-protein kinase 6	NONE	AURKA	O14965	Involved in protein kinase activity	NONE	NONE
11	0.6094	0.7598	0.6308	0.5937	0.5963	0.6962		0.7127	0.6678	0.5837				0.5832					0.5803		Trafficking protein particle complex subunit 3	NONE	TRAPPC3	O43617	May play a role in vesicular transport from endoplasmic reticulum to Golgi	NONE	NONE
11	0.592	0.7436		0.5441					0.6055	0.5669	0.7591		0.6075			0.5847	0.6077	0.5808	0.5434		Gastrotropin	LIPID BINDING PROTEIN	FABP6	P51161	Ileal protein which stimulates gastric acid and pepsinogen secretion. Seems to be able to bind to bile salts and bilirubins.	NONE	NONE
10				0.6246			0.608	0.6561		0.6416		0.6574		0.6166	0.7031			0.5989	0.6063	0.5779	Protein farnesyltransferase/geranylgeranyltransferase type-1 subunit alpha	TRANSFERASE	FNTA	P49354	Catalyzes the transfer of a farnesyl or geranyl-geranyl moiety from farnesyl or geranyl-geranyl pyrophosphate to a cysteine at the fourth position from the C-terminus of several proteins having the C-terminal sequence Cys-aliphatic-aliphatic-X. The alpha	NONE	NONE
10	0.6448	0.7453		0.6393	0.5975	0.6888	0.7153		0.6917			0.6337		0.6148	0.5879						Peroxisome proliferator-activated receptor delta	NONE	PPARD	Q03181	Involved in DNA binding	NONE	EPA can be used for lowering elevated triglycerides in those who are hyperglyceridemic. In addition, EPA may play a therapeutic role in patients with cystic fibrosis by reducing disease severity and may play a similar role in type 2 diabetics in slowing the progression of diabetic nephropathy.
9			0.6667		0.6314			0.6644			0.5793	0.6239	0.6161		0.6891			0.5913		0.5842	Proto-oncogene tyrosine-protein kinase LCK	TRANSFERASE	LCK	P06239	Tyrosine kinase that plays an essential role for the selection and maturation of developing T-cell in the thymus and in mature T-cell function. Is constitutively associated with the cytoplasmic portions of the CD4 and CD8 surface receptors and plays a key	A chromosomal aberration involving LCK is found in leukemias. Translocation t(1;7)(p34;q34) with TCRB.	Psoriasis;Cancer;Rheumatoid arthritis;Cardiac failure;Atherosclerosis;Delayed hypersensitivity;Transplant rejection;Inflammation;Multiple sclerosis;Autoimmune disease
9			0.727	0.6509							0.5954	0.6415	0.6404			0.589	0.6423	0.5906	0.65		Phenylethanolamine N-methyltransferase	TRANSFERASE	PNMT	P11086	Converts noradrenaline to adrenaline.	NONE	NONE
9				0.6004		0.5976						0.7347	0.6819		0.6488	0.5824	0.6824	0.5913	0.5996		NAD(P)H dehydrogenase [quinone] 1	FLAVOPROTEIN	NQO1	P15559	The enzyme apparently serves as a quinone reductase in connection with conjugation reactions of hydroquinons involved in detoxification pathways as well as in biosynthetic processes such as the vitamin K-dependent gamma-carboxylation of glutamate residues	NONE	NONE
9	0.594			0.5714	0.5995		0.574			0.656	0.5598			0.5805		0.5706			0.5704		Catenin alpha-1	CYTOSKELETON	CTNNA1	P35221	Associates with the cytoplasmic domain of a variety of cadherins. The association of catenins to cadherins produces a complex which is linked to the actin filament network, and which seems to be of primary importance for cadherins cell-adhesion properties	Abnormalities of alpha-catenin are involved in the process of cancer invasion and metastasis.	NONE
9		0.9522			0.9067			0.7621			0.7204	0.687	0.6943		0.9111		0.7354	0.7426			Caspase-3	HYDROLASE, APOPTOSIS	CASP3	P42574	Involved in the activation cascade of caspases responsible for apoptosis execution. At the onset of apoptosis it proteolytically cleaves poly(ADP-ribose) polymerase (PARP) at a 216-Asp-	-Gly-217 bond. Cleaves and activates sterol regulatory element bind	NONE
8			0.6867				0.674	0.7449				0.6862	0.7514				0.6138	0.7089		0.6801	Ribosyldihydronicotinamide dehydrogenase [quinone]	OXIDOREDUCTASE	NQO2	P16083	The enzyme apparently serves as a quinone reductase in connection with conjugation reactions of hydroquinones involved in detoxification pathways as well as in biosynthetic processes such as the vitamin K-dependent gamma-carboxylation of glutamate residue	NONE	NONE
8				0.5954	0.5924		0.5887			0.582							0.5873	0.5498	0.5956	0.5822	Placenta growth factor	HORMONE/GROWTH FACTOR	PGF	P49763	Growth factor active in angiogenesis, and endothelial cell growth, stimulating their proliferation and migration. It binds to receptor VEGFR-1/FLT1. PLGF-2 binds neuropilin-1 and 2 in a heparin-dependent manner.	NONE	Retinopathy;Vascular disease;Diabetic macular edema;Inflammation;Cancer;Gastrointestinal disease;Age related macular degeneration
8		0.7651	0.6562	0.5312	0.5717		0.5694				0.5663			0.5791					0.5467		[Pyruvate dehydrogenase [lipoamide]] kinase isozyme 2, mitochondrial	TRANSFERASE	PDK2	Q15119	Inhibits the mitochondrial pyruvate dehydrogenase complex by phosphorylation of the E1 alpha subunit, thus contributing to the regulation of glucose metabolism.	NONE	NONE
8			0.6854				0.6796	0.7025	0.7309	0.6402		0.6904		0.6489			0.6076				Group 10 secretory phospholipase A2	NONE	PLA2G10	O15496	Involved in phospholipase A2 activity	NONE	NONE
7		0.8841			0.6453	0.6091		0.6464	0.917			0.7469								0.839	Estrogen receptor beta	NUCLEAR RECEPTOR	ESR2	Q92731	Nuclear hormone receptor. Binds estrogens with an affinity similar to that of ESR1, and activates expression of reporter genes containing estrogen response elements (ERE) in an estrogen-dependent manner. Isoform beta-cx lacks ligand binding ability and ha	NONE	NONE
7	0.6609					0.695		0.727				0.6628	0.6984				0.6926			0.5872	Dihydrofolate reductase	OXIDOREDUCTASE	DHFR	P00374	NONE	NONE	NONE
7				0.524		0.6412				0.7454	0.5774			0.7422	0.6533					0.5869	Neutrophil collagenase	COMPLEX (METALLOPROTEASE/INHIBITOR)	MMP8	P22894	Can degrade fibrillar type I, II, and III collagens.	NONE	NONE
7	0.5918			0.5702		0.5891										0.5759		0.5657	0.5584	0.5763	cGMP-inhibited 3,5-cyclic phosphodiesterase B	HYDROLASE	PDE3B	Q13370	May play a role in fat metabolism.	NONE	NONE
7	0.5913		0.6289	0.6257				0.6838	0.6155		0.6771				0.6282						Heat shock cognate 71 kDa protein	NONE	HSPA8	P11142	Molecular chaperone implicated in a wide variety of cellular processes, including protection of the proteome from stress, folding and transport of newly synthesized polypeptides, activation of proteolysis of misfolded proteins and the formation and dissociation of protein complexes. Plays a pivotal role in the protein quality control system, ensuring the correct folding of proteins, the re-foldin…	NONE	NONE
6					0.6442							0.683	0.6639				0.6258		0.5206	0.5806	Oxysterols receptor LXR-alpha	DNA BINDING PROTEIN	NR1H3	Q13133	Orphan receptor. Interaction with RXR shifts RXR from its role as a silent DNA-binding partner to an active ligand- binding subunit in mediating retinoid responses through target genes defined by LXRES. LXRES are DR4-type response elements characterized b	NONE	NONE
6	0.5897					0.5832	0.5958				0.5742							0.5708		0.5763	Superoxide dismutase [Mn], mitochondrial	NONE	SOD2	P04179	Destroys superoxide anion radicals which are normally produced within the cells and which are toxic to biological systems.	NONE	NONE
6			0.6151	0.5438						0.594				0.5753				0.5545	0.5376		Hepatocyte nuclear factor 4-gamma	NONE	HNF4G	Q14541	Involved in transcription factor activity	NONE	NONE
6	0.6171					0.6132	0.6015		0.6816				0.6055			0.6131					Branched-chain-amino-acid aminotransferase, mitochondrial	NONE	BCAT2	O15382	Amino acid transport and metabolism	NONE	For nutritional supplementation and for treating dietary shortage or imbalance.
6	0.5903	0.7815	0.7092		0.6934				0.6115						0.5936						Nuclear receptor subfamily 1 group I member 3	DNA BINDING PROTEIN	NR1I3	Q14994	Binds and transactivates the retinoic acid response elements that control expression of the retinoic acid receptor beta 2 and alcohol dehydrogenase 3 genes. Transactivates both the phenobarbital responsive element module of the human CYP2B6 gene and the C	NONE	NONE
6	0.637					0.6789	0.6797		0.6669			0.7213	0.7198								Fatty acid-binding protein, adipocyte	LIPID TRANSPORT	FABP4	P15090	Lipid transport protein in adipocytes. Binds both long chain fatty acids and retinoic acid. Delivers long-chain fatty acids and retinoic acid to their cognate receptors in the nucleus (By similarity).	NONE	Non-insulin dependent diabetes
5									0.6226	0.5577				0.6378		0.5786				0.6191	Cathepsin B	HYDROLASE (THIOL PROTEASE)	CTSB	P07858	Thiol protease which is believed to participate in intracellular degradation and turnover of proteins. Has also been implicated in tumor invasion and metastasis.	NONE	Myocardial infarction;Arthritis;Inflammation;Cancer
5		0.7573	0.6438						0.6833		0.5643								0.5653		Glutathione S-transferase A1	NONE	GSTA1	P08263	Involved in glutathione transferase activity	NONE	For nutritional supplementation, also for treating dietary shortage or imbalance
5		0.8777	0.8109									0.7499	0.7636				0.7977				Cytochrome P450 19A1	NONE	CYP19A1	P11511	Catalyzes the formation of aromatic C18 estrogens from C19 androgens.	NONE	NONE
5							0.5899		0.6766	0.5798				0.7117	0.7142						Basic fibroblast growth factor receptor 1	PROTEIN KINASE	FGFR1	P11362	Receptor for basic fibroblast growth factor. A shorter form of the receptor could be a receptor for FGF1 (aFGF).	Defects in FGFR1 are a cause of Pfeiffer syndrome (PS) [MIM:101600]; also known as acrocephalosyndactyly type V (ACS5). PS is characterized by craniosynostosis (premature fusion of the skull sutures) with deviation and enlargement of the thumbs and great toes, brachymesophalangy, with phalangeal ankylosis and a varying degree of soft tissue syndactyly.;Defects in FGFR1 are a cause of isolated hyp…	NONE
5		0.8075	0.6026				0.6162				0.5787	0.6527									Tyrosine-protein kinase ITK/TSK	NONE	ITK	Q08881	Involved in protein kinase activity	NONE	NONE
4												0.7111	0.7094		0.6758					0.7197	Kinesin heavy chain	NONE	KIF5B	P33176	Involved in microtubule motor activity	NONE	NONE
4						0.5834	0.5867				0.565									0.5937	Phospholipase A2, membrane associated	NONE	PLA2G2A	P14555	Involved in phospholipase A2 activity	NONE	NONE
4										0.5568	0.5525			0.5752						0.5876	Cathepsin K	HYDROLASE	CTSK	P43235	Closely involved in osteoclastic bone resorption and may participate partially in the disorder of bone remodeling. Displays potent endoprotease activity against fibrinogen at acid pH. May play an important role in extracellular matrix degradation.	Defects in CTSK are the cause of pycnodysostosis (PKND) [MIM:265800]. PKND is an autosomal recessive osteochondrodysplasia characterized by osteosclerosis and short stature.	Multiple sclerosis;Asthma;Cancer;Rheumatoid arthritis;Autoimmune disease;Arthritis;Bacterial infection;Bone disease;Osteoarthritis;Bone metastases;Immune disorder;Osteoporosis
4		0.7654					0.5767										0.5838			0.5772	Fatty acid-binding protein, brain	LIPID BINDING PROTEIN	FABP7	O15540	B-FABP could be involved in the transport of a so far unknown hydrophobic ligand with potential morphogenic activity during CNS development. It is required for the establishment of the radial glial fiber system in developing brain, a system that is necess	NONE	NONE
4		0.7564		0.5952								0.6858							0.5871		Tyrosine-protein kinase SYK	TRANSFERASE	SYK	P43405	Positive effector of BCR-stimulated responses. Couples the B-cell antigen receptor (BCR) to the mobilization of calcium ion either through a phosphoinositide 3-kinase-dependent pathway, when not phosphorylated on tyrosines of the linker region, or through	NONE	Systemic lupus erythematosus;Asthma;Rheumatoid arthritis;Allergy;Allergic rhinitis;Inflammation;Thrombocytopenic purpura;Acute myelogenous leukemia;Lymphoma
4							0.5821							0.5876		0.5854		0.5851			Cyclin-T1	TRANSCRIPTION	CCNT1	O60563	Regulatory subunit of the cyclin-dependent kinase pair (CDK9/cyclin-T1) complex, also called positive transcription elongation factor B (P-TEFb), which is proposed to facilitate the transition from abortive to productive elongation by phosphorylating the	NONE	NONE
4			0.6413								0.5898				0.5839			0.57			Lanosterol synthase	ISOMERASE	LSS	P48449	Catalyzes the cyclization of (S)-2,3 oxidosqualene to lanosterol, a reaction that forms the sterol nucleus.	NONE	Hyperlipidemia;Hypercholesterolemia;Atherosclerosis
4		0.7433										0.6866	0.6259					0.5621			Phosphatidylinositol-4,5-bisphosphate 3-kinase catalytic subunit gamma isoform	PHOSPHOINOSITIDE 3-KINASE GAMMA	PIK3CG	P48736	3-phosphorylates the cellular phosphoinositide PtdIns- 4,5-biphosphate (PtdIns(4,5)P2) to produce PtdIns-3, 4,5- triiphosphate (PtdIns(3,4,5)P3). Links G-protein coupled receptor activation to the secondary messenger PtdIns(3,4,5)P3 production.	NONE	NONE
4						0.5819			0.5965					0.5764				0.5491			Alpha-1-antitrypsin	PROTEIN BINDING	SERPINA1	P01009	Inhibitor of serine proteases. Its primary target is elastase, but it also has a moderate affinity for plasmin and thrombin. Inhibits trypsin, chymotrypsin and plasminogen activator. The aberrant form inhibits insulin-induced NO synthesis in platelets, de	The major physiological function of AAT is the protection of the lower respiratory tract against proteolytic destruction by human leukocyte elastase (HLE). A hereditary deficiency of AAT, is associated with a 20-30 fold increased risk of developing chronic obstructive pulmonary disease.;Deficiency of the normal inhibitor in individuals homozygous for allele Z or M-Malton can result in the develop…	Psoriasis;Genital tract inflammation;Otitis media;Wound healing;Atopic dermatitis;Dermatitis;Cystitis;Inflammatory bowel disease;Cystic fibrosis;Alpha-1 antitrypsin deficiency;Dermatological disease
4							0.8229	0.9672					0.7666				0.8688				Putative ATP-dependent Clp protease proteolytic subunit, mitochondrial	HYDROLASE	CLPP	Q16740	Clp cleaves peptides in various proteins in a process that requires ATP hydrolysis. Clp may be responsible for a fairly general and central housekeeping function rather than for the degradation of specific substrates.	NONE	NONE
4						0.6724		0.7165				0.6632	0.6888								Chitotriosidase-1	NONE	CHIT1	Q13231	Involved in chitinase activity	NONE	NONE
3										0.6462				0.6344						0.6921	C-1-tetrahydrofolate synthase, cytoplasmic	NONE	MTHFD1	P11586	Nucleotide transport and metabolism	NONE	For nutritional supplementation, also for treating dietary shortage or imbalance.
3															0.6226		0.5885			0.6073	Epoxide hydrolase 2	HYDROLASE	EPHX2	P34913	Acts on epoxides (alkene oxides, oxiranes) and arene oxides. Plays a role in xenobiotic metabolism by degrading potentially toxic epoxides. Also determines steady-state levels of physiological mediators. Has low phosphatase activity.	NONE	NONE
3			0.6066	0.5228															0.5542		Steroid hormone receptor ERR1	NONE	ESRRA	P11474	Binds to an ERR-alpha response element (ERRE) containing a single consensus half-site, 5'-TNAAGGTCA-3'. Can bind to the medium-chain acyl coenzyme A dehydrogenase (MCAD) response element NRRE-1 and may act as an important regulator of MCAD promoter. Binds to the C1 region of the lactoferrin gene promoter. Requires dimerization and the coactivator, PGC-1A, for full activity. The ERRalpha/PGC1alpha…	NONE	NONE
3				0.5935												0.6406			0.538		Cell division protein kinase 6	CELL CYCLE/TRANSFERASE	CDK6	Q00534	Probably involved in the control of the cell cycle. Interacts with D-type G1 cyclins.	NONE	NONE
3										0.5803	0.6385							0.5956			Fibroblast growth factor receptor 2	NONE	FGFR2	P21802	Involved in protein kinase activity	NONE	For treatment of mucositis (mouth sores)
3	0.5839		0.6008														0.6792				Insulin-like growth factor 1 receptor	NONE	IGF1R	P08069	Involved in transmembrane receptor protein tyrosine kinase activity	NONE	For treatment of diabetes (type I and II)
3								0.7514		0.5748							0.5824				Tyrosyl-tRNA synthetase, cytoplasmic	NONE	YARS	P54577	Translation, ribosomal structure and biogenesis	NONE	Tyrosine is claimed to act as an effective antidepressant, however results are mixed. Tyrosine has also been claimed to reduce stress and combat narcolepsy and chronic fatigue, however these claims have been refuted by some studies.
3								0.867	0.7219					0.8238							Triggering receptor expressed on myeloid cells 1	NONE	TREM1	Q9NP99	Involved in immune triggering activity	NONE	For nutritional supplementation, also for treating dietary shortage or imbalance
3							0.5714		0.5989				0.6232								S-methyl-5-thioadenosine phosphorylase	NONE	MTAP	Q13126	Nucleotide transport and metabolism	NONE	For nutritional supplementation, also for treating dietary shortage or imbalance
3	0.6643					0.6726						0.6993									Serine/threonine-protein kinase PLK1	NONE	PLK1	P53350	Serine/threonine-protein kinase that performs several important functions throughout M phase of the cell cycle, including the regulation of centrosome maturation and spindle assembly, the removal of cohesins from chromosome arms, the inactivation of anaphase-promoting complex/cyclosome (APC/C) inhibitors, and the regulation of mitotic exit and cytokinesis. Polo-like kinase proteins acts by bindin…	NONE	NONE
2				0.5431															0.5417		Lactoylglutathione lyase	LYASE	GLO1	Q04760	Catalyzes the conversion of hemimercaptal, formed from methylglyoxal and glutathione, to S-lactoylglutathione.	NONE	Cancer
2				0.5356															0.5355		Fatty acid-binding protein, heart	LIPID-BINDING PROTEIN	FABP3	P05413	FABP are thought to play a role in the intracellular transport of long-chain fatty acids and their acyl-CoA esters.	NONE	NONE
2											0.5611								0.5279		Flavin reductase	NONE	BLVRB	P30043	Cell wall/membrane/envelope biogenesis	NONE	For the treatment of ariboflavinosis (vitamin B2 deficiency).
2										0.565					0.8622						Cathepsin S	HYDROLASE	CTSS	P25774	Thiol protease. Key protease responsible for the removal of the invariant chain from MHC class II molecules. The bond- specificity of this proteinase is in part similar to the specificities of cathepsin L and cathepsin N.	NONE	Psoriasis;Arteriosclerosis;Pain;Rheumatoid arthritis;Autoimmune disease;Allergy;Inflammation;Asthma;Multiple sclerosis;Immune disorder
2		0.8869													0.7777						cGMP-specific 3,5-cyclic phosphodiesterase	HYDROLASE	PDE5A	O76074	Plays a role in signal transduction by regulating the intracellular concentration of cyclic nucleotides. This phosphodiesterase catalyzes the specific hydrolysis of cGMP to 5- GMP.	NONE	Anal fissure;Raynauds disease;Cardiac failure;Thrombosis;Diabetic complication;Prostate hyperplasia;Erectile dysfunction;Urinary tract disease;Female sexual dysfunction;Vascular disease;Viral infection;Cancer;Atherosclerosis;Pulmonary disease;Metabolic disorder;Hypertension;Cardiovascular disease;Pulmonary hypertension;Angina;Male sexual dysfunction
2							0.612					0.6395									Casein kinase I isoform gamma-2	TRANSFERASE	CSNK1G2	P78368	Casein kinases are operationally defined by their preferential utilization of acidic proteins such as caseins as substrates. It can phosphorylate a large number of proteins. Participates in Wnt signaling (By similarity).	NONE	NONE
2								0.7708			0.8819										Chymase	SERINE PROTEASE	CMA1	P23946	Major secreted protease of mast cells with suspected roles in vasoactive peptide generation, extracellular matrix degradation, and regulation of gland secretion.	NONE	Asthma;Atopic dermatitis;Atherosclerosis;Thrombosis;Bacterial infection;Fungal infection;Inflammation;Congestive heart failure;Chronic obstructive pulmonary disease;Viral infection;HIV infection;Cardiovascular disease
2		0.8011								0.7826											Purine nucleoside phosphorylase	TRANSFERASE	PNP	P00491	NONE	Defects in NP are the cause of nucleoside phosphorylase deficiency (NP deficiency) [MIM:164050]. It leads to a severe T- cell immunodeficiency with neurologic disorder in children.	T-cell lymphoma;Autoimmune disease;HIV infection;Dermatitis;Chronic lymphocytic leukemia;Acquired Immune Deficiency Syndrome;Inflammation;Multiple sclerosis;Solid tumor;Psoriasis;Non-Hodgkin lymphoma;Viral infection;Cancer;Rheumatoid arthritis;Leukemia;B-cell acute lymphoblastic leukemia;Cutaneous T-cell lymphoma;Ocular disease;Transplant rejection;Immune disorder
2				0.5501						0.5894											Macrophage migration inhibitory factor	IMMUNE SYSTEM	MIF	P14174	The expression of MIF at sites of inflammation suggest a role for the mediator in regulating the function of macrophage in host defense. Also acts as a phenylpyruvate tautomerase.	Genetic variations in MIF are associated with susceptibility to systemic juvenile rheumatoid arthritis [MIM:604302]. Systemic juvenile rheumatoid arthritis is juvenile chronic arthritis associated with severe, debilitating, extraarticular features, and occasionally fatal complications. Despite medical treatment, many children still experience early joint destruction, necessitating surgical replac…	Insulin dependent diabetes;Glomerulonephritis;Cancer;Rheumatoid arthritis;Sepsis;Autoimmune disease;Atherosclerosis;Infection;Inflammation;Myocardial infarction;Immune disorder
2								0.7174	0.6306												Neutrophil gelatinase-associated lipocalin	TRANSPORT PROTEIN	LCN2	P80188	Transport of small lipophilic substances (Potential).	NONE	NONE
2			0.6432		0.5655																Tyrosine-protein kinase JAK3	TRANSFERASE	JAK3	P52333	Tyrosine kinase of the non-receptor type, involved in the interleukin-2 and interleukin-4 signaling pathway. Phosphorylates STAT6, IRS1, IRS2 and PI3K.	Defects in JAK3 are a cause of severe combined immunodeficiency autosomal recessive T-cell-negative/B-cell- positive/NK-cell-negative (T(-)B(+)NK(-)SCID) [MIM:600802]. SCID refers to a genetically and clinically heterogeneous group of rare congenital disorders characterized by impairment of both humoral and cell-mediated immunity, leukopenia, and low or absent antibody levels. Patients with SCID …	Psoriasis;Transplant rejection;Rheumatoid arthritis;Respiratory tract inflammation;Autoimmune disease
1																		0.5524			Phosphoenolpyruvate carboxykinase, cytosolic [GTP]	NONE	PCK1	P35558	Energy production and conversion	NONE	NONE
1																	0.5876				Fatty acid-binding protein, epidermal	LIPID-BINDING	FABP5	Q01469	High specificity for fatty acids. Highest affinity for C18 chain length. Decreasing the chain length or introducing double bonds reduces the affinity. May be involved in keratinocyte differentiation.	NONE	NONE
1																0.5715					Phenylalanine-4-hydroxylase	OXIDOREDUCTASE	PAH	P00439	NONE	Defects in PAH are the cause of phenylketonuria (PKU) [MIM:261600]. PKU is an autosomal recessive inborn error of phenylalanine metabolism, due to severe phenylalanine hydroxylase deficiency. It is characterized by blood concentrations of phenylalanine persistently above 1200 mumol (normal concentration 100 mumol) which usually causes mental retardation (unless low phenylalanine diet is introduce…	Phenylketonuria;Sickle cell anemia;Vascular disease;Genetic disorder;Diabetic nephropathy;Hypertension;Ataxia;Peripheral arterial occlusive disease;Coronary artery disease
1															0.6713						Leukotriene A-4 hydrolase	HYDROLASE	LTA4H	P09960	Hydrolyzes an epoxide moiety of leukotriene A4 (LTA-4) to form leukotriene B4 (LTB-4). The enzyme also has some peptidase activity.	NONE	Inflammation;Cancer;Acute myelogenous leukemia;Myocardial infarction;Non-small-cell lung cancer;Solid tumor
1											0.7364										Cathepsin D	ASPARTIC PROTEASE	CTSD	P07339	Acid protease active in intracellular protein breakdown. Involved in the pathogenesis of several diseases such as breast cancer and possibly Alzheimer disease.	Defects in CTSD are the cause of neuronal ceroid lipofuscinosis 10 (CLN10) [MIM:610127]; also known as neuronal ceroid lipofuscinosis due to cathepsin D deficiency. The neuronal ceroid lipofuscinosis are a group of progressive neurodegenerative diseases in children and in adults, characterized by visual and mental decline, motor disturbance, epilepsy and behavioral changes.	NONE
1											0.5958										Ferrochelatase, mitochondrial	NONE	FECH	P22830	Coenzyme transport and metabolism	NONE	NONE
1										0.594											Glutathione-requiring prostaglandin D synthase	ISOMERASE	HPGDS	O60760	Catalyzes the conversion of PGH2 to PGD2, a prostaglandin involved in smooth muscle contraction/relaxation and a potent inhibitor of platelet aggregation.	NONE	NONE
1									0.6515												Galectin-7	LECTIN	LGALS7	P47929	Could be involved in cell-cell and/or cell-matrix interactions necessary for normal growth control. Pro-apoptotic protein that functions intracellularly upstream of JNK activation and cytochrome c release.	NONE	NONE
1									0.6196												Receptor tyrosine-protein kinase erbB-4	TRANSFERASE	ERBB4	Q15303	Specifically binds and is activated by neuregulins, NRG- 2, NRG-3, heparin-binding EGF-like growth factor, betacellulin and NTAK. Interaction with these factors induces cell differentiation. Not activated by EGF, TGF-A, and amphiregulin.	NONE	NONE
1									0.6064												Early endosome antigen 1	NONE	EEA1	Q15075	Cell cycle control, cell division, chromosome partitioning	NONE	NONE
1								0.8734													Tyrosine-protein kinase HCK	TRANSFERASE	HCK	P08631	May serve as part of a signaling pathway coupling the Fc receptor to the activation of the respiratory burst. May also contribute to neutrophil migration and may regulate the degranulation process of neutrophils.	NONE	NONE
1								0.8051													Cyclin-dependent kinase 5 activator 1	COMPLEX(KINASE/ACTIVATOR)	CDK5R1	Q15078	p35 is a neuron specific activator of CDK5. The complex p35/CDK5 is required for neurite outgrowth and cortical lamination. Activator of TPKII.	Cleavage of p35 to p25 may be involved in the pathogenesis of Alzheimer disease. The p25 form accumulates in neurons in the brain of patients with Alzheimer disease, but not in normal brain. This accumulation correlates with an increase in CDK5 kinase activity. Application of amyloid beta peptide A- beta(1-42) induced the conversion of p35 to p25 in primary cortical neurons. Expression of the p25…	Neurodegenerative disease
1								0.6469													Complement C1r subcomponent	NONE	C1R	P00736	C1r B chain is a serine protease that combines with C1q and C1s to form C1, the first component of the classical pathway of the complement system	NONE	For treatment of metastatic colorectal cancer.
1					0.5866																Carbonyl reductase [NADPH] 1	OXIDOREDUCTASE	CBR1	P16152	Catalyzes the reduction of a wide variety of carbonyl compounds including the antitumor anthracycline antibiotics. Can convert prostaglandin E2 to prostaglandin F2-alpha.	NONE	NONE
1					0.5698																Serine/threonine-protein kinase PAK 7	TRANSFERASE	PAK7	Q9P286	The activated kinase acts on a variety of targets (By similarity).	NONE	NONE
1				0.5317																	Serine protease hepsin	NONE	HPN	P05981	Plays an essential role in cell growth and maintenance of cell morphology	NONE	For treatment of hemorrhagic complications in hemophilia A and B
1			0.6667																		Peroxisome proliferator-activated receptor alpha	TRANSCRIPTION	PPARA	Q07869	Receptor that binds peroxisome proliferators such as hypolipidemic drugs and fatty acids. Once activated by a ligand, the receptor binds to a promoter element in the gene for acyl-CoA oxidase and activates its transcription. It therefore controls the pero	NONE	Syndrome X;Lipid metabolism disorder;Non-insulin dependent diabetes;Atherosclerosis;Hypertriglyceridemia;Hyperlipidemia;Cardiovascular disease;Congestive heart failure;Diabetes mellitus;Obesity;Inflammation
1		0.8491																			Sulfotransferase family cytosolic 2B member 1	NONE	SULT2B1	O00204	Involved in sulfotransferase activity	NONE	NONE
1		0.8067																			Nuclear receptor subfamily 1 group I member 2	TRANSCRIPTION	NR1I2	O75469	Orphan receptor; its natural ligand is probably pregnane. Binds to a response element in the CYP3A4 and ABCB1/MDR1 genes promoter. Activates its expression in response to a wide variety of endobiotics and xenobiotics.	NONE	NONE

## Sheet: therapeutic targets
Uniprot ID	Gene Name	Protein Name	Target Info
P11511	CYP19A1	Cytochrome P450 19	Successful
P00519	ABL1	Proto-oncogene c-Abl	Successful
P12931	SRC	Proto-oncogene tyrosine-protein kinase SRC	Successful
Q13509	TUBB3	Tubulin	Successful
P07766	CD3E	T-cell surface glycoprotein CD3 epsilon chain	Successful
P04626	ERBB2	Receptor protein-tyrosine kinase erbB-2	Successful
P09693	CD3G	CD3	Clinical Trial
P06401	PGR	Progesterone receptor	Successful
P03372	ESR1	Estrogen receptor	Successful
P40198	CEACAM3	Carcinoembryonic antigen	Successful
P00533	EGFR	Epidermal growth factor receptor	Successful
P12461	TMP1	Thymidylate synthase	Successful
Q92731	ESR2	Estrogen receptor beta	Successful
P35968	KDR	Vascular endothelial growth factor receptor 2	Successful
P15538	CYP11B1	Cytochrome P450 11B1, mitochondrial	Successful
O00329	PIK3CD	PI3K delta	Successful
P48736	PIK3CG	Phosphoinositide 3 kinase	Successful
P10415	BCL2	Apoptosis regulator Bcl-2	Successful
P08069	IGF1R	Insulin-like growth factor I receptor	Successful
P03366	gag-pol	HIV reverse transcriptase	Successful
Q99720	SIGMAR1	Sigma(1)-type opioid receptor	Successful
P22748	CA4	Carbonic anhydrase IV	Successful
P00918	CA2	Carbonic anhydrase II	Successful
P00749	PLAU	Urokinase-type plasminogen activator	Successful
P11802	CDK4	Cell division protein kinase 4	Successful
P00915	CA1	Carbonic anhydrase I	Successful
Q9ULX7	CA14	Carbonic anhydrase XIV	Successful
P14416	DRD2	D(2) dopamine receptor	Successful
P06213	INSR	Insulin receptor	Successful
Q969P6	TOP1MT	DNA topoisomerase I	Successful
P22888	LHCGR	Lutropin-choriogonadotropic hormone receptor	Successful
P42338	PIK3CB	PI3K beta	Clinical Trial
O15123	ANGPT2	Angiopoietin-2	Clinical Trial
P42336	PIK3CA	PI3K alpha	Clinical Trial
Q15389	ANGPT1	Angiopoietin-1	Clinical Trial
P08842	STS	Steryl-sulfatase	Clinical Trial
P15941	MUC1	Mucin 1	Clinical Trial
O43570	CA12	Carbonic anhydrase XII	Clinical Trial
P11387	TOP1	Toposisomerase-1	Clinical Trial
P16083	NQO2	NRH dehydrogenase [quinone] 2	Clinical Trial
P29460	IL12B	Interleukin-12 ligand	Clinical Trial
P09693	CD3G	CD3	Clinical Trial
P06493	CDK1	Cell division control protein 2 homolog	Clinical Trial
Q16790	CA9	Carbonic anhydrase IX	Clinical Trial
P21860	ERBB3	Receptor protein-tyrosine kinase erbB-3	Clinical Trial
P23280	CA6	Carbonic anhydrase VI	Clinical Trial
P06731	CEACAM5	Carcinoembryonic antigen-related cell adhesion molecule 5	Clinical Trial
O14672	ADAM10	ADAM 10	Clinical Trial
P78536	ADAM17	ADAM 17	Clinical Trial
P30550	GRPR	Gastrin-releasing peptide receptor	Clinical Trial
Q13433	SLC39A6	Zinc transporter ZIP6	Clinical Trial
P32247	BRS3	Bombesin receptor	Clinical Trial
P14555	PLA2G2A	Phospholipase A2, membrane associated	Clinical Trial
Q13641	TPBG	5T4 ONCOFETAL antigen	Clinical Trial
P16435	POR	Cytochrome P450 reductase	Discontinued
P26447	S100A4	S100 calcium binding protein A4	Research
Q99500	S1PR3	Sphingosine-1-phosphate receptor-3	Research
P36888	FLT3	FL cytokine receptor	Successful
P05129	PRKCG	Protein kinase C gamma type	Successful
O14746	TERT	Telomerase reverse transcriptase	Clinical Trial
P07900	HSP90AA1	Heat shock protein HSP 90	Clinical Trial
P05108	CYP11A1	Cytochrome P450 11A1, mitochondrial	Successful
P11802	CDK4	Cell division protein kinase 4	Successful
Q00534	CDK6	Cell division protein kinase 6	Successful
P10275	AR	Androgen receptor	Successful
P10721	KIT	Mast/stem cell growth factor receptor	Successful
P09619	PDGFRB	Beta platelet-derived growth factor receptor	Successful
O60674	JAK2	Tyrosine-protein kinase JAK2	Clinical Trial
P09919	CSF3	Granulocyte colony-stimulating factor	Successful
Q9HBH1	PDF	Dihydrofolate reductase	Successful
P10909	CLU	mRNA of Clusterin	Clinical Trial
P05186	ALPL	Alkaline phosphatase, tissue-nonspecific	Successful
Q9Y243	AKT3	AKT3 protein kinase	Clinical Trial
P11388	TOP2A	DNA topoisomerase II	Successful
Q02880	TOP2B	DNA topoisomerase II	Successful
P15692	VEGFA	Vascular endothelial growth factor	Successful
P49765	VEGFB	Vascular endothelial growth factor	Successful
P49767	VEGFC	Vascular endothelial growth factor	Successful
O43915	FIGF	Vascular endothelial growth factor	Successful
P09874	PARP1	Poly ADP ribose polymerase (PARP)	Successful
Q9UGN5	PARP2	Poly ADP ribose polymerase (PARP)	Successful
Q9Y6F1	PARP3	Poly ADP ribose polymerase (PARP)	Successful
Q9UKK3	PARP4	Poly ADP ribose polymerase (PARP)	Successful
P07437	TUBB	Tubulin beta	Successful
Q9H4B7	TUBB1	Tubulin beta	Successful
Q13885	TUBB2A	Tubulin beta	Successful
Q9BVA1	TUBB2B	Tubulin beta	Successful
P04350	TUBB4A	Tubulin beta	Successful
P68371	TUBB4B	Tubulin beta	Successful
Q9BUF5	TUBB6	Tubulin beta	Successful
Q3ZCM7	TUBB8	Tubulin beta	Successful
P10276	RARA	Retinoic acid receptor	Successful
P10826	RARB	Retinoic acid receptor	Successful
P13631	RARG	Retinoic acid receptor	Successful
Q9NZ42	PSENEN	Gamma-secretase	Clinical Trial
Q96BI3	APH1A	Gamma-secretase	Clinical Trial
Q8WW43	APH1B	Gamma-secretase	Clinical Trial
A4D1B5	PION	Gamma-secretase	Clinical Trial
Q02750	MAP2K1	MEK protein kinase	Successful
P36507	MAP2K2	MEK protein kinase	Successful
P46734	MAP2K3	MEK protein kinase	Successful
P45985	MAP2K4	MEK protein kinase	Successful
Q13163	MAP2K5	MEK protein kinase	Successful
P52564	MAP2K6	MEK protein kinase	Successful
O14733	MAP2K7	MEK protein kinase	Successful
P04792	HSPB1	Heat shock protein 27	Clinical Trial
Q12988	HSPB3	Heat shock protein 28	Clinical Trial
P35367	HRH1	Histamine receptor	Successful
P25021	HRH2	Histamine receptor	Successful
Q9Y5N1	HRH3	Histamine receptor	Successful
Q9H3N8	HRH4	Histamine receptor	Successful
