# Supplementary material for: Identification of the anti-breast cancer targets of triterpenoids in Liquidambaris Fructus and the hints for its traditional applications
Source: BMC Complement Med Ther. 2020 Nov 27;20:369. doi: 10.1186/s12906-020-03143-8 (PMC7694930; doi:10.1186/s12906-020-03143-8)
Supplement: Supplementary file 5 — Additional file 5. Molecular docking results of LF triterpenoids. [file 12906_2020_3143_MOESM5_ESM.xlsx]

## Sheet: LCK-3mpm-score
	Dasatinib	mol	receptor	rseq	mseq	S	rmsd_refine	E_conf	E_place	E_score1	E_refine	E_score2	PLIF_raw	FP:PLIF	PLIF_ligidx
		Clc1c(NC(=O)c2sc(Nc3nc(C)nc(N4CCN(CCO)CC4)c3)nc2)c(C)ccc1	S(CCC(NC(=O)C(NC(=O)C(NC(=O)CNC(=O)C(NC(=O)C(NC(=O)C(NC(=O)C(NC(=O)C(NC(=O)C(NC(=O)C(NC(=O)C(NC(=O)C1N(C(=O)C(NC(=O)C(NC(=O)C(NC(=O)CNC(=O)C2N(C(=O)C(NC(=O)C3N(C(=O)C(NC(=O)C(NC(=O)CNC(=O)C(NC(=O)C(NC(=O)C(NC(=O)C(NC(=O)C(NC(=O)C(NC(=O)C(NC(=O)C(NC(=O)C(NC(=O)CNC(=O)C(NC(=O)C(NC(=O)C(NC(=O)C(NC(=O)C(NC(=O)C(NC(=O)C(NC(=O)C(NC(=O)C(NC(=O)C(NC(=O)C(NC(=O)CNC(=O)C(NC(=O)C(NC(=O)C(NC(=O)C(NC(=O)C(NC(…	1	1	-9.09786	2.04661	-76.9146	-72.591	-12.322	-47.6692	-9.09786	[[7,12,11,10,9,8,7,12,11,10,9,8],[386,386,386,386,386,386,1407,1407,1407,1407,1407,1407],[259,259,259,259,259,259,322,322,322,322,322,322],[10,10,10,10,10,10,10,10,10,10,10,10],[0.7,0.7,0.7,0.7,0.7,0.7,0.6,0.6,0.6,0.6,0.6,0.6]]	1 2	[[7,12,11,10,9,8],[7,12,11,10,9,8]]
		Clc1c(NC(=O)c2sc(Nc3nc(C)nc(N4CCN(CCO)CC4)c3)nc2)c(C)ccc1	S(CCC(NC(=O)C(NC(=O)C(NC(=O)CNC(=O)C(NC(=O)C(NC(=O)C(NC(=O)C(NC(=O)C(NC(=O)C(NC(=O)C(NC(=O)C(NC(=O)C1N(C(=O)C(NC(=O)C(NC(=O)C(NC(=O)CNC(=O)C2N(C(=O)C(NC(=O)C3N(C(=O)C(NC(=O)C(NC(=O)CNC(=O)C(NC(=O)C(NC(=O)C(NC(=O)C(NC(=O)C(NC(=O)C(NC(=O)C(NC(=O)C(NC(=O)C(NC(=O)CNC(=O)C(NC(=O)C(NC(=O)C(NC(=O)C(NC(=O)C(NC(=O)C(NC(=O)C(NC(=O)C(NC(=O)C(NC(=O)C(NC(=O)C(NC(=O)CNC(=O)C(NC(=O)C(NC(=O)C(NC(=O)C(NC(=O)C(NC(…	1	1	-8.82114	1.45201	-71.7991	-62.0834	-10.8137	-45.9446	-8.82114	[[25,33,7,12,11,10,9,8],[2602,2602,386,386,386,386,386,386],[397,397,259,259,259,259,259,259],[2,2,10,10,10,10,10,10],[0.7,0.6,0.6,0.6,0.6,0.6,0.6,0.6]]	1 3	[[7,12,11,10,9,8],[25,33]]
		Clc1c(NC(=O)c2sc(Nc3nc(C)nc(N4CCN(CCO)CC4)c3)nc2)c(C)ccc1	S(CCC(NC(=O)C(NC(=O)C(NC(=O)CNC(=O)C(NC(=O)C(NC(=O)C(NC(=O)C(NC(=O)C(NC(=O)C(NC(=O)C(NC(=O)C(NC(=O)C1N(C(=O)C(NC(=O)C(NC(=O)C(NC(=O)CNC(=O)C2N(C(=O)C(NC(=O)C3N(C(=O)C(NC(=O)C(NC(=O)CNC(=O)C(NC(=O)C(NC(=O)C(NC(=O)C(NC(=O)C(NC(=O)C(NC(=O)C(NC(=O)C(NC(=O)C(NC(=O)CNC(=O)C(NC(=O)C(NC(=O)C(NC(=O)C(NC(=O)C(NC(=O)C(NC(=O)C(NC(=O)C(NC(=O)C(NC(=O)C(NC(=O)C(NC(=O)CNC(=O)C(NC(=O)C(NC(=O)C(NC(=O)C(NC(=O)C(NC(…	1	1	-8.69015	2.38821	-79.2026	-58.3986	-11.4956	-46.8129	-8.69015	[[5,26,31,30,29,28,27],[1359,615,615,615,615,615,615],[319,273,273,273,273,273,273],[4,10,10,10,10,10,10],[3.6,0.6,0.6,0.6,0.6,0.6,0.6]]	4 5 6	[[26,31,30,29,28,27],5,5]
		Clc1c(NC(=O)c2sc(Nc3nc(C)nc(N4CCN(CCO)CC4)c3)nc2)c(C)ccc1	S(CCC(NC(=O)C(NC(=O)C(NC(=O)CNC(=O)C(NC(=O)C(NC(=O)C(NC(=O)C(NC(=O)C(NC(=O)C(NC(=O)C(NC(=O)C(NC(=O)C1N(C(=O)C(NC(=O)C(NC(=O)C(NC(=O)CNC(=O)C2N(C(=O)C(NC(=O)C3N(C(=O)C(NC(=O)C(NC(=O)CNC(=O)C(NC(=O)C(NC(=O)C(NC(=O)C(NC(=O)C(NC(=O)C(NC(=O)C(NC(=O)C(NC(=O)C(NC(=O)CNC(=O)C(NC(=O)C(NC(=O)C(NC(=O)C(NC(=O)C(NC(=O)C(NC(=O)C(NC(=O)C(NC(=O)C(NC(=O)C(NC(=O)C(NC(=O)CNC(=O)C(NC(=O)C(NC(=O)C(NC(=O)C(NC(=O)C(NC(…	1	1	-8.56965	1.39892	-80.5795	-81.3193	-12.8161	-46.3507	-8.56965	[5,1359,319,4,2.8]	5 6	[5,5]
		Clc1c(NC(=O)c2sc(Nc3nc(C)nc(N4CCN(CCO)CC4)c3)nc2)c(C)ccc1	S(CCC(NC(=O)C(NC(=O)C(NC(=O)CNC(=O)C(NC(=O)C(NC(=O)C(NC(=O)C(NC(=O)C(NC(=O)C(NC(=O)C(NC(=O)C(NC(=O)C1N(C(=O)C(NC(=O)C(NC(=O)C(NC(=O)CNC(=O)C2N(C(=O)C(NC(=O)C3N(C(=O)C(NC(=O)C(NC(=O)CNC(=O)C(NC(=O)C(NC(=O)C(NC(=O)C(NC(=O)C(NC(=O)C(NC(=O)C(NC(=O)C(NC(=O)C(NC(=O)CNC(=O)C(NC(=O)C(NC(=O)C(NC(=O)C(NC(=O)C(NC(=O)C(NC(=O)C(NC(=O)C(NC(=O)C(NC(=O)C(NC(=O)C(NC(=O)CNC(=O)C(NC(=O)C(NC(=O)C(NC(=O)C(NC(=O)C(NC(…	1	1	-8.35168	1.29293	-83.1739	-86.683	-11.5246	-49.014	-8.35168	[[21,25,26,31,30,29,28,27,7,12,11,10,9,8],[836,1412,291,291,291,291,291,291,618,618,618,618,618,618],[288,323,251,251,251,251,251,251,273,273,273,273,273,273],[1,4,10,10,10,10,10,10,10,10,10,10,10,10],[2.2,2.1,0.9,0.9,0.9,0.9,0.9,0.9,0.5,0.5,0.5,0.5,0.5,0.5]]	7 4 8 9 10 11	[[26,31,30,29,28,27],[7,12,11,10,9,8],21,21,25,25]
		mol	receptor	rseq	mseq	S	rmsd_refine	E_conf	E_place	E_score1	E_refine	E_score2	PLIF_raw	FP:PLIF	PLIF_ligidx
	LF01	O=C(O)C12C(C(C(=C)C)CC1)C1C(C)(C3(C)C(C4(C)C(C(C)(C)C(=O)CC4)CC3)CC1)CC2	S(CCC(NC(=O)C(NC(=O)C(NC(=O)CNC(=O)C(NC(=O)C(NC(=O)C(NC(=O)C(NC(=O)C(NC(=O)C(NC(=O)C(NC(=O)C(NC(=O)C1N(C(=O)C(NC(=O)C(NC(=O)C(NC(=O)CNC(=O)C2N(C(=O)C(NC(=O)C3N(C(=O)C(NC(=O)C(NC(=O)CNC(=O)C(NC(=O)C(NC(=O)C(NC(=O)C(NC(=O)C(NC(=O)C(NC(=O)C(NC(=O)C(NC(=O)C(NC(=O)CNC(=O)C(NC(=O)C(NC(=O)C(NC(=O)C(NC(=O)C(NC(=O)C(NC(=O)C(NC(=O)C(NC(=O)C(NC(=O)C(NC(=O)C(NC(=O)CNC(=O)C(NC(=O)C(NC(=O)C(NC(=O)C(NC(=O)C(NC(…	1	1	-8.04759	2.08343	84.0284	-72.9264	-10.1533	-40.392	-8.04759
		O=C(O)C12C(C(C(=C)C)CC1)C1C(C)(C3(C)C(C4(C)C(C(C)(C)C(=O)CC4)CC3)CC1)CC2	S(CCC(NC(=O)C(NC(=O)C(NC(=O)CNC(=O)C(NC(=O)C(NC(=O)C(NC(=O)C(NC(=O)C(NC(=O)C(NC(=O)C(NC(=O)C(NC(=O)C1N(C(=O)C(NC(=O)C(NC(=O)C(NC(=O)CNC(=O)C2N(C(=O)C(NC(=O)C3N(C(=O)C(NC(=O)C(NC(=O)CNC(=O)C(NC(=O)C(NC(=O)C(NC(=O)C(NC(=O)C(NC(=O)C(NC(=O)C(NC(=O)C(NC(=O)C(NC(=O)CNC(=O)C(NC(=O)C(NC(=O)C(NC(=O)C(NC(=O)C(NC(=O)C(NC(=O)C(NC(=O)C(NC(=O)C(NC(=O)C(NC(=O)C(NC(=O)CNC(=O)C(NC(=O)C(NC(=O)C(NC(=O)C(NC(=O)C(NC(…	1	1	-7.90424	0.734408	94.9501	-91.5625	-10.1049	-31.1316	-7.90424	[36,1412,323,4,0.6]	1	36
		O=C(O)C12C(C(C(=C)C)CC1)C1C(C)(C3(C)C(C4(C)C(C(C)(C)C(=O)CC4)CC3)CC1)CC2	S(CCC(NC(=O)C(NC(=O)C(NC(=O)CNC(=O)C(NC(=O)C(NC(=O)C(NC(=O)C(NC(=O)C(NC(=O)C(NC(=O)C(NC(=O)C(NC(=O)C1N(C(=O)C(NC(=O)C(NC(=O)C(NC(=O)CNC(=O)C2N(C(=O)C(NC(=O)C3N(C(=O)C(NC(=O)C(NC(=O)CNC(=O)C(NC(=O)C(NC(=O)C(NC(=O)C(NC(=O)C(NC(=O)C(NC(=O)C(NC(=O)C(NC(=O)C(NC(=O)CNC(=O)C(NC(=O)C(NC(=O)C(NC(=O)C(NC(=O)C(NC(=O)C(NC(=O)C(NC(=O)C(NC(=O)C(NC(=O)C(NC(=O)C(NC(=O)CNC(=O)C(NC(=O)C(NC(=O)C(NC(=O)C(NC(=O)C(NC(…	1	1	-7.87039	1.76312	79.8637	-85.9783	-10.8486	-39.0556	-7.87039
		O=C(O)C12C(C(C(=C)C)CC1)C1C(C)(C3(C)C(C4(C)C(C(C)(C)C(=O)CC4)CC3)CC1)CC2	S(CCC(NC(=O)C(NC(=O)C(NC(=O)CNC(=O)C(NC(=O)C(NC(=O)C(NC(=O)C(NC(=O)C(NC(=O)C(NC(=O)C(NC(=O)C(NC(=O)C1N(C(=O)C(NC(=O)C(NC(=O)C(NC(=O)CNC(=O)C2N(C(=O)C(NC(=O)C3N(C(=O)C(NC(=O)C(NC(=O)CNC(=O)C(NC(=O)C(NC(=O)C(NC(=O)C(NC(=O)C(NC(=O)C(NC(=O)C(NC(=O)C(NC(=O)C(NC(=O)CNC(=O)C(NC(=O)C(NC(=O)C(NC(=O)C(NC(=O)C(NC(=O)C(NC(=O)C(NC(=O)C(NC(=O)C(NC(=O)C(NC(=O)C(NC(=O)CNC(=O)C(NC(=O)C(NC(=O)C(NC(=O)C(NC(=O)C(NC(…	1	1	-7.7901	1.01868	98.6204	-86.6745	-10.4782	-33.7318	-7.7901
		O=C(O)C12C(C(C(=C)C)CC1)C1C(C)(C3(C)C(C4(C)C(C(C)(C)C(=O)CC4)CC3)CC1)CC2	S(CCC(NC(=O)C(NC(=O)C(NC(=O)CNC(=O)C(NC(=O)C(NC(=O)C(NC(=O)C(NC(=O)C(NC(=O)C(NC(=O)C(NC(=O)C(NC(=O)C1N(C(=O)C(NC(=O)C(NC(=O)C(NC(=O)CNC(=O)C2N(C(=O)C(NC(=O)C3N(C(=O)C(NC(=O)C(NC(=O)CNC(=O)C(NC(=O)C(NC(=O)C(NC(=O)C(NC(=O)C(NC(=O)C(NC(=O)C(NC(=O)C(NC(=O)C(NC(=O)CNC(=O)C(NC(=O)C(NC(=O)C(NC(=O)C(NC(=O)C(NC(=O)C(NC(=O)C(NC(=O)C(NC(=O)C(NC(=O)C(NC(=O)C(NC(=O)CNC(=O)C(NC(=O)C(NC(=O)C(NC(=O)C(NC(=O)C(NC(…	1	1	-7.78529	1.79994	86.7245	-79.8977	-10.3959	-35.6665	-7.78529
	LF02	O=C1C(C)(C)C2C(C)(C3C(C)(C4(C)C(=CC3)C3C(CC4)CCC(C)(C)C3)CC2)CC1	S(CCC(NC(=O)C(NC(=O)C(NC(=O)CNC(=O)C(NC(=O)C(NC(=O)C(NC(=O)C(NC(=O)C(NC(=O)C(NC(=O)C(NC(=O)C(NC(=O)C1N(C(=O)C(NC(=O)C(NC(=O)C(NC(=O)CNC(=O)C2N(C(=O)C(NC(=O)C3N(C(=O)C(NC(=O)C(NC(=O)CNC(=O)C(NC(=O)C(NC(=O)C(NC(=O)C(NC(=O)C(NC(=O)C(NC(=O)C(NC(=O)C(NC(=O)C(NC(=O)CNC(=O)C(NC(=O)C(NC(=O)C(NC(=O)C(NC(=O)C(NC(=O)C(NC(=O)C(NC(=O)C(NC(=O)C(NC(=O)C(NC(=O)C(NC(=O)CNC(=O)C(NC(=O)C(NC(=O)C(NC(=O)C(NC(=O)C(NC(…	1	2	-7.838	1.03984	75.742	-52.8726	-9.57774	-25.9457	-7.838
		O=C1C(C)(C)C2C(C)(C3C(C)(C4(C)C(=CC3)C3C(CC4)CCC(C)(C)C3)CC2)CC1	S(CCC(NC(=O)C(NC(=O)C(NC(=O)CNC(=O)C(NC(=O)C(NC(=O)C(NC(=O)C(NC(=O)C(NC(=O)C(NC(=O)C(NC(=O)C(NC(=O)C1N(C(=O)C(NC(=O)C(NC(=O)C(NC(=O)CNC(=O)C2N(C(=O)C(NC(=O)C3N(C(=O)C(NC(=O)C(NC(=O)CNC(=O)C(NC(=O)C(NC(=O)C(NC(=O)C(NC(=O)C(NC(=O)C(NC(=O)C(NC(=O)C(NC(=O)C(NC(=O)CNC(=O)C(NC(=O)C(NC(=O)C(NC(=O)C(NC(=O)C(NC(=O)C(NC(=O)C(NC(=O)C(NC(=O)C(NC(=O)C(NC(=O)C(NC(=O)CNC(=O)C(NC(=O)C(NC(=O)C(NC(=O)C(NC(=O)C(NC(…	1	2	-7.45002	2.02186	93.1516	-56.2356	-9.51814	-24.478	-7.45002
		O=C1C(C)(C)C2C(C)(C3C(C)(C4(C)C(=CC3)C3C(CC4)CCC(C)(C)C3)CC2)CC1	S(CCC(NC(=O)C(NC(=O)C(NC(=O)CNC(=O)C(NC(=O)C(NC(=O)C(NC(=O)C(NC(=O)C(NC(=O)C(NC(=O)C(NC(=O)C(NC(=O)C1N(C(=O)C(NC(=O)C(NC(=O)C(NC(=O)CNC(=O)C2N(C(=O)C(NC(=O)C3N(C(=O)C(NC(=O)C(NC(=O)CNC(=O)C(NC(=O)C(NC(=O)C(NC(=O)C(NC(=O)C(NC(=O)C(NC(=O)C(NC(=O)C(NC(=O)C(NC(=O)CNC(=O)C(NC(=O)C(NC(=O)C(NC(=O)C(NC(=O)C(NC(=O)C(NC(=O)C(NC(=O)C(NC(=O)C(NC(=O)C(NC(=O)C(NC(=O)CNC(=O)C(NC(=O)C(NC(=O)C(NC(=O)C(NC(=O)C(NC(…	1	2	-7.21238	2.51272	61.2535	-60.4487	-9.34544	-34.9568	-7.21238
		O=C1C(C)(C)C2C(C)(C3C(C)(C4(C)C(=CC3)C3C(CC4)CCC(C)(C)C3)CC2)CC1	S(CCC(NC(=O)C(NC(=O)C(NC(=O)CNC(=O)C(NC(=O)C(NC(=O)C(NC(=O)C(NC(=O)C(NC(=O)C(NC(=O)C(NC(=O)C(NC(=O)C1N(C(=O)C(NC(=O)C(NC(=O)C(NC(=O)CNC(=O)C2N(C(=O)C(NC(=O)C3N(C(=O)C(NC(=O)C(NC(=O)CNC(=O)C(NC(=O)C(NC(=O)C(NC(=O)C(NC(=O)C(NC(=O)C(NC(=O)C(NC(=O)C(NC(=O)C(NC(=O)CNC(=O)C(NC(=O)C(NC(=O)C(NC(=O)C(NC(=O)C(NC(=O)C(NC(=O)C(NC(=O)C(NC(=O)C(NC(=O)C(NC(=O)C(NC(=O)CNC(=O)C(NC(=O)C(NC(=O)C(NC(=O)C(NC(=O)C(NC(…	1	2	-7.20541	2.93902	72.079	-64.0015	-9.30388	-28.3726	-7.20541
		O=C1C(C)(C)C2C(C)(C3C(C)(C4(C)C(=CC3)C3C(CC4)CCC(C)(C)C3)CC2)CC1	S(CCC(NC(=O)C(NC(=O)C(NC(=O)CNC(=O)C(NC(=O)C(NC(=O)C(NC(=O)C(NC(=O)C(NC(=O)C(NC(=O)C(NC(=O)C(NC(=O)C1N(C(=O)C(NC(=O)C(NC(=O)C(NC(=O)CNC(=O)C2N(C(=O)C(NC(=O)C3N(C(=O)C(NC(=O)C(NC(=O)CNC(=O)C(NC(=O)C(NC(=O)C(NC(=O)C(NC(=O)C(NC(=O)C(NC(=O)C(NC(=O)C(NC(=O)C(NC(=O)CNC(=O)C(NC(=O)C(NC(=O)C(NC(=O)C(NC(=O)C(NC(=O)C(NC(=O)C(NC(=O)C(NC(=O)C(NC(=O)C(NC(=O)C(NC(=O)CNC(=O)C(NC(=O)C(NC(=O)C(NC(=O)C(NC(=O)C(NC(…	1	2	-7.14406	1.11479	66.2793	-54.4718	-9.57255	-36.3615	-7.14406	[28,618,273,2,3.2]	2 3	[28,28]
	LF03	O=CC12C(C=3C(C)(C4(C)C(C5(C)C(C(C)(C)C(=O)CC5)CC4)CC=3)CC1)CC(C)(C)CC2	S(CCC(NC(=O)C(NC(=O)C(NC(=O)CNC(=O)C(NC(=O)C(NC(=O)C(NC(=O)C(NC(=O)C(NC(=O)C(NC(=O)C(NC(=O)C(NC(=O)C1N(C(=O)C(NC(=O)C(NC(=O)C(NC(=O)CNC(=O)C2N(C(=O)C(NC(=O)C3N(C(=O)C(NC(=O)C(NC(=O)CNC(=O)C(NC(=O)C(NC(=O)C(NC(=O)C(NC(=O)C(NC(=O)C(NC(=O)C(NC(=O)C(NC(=O)C(NC(=O)CNC(=O)C(NC(=O)C(NC(=O)C(NC(=O)C(NC(=O)C(NC(=O)C(NC(=O)C(NC(=O)C(NC(=O)C(NC(=O)C(NC(=O)C(NC(=O)CNC(=O)C(NC(=O)C(NC(=O)C(NC(=O)C(NC(=O)C(NC(…	1	3	-7.74753	1.77106	71.8506	-51.4029	-9.15357	-39.4999	-7.74753
		O=CC12C(C=3C(C)(C4(C)C(C5(C)C(C(C)(C)C(=O)CC5)CC4)CC=3)CC1)CC(C)(C)CC2	S(CCC(NC(=O)C(NC(=O)C(NC(=O)CNC(=O)C(NC(=O)C(NC(=O)C(NC(=O)C(NC(=O)C(NC(=O)C(NC(=O)C(NC(=O)C(NC(=O)C1N(C(=O)C(NC(=O)C(NC(=O)C(NC(=O)CNC(=O)C2N(C(=O)C(NC(=O)C3N(C(=O)C(NC(=O)C(NC(=O)CNC(=O)C(NC(=O)C(NC(=O)C(NC(=O)C(NC(=O)C(NC(=O)C(NC(=O)C(NC(=O)C(NC(=O)C(NC(=O)CNC(=O)C(NC(=O)C(NC(=O)C(NC(=O)C(NC(=O)C(NC(=O)C(NC(=O)C(NC(=O)C(NC(=O)C(NC(=O)C(NC(=O)C(NC(=O)CNC(=O)C(NC(=O)C(NC(=O)C(NC(=O)C(NC(=O)C(NC(…	1	3	-7.69771	2.65825	79.8083	-71.6967	-9.70127	-30.5069	-7.69771
		O=CC12C(C=3C(C)(C4(C)C(C5(C)C(C(C)(C)C(=O)CC5)CC4)CC=3)CC1)CC(C)(C)CC2	S(CCC(NC(=O)C(NC(=O)C(NC(=O)CNC(=O)C(NC(=O)C(NC(=O)C(NC(=O)C(NC(=O)C(NC(=O)C(NC(=O)C(NC(=O)C(NC(=O)C1N(C(=O)C(NC(=O)C(NC(=O)C(NC(=O)CNC(=O)C2N(C(=O)C(NC(=O)C3N(C(=O)C(NC(=O)C(NC(=O)CNC(=O)C(NC(=O)C(NC(=O)C(NC(=O)C(NC(=O)C(NC(=O)C(NC(=O)C(NC(=O)C(NC(=O)C(NC(=O)CNC(=O)C(NC(=O)C(NC(=O)C(NC(=O)C(NC(=O)C(NC(=O)C(NC(=O)C(NC(=O)C(NC(=O)C(NC(=O)C(NC(=O)C(NC(=O)CNC(=O)C(NC(=O)C(NC(=O)C(NC(=O)C(NC(=O)C(NC(…	1	3	-7.64916	1.13266	82.9183	-62.7284	-9.23058	-33.4707	-7.64916
		O=CC12C(C=3C(C)(C4(C)C(C5(C)C(C(C)(C)C(=O)CC5)CC4)CC=3)CC1)CC(C)(C)CC2	S(CCC(NC(=O)C(NC(=O)C(NC(=O)CNC(=O)C(NC(=O)C(NC(=O)C(NC(=O)C(NC(=O)C(NC(=O)C(NC(=O)C(NC(=O)C(NC(=O)C1N(C(=O)C(NC(=O)C(NC(=O)C(NC(=O)CNC(=O)C2N(C(=O)C(NC(=O)C3N(C(=O)C(NC(=O)C(NC(=O)CNC(=O)C(NC(=O)C(NC(=O)C(NC(=O)C(NC(=O)C(NC(=O)C(NC(=O)C(NC(=O)C(NC(=O)C(NC(=O)CNC(=O)C(NC(=O)C(NC(=O)C(NC(=O)C(NC(=O)C(NC(=O)C(NC(=O)C(NC(=O)C(NC(=O)C(NC(=O)C(NC(=O)C(NC(=O)CNC(=O)C(NC(=O)C(NC(=O)C(NC(=O)C(NC(=O)C(NC(…	1	3	-7.41301	1.19718	97.7273	-72.4223	-9.33605	-22.6292	-7.41301	[35,1412,323,4,0.5]	1	35
		O=CC12C(C=3C(C)(C4(C)C(C5(C)C(C(C)(C)C(=O)CC5)CC4)CC=3)CC1)CC(C)(C)CC2	S(CCC(NC(=O)C(NC(=O)C(NC(=O)CNC(=O)C(NC(=O)C(NC(=O)C(NC(=O)C(NC(=O)C(NC(=O)C(NC(=O)C(NC(=O)C(NC(=O)C1N(C(=O)C(NC(=O)C(NC(=O)C(NC(=O)CNC(=O)C2N(C(=O)C(NC(=O)C3N(C(=O)C(NC(=O)C(NC(=O)CNC(=O)C(NC(=O)C(NC(=O)C(NC(=O)C(NC(=O)C(NC(=O)C(NC(=O)C(NC(=O)C(NC(=O)C(NC(=O)CNC(=O)C(NC(=O)C(NC(=O)C(NC(=O)C(NC(=O)C(NC(=O)C(NC(=O)C(NC(=O)C(NC(=O)C(NC(=O)C(NC(=O)C(NC(=O)CNC(=O)C(NC(=O)C(NC(=O)C(NC(=O)C(NC(=O)C(NC(…	1	3	-7.39072	1.28875	84.4981	-67.9694	-9.67207	-33.1131	-7.39072
	LF04	OCC12C(C(C(=C)C)CC1)C1C(C)(C3(C)C(C4(C)C(C(C)(C)C(O)CC4)CC3)CC1)CC2	S(CCC(NC(=O)C(NC(=O)C(NC(=O)CNC(=O)C(NC(=O)C(NC(=O)C(NC(=O)C(NC(=O)C(NC(=O)C(NC(=O)C(NC(=O)C(NC(=O)C1N(C(=O)C(NC(=O)C(NC(=O)C(NC(=O)CNC(=O)C2N(C(=O)C(NC(=O)C3N(C(=O)C(NC(=O)C(NC(=O)CNC(=O)C(NC(=O)C(NC(=O)C(NC(=O)C(NC(=O)C(NC(=O)C(NC(=O)C(NC(=O)C(NC(=O)C(NC(=O)CNC(=O)C(NC(=O)C(NC(=O)C(NC(=O)C(NC(=O)C(NC(=O)C(NC(=O)C(NC(=O)C(NC(=O)C(NC(=O)C(NC(=O)C(NC(=O)CNC(=O)C(NC(=O)C(NC(=O)C(NC(=O)C(NC(=O)C(NC(…	1	4	-7.68781	1.65838	137.73	-75.1822	-9.29285	-20.8684	-7.68781	[22,836,288,1,2.9]	4 5	[22,22]
		OCC12C(C(C(=C)C)CC1)C1C(C)(C3(C)C(C4(C)C(C(C)(C)C(O)CC4)CC3)CC1)CC2	S(CCC(NC(=O)C(NC(=O)C(NC(=O)CNC(=O)C(NC(=O)C(NC(=O)C(NC(=O)C(NC(=O)C(NC(=O)C(NC(=O)C(NC(=O)C(NC(=O)C1N(C(=O)C(NC(=O)C(NC(=O)C(NC(=O)CNC(=O)C2N(C(=O)C(NC(=O)C3N(C(=O)C(NC(=O)C(NC(=O)CNC(=O)C(NC(=O)C(NC(=O)C(NC(=O)C(NC(=O)C(NC(=O)C(NC(=O)C(NC(=O)C(NC(=O)C(NC(=O)CNC(=O)C(NC(=O)C(NC(=O)C(NC(=O)C(NC(=O)C(NC(=O)C(NC(=O)C(NC(=O)C(NC(=O)C(NC(=O)C(NC(=O)C(NC(=O)CNC(=O)C(NC(=O)C(NC(=O)C(NC(=O)C(NC(=O)C(NC(…	1	4	-7.63232	2.38682	105.813	-60.369	-10.4033	-35.5821	-7.63232
		OCC12C(C(C(=C)C)CC1)C1C(C)(C3(C)C(C4(C)C(C(C)(C)C(O)CC4)CC3)CC1)CC2	S(CCC(NC(=O)C(NC(=O)C(NC(=O)CNC(=O)C(NC(=O)C(NC(=O)C(NC(=O)C(NC(=O)C(NC(=O)C(NC(=O)C(NC(=O)C(NC(=O)C1N(C(=O)C(NC(=O)C(NC(=O)C(NC(=O)CNC(=O)C2N(C(=O)C(NC(=O)C3N(C(=O)C(NC(=O)C(NC(=O)CNC(=O)C(NC(=O)C(NC(=O)C(NC(=O)C(NC(=O)C(NC(=O)C(NC(=O)C(NC(=O)C(NC(=O)C(NC(=O)CNC(=O)C(NC(=O)C(NC(=O)C(NC(=O)C(NC(=O)C(NC(=O)C(NC(=O)C(NC(=O)C(NC(=O)C(NC(=O)C(NC(=O)C(NC(=O)CNC(=O)C(NC(=O)C(NC(=O)C(NC(=O)C(NC(=O)C(NC(…	1	4	-7.34615	2.09707	125.799	-65.7659	-9.7785	-27.0393	-7.34615	[[32,32],[2361,618],[382,273],[1,2],[3,1.7]]	2 3 6 7	[32,32,32,32]
		OCC12C(C(C(=C)C)CC1)C1C(C)(C3(C)C(C4(C)C(C(C)(C)C(O)CC4)CC3)CC1)CC2	S(CCC(NC(=O)C(NC(=O)C(NC(=O)CNC(=O)C(NC(=O)C(NC(=O)C(NC(=O)C(NC(=O)C(NC(=O)C(NC(=O)C(NC(=O)C(NC(=O)C1N(C(=O)C(NC(=O)C(NC(=O)C(NC(=O)CNC(=O)C2N(C(=O)C(NC(=O)C3N(C(=O)C(NC(=O)C(NC(=O)CNC(=O)C(NC(=O)C(NC(=O)C(NC(=O)C(NC(=O)C(NC(=O)C(NC(=O)C(NC(=O)C(NC(=O)C(NC(=O)CNC(=O)C(NC(=O)C(NC(=O)C(NC(=O)C(NC(=O)C(NC(=O)C(NC(=O)C(NC(=O)C(NC(=O)C(NC(=O)C(NC(=O)C(NC(=O)CNC(=O)C(NC(=O)C(NC(=O)C(NC(=O)C(NC(=O)C(NC(…	1	4	-7.10264	1.30784	116.988	-82.8329	-10.6403	-29.6042	-7.10264
		OCC12C(C(C(=C)C)CC1)C1C(C)(C3(C)C(C4(C)C(C(C)(C)C(O)CC4)CC3)CC1)CC2	S(CCC(NC(=O)C(NC(=O)C(NC(=O)CNC(=O)C(NC(=O)C(NC(=O)C(NC(=O)C(NC(=O)C(NC(=O)C(NC(=O)C(NC(=O)C(NC(=O)C1N(C(=O)C(NC(=O)C(NC(=O)C(NC(=O)CNC(=O)C2N(C(=O)C(NC(=O)C3N(C(=O)C(NC(=O)C(NC(=O)CNC(=O)C(NC(=O)C(NC(=O)C(NC(=O)C(NC(=O)C(NC(=O)C(NC(=O)C(NC(=O)C(NC(=O)C(NC(=O)CNC(=O)C(NC(=O)C(NC(=O)C(NC(=O)C(NC(=O)C(NC(=O)C(NC(=O)C(NC(=O)C(NC(=O)C(NC(=O)C(NC(=O)C(NC(=O)CNC(=O)C(NC(=O)C(NC(=O)C(NC(=O)C(NC(=O)C(NC(…	1	4	-6.99103	1.37482	122.487	-69.2292	-9.30149	-20.0064	-6.99103	[32,1469,326,1,1.3]	8	32
	LF05	O=C(O)C12C(C=3C(C)(C4(C)C(C5(C)C(C(C)(C)C(=O)CC5)CC4)CC=3)CC1)CC(C)(C)CC2	S(CCC(NC(=O)C(NC(=O)C(NC(=O)CNC(=O)C(NC(=O)C(NC(=O)C(NC(=O)C(NC(=O)C(NC(=O)C(NC(=O)C(NC(=O)C(NC(=O)C1N(C(=O)C(NC(=O)C(NC(=O)C(NC(=O)CNC(=O)C2N(C(=O)C(NC(=O)C3N(C(=O)C(NC(=O)C(NC(=O)CNC(=O)C(NC(=O)C(NC(=O)C(NC(=O)C(NC(=O)C(NC(=O)C(NC(=O)C(NC(=O)C(NC(=O)C(NC(=O)CNC(=O)C(NC(=O)C(NC(=O)C(NC(=O)C(NC(=O)C(NC(=O)C(NC(=O)C(NC(=O)C(NC(=O)C(NC(=O)C(NC(=O)C(NC(=O)CNC(=O)C(NC(=O)C(NC(=O)C(NC(=O)C(NC(=O)C(NC(…	1	5	-8.07929	1.27976	79.8728	-90.3687	-10.2052	-31.8897	-8.07929	[35,1412,323,4,1.6]	1 9	[35,35]
		O=C(O)C12C(C=3C(C)(C4(C)C(C5(C)C(C(C)(C)C(=O)CC5)CC4)CC=3)CC1)CC(C)(C)CC2	S(CCC(NC(=O)C(NC(=O)C(NC(=O)CNC(=O)C(NC(=O)C(NC(=O)C(NC(=O)C(NC(=O)C(NC(=O)C(NC(=O)C(NC(=O)C(NC(=O)C1N(C(=O)C(NC(=O)C(NC(=O)C(NC(=O)CNC(=O)C2N(C(=O)C(NC(=O)C3N(C(=O)C(NC(=O)C(NC(=O)CNC(=O)C(NC(=O)C(NC(=O)C(NC(=O)C(NC(=O)C(NC(=O)C(NC(=O)C(NC(=O)C(NC(=O)C(NC(=O)CNC(=O)C(NC(=O)C(NC(=O)C(NC(=O)C(NC(=O)C(NC(=O)C(NC(=O)C(NC(=O)C(NC(=O)C(NC(=O)C(NC(=O)C(NC(=O)CNC(=O)C(NC(=O)C(NC(=O)C(NC(=O)C(NC(=O)C(NC(…	1	5	-8.07445	1.23735	46.1385	-68.4211	-10.3811	-41.9945	-8.07445
		O=C(O)C12C(C=3C(C)(C4(C)C(C5(C)C(C(C)(C)C(=O)CC5)CC4)CC=3)CC1)CC(C)(C)CC2	S(CCC(NC(=O)C(NC(=O)C(NC(=O)CNC(=O)C(NC(=O)C(NC(=O)C(NC(=O)C(NC(=O)C(NC(=O)C(NC(=O)C(NC(=O)C(NC(=O)C1N(C(=O)C(NC(=O)C(NC(=O)C(NC(=O)CNC(=O)C2N(C(=O)C(NC(=O)C3N(C(=O)C(NC(=O)C(NC(=O)CNC(=O)C(NC(=O)C(NC(=O)C(NC(=O)C(NC(=O)C(NC(=O)C(NC(=O)C(NC(=O)C(NC(=O)C(NC(=O)CNC(=O)C(NC(=O)C(NC(=O)C(NC(=O)C(NC(=O)C(NC(=O)C(NC(=O)C(NC(=O)C(NC(=O)C(NC(=O)C(NC(=O)C(NC(=O)CNC(=O)C(NC(=O)C(NC(=O)C(NC(=O)C(NC(=O)C(NC(…	1	5	-7.72142	1.4469	76.5714	-83.2374	-10.9371	-26.1356	-7.72142
		O=C(O)C12C(C=3C(C)(C4(C)C(C5(C)C(C(C)(C)C(=O)CC5)CC4)CC=3)CC1)CC(C)(C)CC2	S(CCC(NC(=O)C(NC(=O)C(NC(=O)CNC(=O)C(NC(=O)C(NC(=O)C(NC(=O)C(NC(=O)C(NC(=O)C(NC(=O)C(NC(=O)C(NC(=O)C1N(C(=O)C(NC(=O)C(NC(=O)C(NC(=O)CNC(=O)C2N(C(=O)C(NC(=O)C3N(C(=O)C(NC(=O)C(NC(=O)CNC(=O)C(NC(=O)C(NC(=O)C(NC(=O)C(NC(=O)C(NC(=O)C(NC(=O)C(NC(=O)C(NC(=O)C(NC(=O)CNC(=O)C(NC(=O)C(NC(=O)C(NC(=O)C(NC(=O)C(NC(=O)C(NC(=O)C(NC(=O)C(NC(=O)C(NC(=O)C(NC(=O)C(NC(=O)CNC(=O)C(NC(=O)C(NC(=O)C(NC(=O)C(NC(=O)C(NC(…	1	5	-7.60992	1.11687	61.0446	-63.3222	-9.76571	-34.0461	-7.60992
		O=C(O)C12C(C=3C(C)(C4(C)C(C5(C)C(C(C)(C)C(=O)CC5)CC4)CC=3)CC1)CC(C)(C)CC2	S(CCC(NC(=O)C(NC(=O)C(NC(=O)CNC(=O)C(NC(=O)C(NC(=O)C(NC(=O)C(NC(=O)C(NC(=O)C(NC(=O)C(NC(=O)C(NC(=O)C1N(C(=O)C(NC(=O)C(NC(=O)C(NC(=O)CNC(=O)C2N(C(=O)C(NC(=O)C3N(C(=O)C(NC(=O)C(NC(=O)CNC(=O)C(NC(=O)C(NC(=O)C(NC(=O)C(NC(=O)C(NC(=O)C(NC(=O)C(NC(=O)C(NC(=O)C(NC(=O)CNC(=O)C(NC(=O)C(NC(=O)C(NC(=O)C(NC(=O)C(NC(=O)C(NC(=O)C(NC(=O)C(NC(=O)C(NC(=O)C(NC(=O)C(NC(=O)CNC(=O)C(NC(=O)C(NC(=O)C(NC(=O)C(NC(=O)C(NC(…	1	5	-7.39059	1.19473	68.4043	-73.5723	-11.3654	-23.1793	-7.39059	[[36,35,35],[2148,2596,2602],[368,397,397],[3,2,2],[3,1.4,4.1]]	10 11 12 13	[36,36,[35,35],35]
	LF06	O=C(O)C12C(C(C)C(C)CC1)C=1C(C)(C3(C)C(C4(C)C(C(C)(C)C(=O)CC4)CC3)CC=1)CC2	S(CCC(NC(=O)C(NC(=O)C(NC(=O)CNC(=O)C(NC(=O)C(NC(=O)C(NC(=O)C(NC(=O)C(NC(=O)C(NC(=O)C(NC(=O)C(NC(=O)C1N(C(=O)C(NC(=O)C(NC(=O)C(NC(=O)CNC(=O)C2N(C(=O)C(NC(=O)C3N(C(=O)C(NC(=O)C(NC(=O)CNC(=O)C(NC(=O)C(NC(=O)C(NC(=O)C(NC(=O)C(NC(=O)C(NC(=O)C(NC(=O)C(NC(=O)C(NC(=O)CNC(=O)C(NC(=O)C(NC(=O)C(NC(=O)C(NC(=O)C(NC(=O)C(NC(=O)C(NC(=O)C(NC(=O)C(NC(=O)C(NC(=O)C(NC(=O)CNC(=O)C(NC(=O)C(NC(=O)C(NC(=O)C(NC(=O)C(NC(…	1	6	-8.21681	1.56514	119.262	-66.1245	-9.65993	-34.9092	-8.21681	[33,1412,323,4,0.8]	1	33
		O=C(O)C12C(C(C)C(C)CC1)C=1C(C)(C3(C)C(C4(C)C(C(C)(C)C(=O)CC4)CC3)CC=1)CC2	S(CCC(NC(=O)C(NC(=O)C(NC(=O)CNC(=O)C(NC(=O)C(NC(=O)C(NC(=O)C(NC(=O)C(NC(=O)C(NC(=O)C(NC(=O)C(NC(=O)C1N(C(=O)C(NC(=O)C(NC(=O)C(NC(=O)CNC(=O)C2N(C(=O)C(NC(=O)C3N(C(=O)C(NC(=O)C(NC(=O)CNC(=O)C(NC(=O)C(NC(=O)C(NC(=O)C(NC(=O)C(NC(=O)C(NC(=O)C(NC(=O)C(NC(=O)C(NC(=O)CNC(=O)C(NC(=O)C(NC(=O)C(NC(=O)C(NC(=O)C(NC(=O)C(NC(=O)C(NC(=O)C(NC(=O)C(NC(=O)C(NC(=O)C(NC(=O)CNC(=O)C(NC(=O)C(NC(=O)C(NC(=O)C(NC(=O)C(NC(…	1	6	-8.14351	1.2229	120.241	-87.9511	-10.2535	-34.3991	-8.14351	[32,1412,323,4,3.1]	1 9	[32,32]
		O=C(O)C12C(C(C)C(C)CC1)C=1C(C)(C3(C)C(C4(C)C(C(C)(C)C(=O)CC4)CC3)CC=1)CC2	S(CCC(NC(=O)C(NC(=O)C(NC(=O)CNC(=O)C(NC(=O)C(NC(=O)C(NC(=O)C(NC(=O)C(NC(=O)C(NC(=O)C(NC(=O)C(NC(=O)C1N(C(=O)C(NC(=O)C(NC(=O)C(NC(=O)CNC(=O)C2N(C(=O)C(NC(=O)C3N(C(=O)C(NC(=O)C(NC(=O)CNC(=O)C(NC(=O)C(NC(=O)C(NC(=O)C(NC(=O)C(NC(=O)C(NC(=O)C(NC(=O)C(NC(=O)C(NC(=O)CNC(=O)C(NC(=O)C(NC(=O)C(NC(=O)C(NC(=O)C(NC(=O)C(NC(=O)C(NC(=O)C(NC(=O)C(NC(=O)C(NC(=O)C(NC(=O)CNC(=O)C(NC(=O)C(NC(=O)C(NC(=O)C(NC(=O)C(NC(…	1	6	-8.13934	1.27073	112.627	-81.1709	-9.53629	-31.6237	-8.13934	[[33,32],[2166,2602],[369,397],[1,2],[7,0.5]]	14 15 12	[33,33,32]
		O=C(O)C12C(C(C)C(C)CC1)C=1C(C)(C3(C)C(C4(C)C(C(C)(C)C(=O)CC4)CC3)CC=1)CC2	S(CCC(NC(=O)C(NC(=O)C(NC(=O)CNC(=O)C(NC(=O)C(NC(=O)C(NC(=O)C(NC(=O)C(NC(=O)C(NC(=O)C(NC(=O)C(NC(=O)C1N(C(=O)C(NC(=O)C(NC(=O)C(NC(=O)CNC(=O)C2N(C(=O)C(NC(=O)C3N(C(=O)C(NC(=O)C(NC(=O)CNC(=O)C(NC(=O)C(NC(=O)C(NC(=O)C(NC(=O)C(NC(=O)C(NC(=O)C(NC(=O)C(NC(=O)C(NC(=O)CNC(=O)C(NC(=O)C(NC(=O)C(NC(=O)C(NC(=O)C(NC(=O)C(NC(=O)C(NC(=O)C(NC(=O)C(NC(=O)C(NC(=O)C(NC(=O)CNC(=O)C(NC(=O)C(NC(=O)C(NC(=O)C(NC(=O)C(NC(…	1	6	-8.0744	1.15675	118.57	-96.8238	-9.46	-32.6101	-8.0744	[32,1412,323,4,3]	1 9	[32,32]
		O=C(O)C12C(C(C)C(C)CC1)C=1C(C)(C3(C)C(C4(C)C(C(C)(C)C(=O)CC4)CC3)CC=1)CC2	S(CCC(NC(=O)C(NC(=O)C(NC(=O)CNC(=O)C(NC(=O)C(NC(=O)C(NC(=O)C(NC(=O)C(NC(=O)C(NC(=O)C(NC(=O)C(NC(=O)C1N(C(=O)C(NC(=O)C(NC(=O)C(NC(=O)CNC(=O)C2N(C(=O)C(NC(=O)C3N(C(=O)C(NC(=O)C(NC(=O)CNC(=O)C(NC(=O)C(NC(=O)C(NC(=O)C(NC(=O)C(NC(=O)C(NC(=O)C(NC(=O)C(NC(=O)C(NC(=O)CNC(=O)C(NC(=O)C(NC(=O)C(NC(=O)C(NC(=O)C(NC(=O)C(NC(=O)C(NC(=O)C(NC(=O)C(NC(=O)C(NC(=O)C(NC(=O)CNC(=O)C(NC(=O)C(NC(=O)C(NC(=O)C(NC(=O)C(NC(…	1	6	-7.75562	1.66665	100.82	-49.8668	-10.1146	-34.86	-7.75562
	LF07	O=C1OC23C(C)(C4(C)C(C5(C)C(C(C)(C)C(=O)CC5)CC4)C4OC24)CCC21C3CC(C)(C)CC2	S(CCC(NC(=O)C(NC(=O)C(NC(=O)CNC(=O)C(NC(=O)C(NC(=O)C(NC(=O)C(NC(=O)C(NC(=O)C(NC(=O)C(NC(=O)C(NC(=O)C1N(C(=O)C(NC(=O)C(NC(=O)C(NC(=O)CNC(=O)C2N(C(=O)C(NC(=O)C3N(C(=O)C(NC(=O)C(NC(=O)CNC(=O)C(NC(=O)C(NC(=O)C(NC(=O)C(NC(=O)C(NC(=O)C(NC(=O)C(NC(=O)C(NC(=O)C(NC(=O)CNC(=O)C(NC(=O)C(NC(=O)C(NC(=O)C(NC(=O)C(NC(=O)C(NC(=O)C(NC(=O)C(NC(=O)C(NC(=O)C(NC(=O)C(NC(=O)CNC(=O)C(NC(=O)C(NC(=O)C(NC(=O)C(NC(=O)C(NC(…	1	7	-7.81149	1.2716	293.991	-61.4774	-9.44449	-37.1297	-7.81149
		O=C1OC23C(C)(C4(C)C(C5(C)C(C(C)(C)C(=O)CC5)CC4)C4OC24)CCC21C3CC(C)(C)CC2	S(CCC(NC(=O)C(NC(=O)C(NC(=O)CNC(=O)C(NC(=O)C(NC(=O)C(NC(=O)C(NC(=O)C(NC(=O)C(NC(=O)C(NC(=O)C(NC(=O)C1N(C(=O)C(NC(=O)C(NC(=O)C(NC(=O)CNC(=O)C2N(C(=O)C(NC(=O)C3N(C(=O)C(NC(=O)C(NC(=O)CNC(=O)C(NC(=O)C(NC(=O)C(NC(=O)C(NC(=O)C(NC(=O)C(NC(=O)C(NC(=O)C(NC(=O)C(NC(=O)CNC(=O)C(NC(=O)C(NC(=O)C(NC(=O)C(NC(=O)C(NC(=O)C(NC(=O)C(NC(=O)C(NC(=O)C(NC(=O)C(NC(=O)C(NC(=O)CNC(=O)C(NC(=O)C(NC(=O)C(NC(=O)C(NC(=O)C(NC(…	1	7	-7.70763	0.788243	288.961	-56.4434	-9.48522	-36.1367	-7.70763
		O=C1OC23C(C)(C4(C)C(C5(C)C(C(C)(C)C(=O)CC5)CC4)C4OC24)CCC21C3CC(C)(C)CC2	S(CCC(NC(=O)C(NC(=O)C(NC(=O)CNC(=O)C(NC(=O)C(NC(=O)C(NC(=O)C(NC(=O)C(NC(=O)C(NC(=O)C(NC(=O)C(NC(=O)C1N(C(=O)C(NC(=O)C(NC(=O)C(NC(=O)CNC(=O)C2N(C(=O)C(NC(=O)C3N(C(=O)C(NC(=O)C(NC(=O)CNC(=O)C(NC(=O)C(NC(=O)C(NC(=O)C(NC(=O)C(NC(=O)C(NC(=O)C(NC(=O)C(NC(=O)C(NC(=O)CNC(=O)C(NC(=O)C(NC(=O)C(NC(=O)C(NC(=O)C(NC(=O)C(NC(=O)C(NC(=O)C(NC(=O)C(NC(=O)C(NC(=O)C(NC(=O)CNC(=O)C(NC(=O)C(NC(=O)C(NC(=O)C(NC(=O)C(NC(…	1	7	-7.50795	1.08805	291.201	-61.7237	-11.4897	-26.2472	-7.50795	[34,618,273,2,7]	2 3	[34,34]
		O=C1OC23C(C)(C4(C)C(C5(C)C(C(C)(C)C(=O)CC5)CC4)C4OC24)CCC21C3CC(C)(C)CC2	S(CCC(NC(=O)C(NC(=O)C(NC(=O)CNC(=O)C(NC(=O)C(NC(=O)C(NC(=O)C(NC(=O)C(NC(=O)C(NC(=O)C(NC(=O)C(NC(=O)C1N(C(=O)C(NC(=O)C(NC(=O)C(NC(=O)CNC(=O)C2N(C(=O)C(NC(=O)C3N(C(=O)C(NC(=O)C(NC(=O)CNC(=O)C(NC(=O)C(NC(=O)C(NC(=O)C(NC(=O)C(NC(=O)C(NC(=O)C(NC(=O)C(NC(=O)C(NC(=O)CNC(=O)C(NC(=O)C(NC(=O)C(NC(=O)C(NC(=O)C(NC(=O)C(NC(=O)C(NC(=O)C(NC(=O)C(NC(=O)C(NC(=O)C(NC(=O)CNC(=O)C(NC(=O)C(NC(=O)C(NC(=O)C(NC(=O)C(NC(…	1	7	-7.35897	1.67392	274.344	-63.2796	-9.44314	-35.7504	-7.35897
		O=C1OC23C(C)(C4(C)C(C5(C)C(C(C)(C)C(=O)CC5)CC4)C4OC24)CCC21C3CC(C)(C)CC2	S(CCC(NC(=O)C(NC(=O)C(NC(=O)CNC(=O)C(NC(=O)C(NC(=O)C(NC(=O)C(NC(=O)C(NC(=O)C(NC(=O)C(NC(=O)C(NC(=O)C1N(C(=O)C(NC(=O)C(NC(=O)C(NC(=O)CNC(=O)C2N(C(=O)C(NC(=O)C3N(C(=O)C(NC(=O)C(NC(=O)CNC(=O)C(NC(=O)C(NC(=O)C(NC(=O)C(NC(=O)C(NC(=O)C(NC(=O)C(NC(=O)C(NC(=O)C(NC(=O)CNC(=O)C(NC(=O)C(NC(=O)C(NC(=O)C(NC(=O)C(NC(=O)C(NC(=O)C(NC(=O)C(NC(=O)C(NC(=O)C(NC(=O)C(NC(=O)CNC(=O)C(NC(=O)C(NC(=O)C(NC(=O)C(NC(=O)C(NC(…	1	7	-7.09122	2.50462	275.458	-76.6708	-9.69823	-33.4254	-7.09122
	LF08	O=C(O)C12C(C(C(=C)C)CC1)C1C(C)(C3(C)C(C4(C)C(C(C)(C)C(O)CC4)CC3)CC1)CC2	S(CCC(NC(=O)C(NC(=O)C(NC(=O)CNC(=O)C(NC(=O)C(NC(=O)C(NC(=O)C(NC(=O)C(NC(=O)C(NC(=O)C(NC(=O)C(NC(=O)C1N(C(=O)C(NC(=O)C(NC(=O)C(NC(=O)CNC(=O)C2N(C(=O)C(NC(=O)C3N(C(=O)C(NC(=O)C(NC(=O)CNC(=O)C(NC(=O)C(NC(=O)C(NC(=O)C(NC(=O)C(NC(=O)C(NC(=O)C(NC(=O)C(NC(=O)C(NC(=O)CNC(=O)C(NC(=O)C(NC(=O)C(NC(=O)C(NC(=O)C(NC(=O)C(NC(=O)C(NC(=O)C(NC(=O)C(NC(=O)C(NC(=O)C(NC(=O)CNC(=O)C(NC(=O)C(NC(=O)C(NC(=O)C(NC(=O)C(NC(…	1	8	-8.08122	1.41171	96.9495	-48.993	-9.49938	-39.0868	-8.08122
		O=C(O)C12C(C(C(=C)C)CC1)C1C(C)(C3(C)C(C4(C)C(C(C)(C)C(O)CC4)CC3)CC1)CC2	S(CCC(NC(=O)C(NC(=O)C(NC(=O)CNC(=O)C(NC(=O)C(NC(=O)C(NC(=O)C(NC(=O)C(NC(=O)C(NC(=O)C(NC(=O)C(NC(=O)C1N(C(=O)C(NC(=O)C(NC(=O)C(NC(=O)CNC(=O)C2N(C(=O)C(NC(=O)C3N(C(=O)C(NC(=O)C(NC(=O)CNC(=O)C(NC(=O)C(NC(=O)C(NC(=O)C(NC(=O)C(NC(=O)C(NC(=O)C(NC(=O)C(NC(=O)C(NC(=O)CNC(=O)C(NC(=O)C(NC(=O)C(NC(=O)C(NC(=O)C(NC(=O)C(NC(=O)C(NC(=O)C(NC(=O)C(NC(=O)C(NC(=O)C(NC(=O)CNC(=O)C(NC(=O)C(NC(=O)C(NC(=O)C(NC(=O)C(NC(…	1	8	-7.80963	2.17228	104.517	-102.58	-9.71186	-33.9326	-7.80963
		O=C(O)C12C(C(C(=C)C)CC1)C1C(C)(C3(C)C(C4(C)C(C(C)(C)C(O)CC4)CC3)CC1)CC2	S(CCC(NC(=O)C(NC(=O)C(NC(=O)CNC(=O)C(NC(=O)C(NC(=O)C(NC(=O)C(NC(=O)C(NC(=O)C(NC(=O)C(NC(=O)C(NC(=O)C1N(C(=O)C(NC(=O)C(NC(=O)C(NC(=O)CNC(=O)C2N(C(=O)C(NC(=O)C3N(C(=O)C(NC(=O)C(NC(=O)CNC(=O)C(NC(=O)C(NC(=O)C(NC(=O)C(NC(=O)C(NC(=O)C(NC(=O)C(NC(=O)C(NC(=O)C(NC(=O)CNC(=O)C(NC(=O)C(NC(=O)C(NC(=O)C(NC(=O)C(NC(=O)C(NC(=O)C(NC(=O)C(NC(=O)C(NC(=O)C(NC(=O)C(NC(=O)CNC(=O)C(NC(=O)C(NC(=O)C(NC(=O)C(NC(=O)C(NC(…	1	8	-7.67899	1.03434	117.741	-73.0193	-9.72142	-29.5003	-7.67899	[32,2536,394,4,2.1]	16 17	[32,32]
		O=C(O)C12C(C(C(=C)C)CC1)C1C(C)(C3(C)C(C4(C)C(C(C)(C)C(O)CC4)CC3)CC1)CC2	S(CCC(NC(=O)C(NC(=O)C(NC(=O)CNC(=O)C(NC(=O)C(NC(=O)C(NC(=O)C(NC(=O)C(NC(=O)C(NC(=O)C(NC(=O)C(NC(=O)C1N(C(=O)C(NC(=O)C(NC(=O)C(NC(=O)CNC(=O)C2N(C(=O)C(NC(=O)C3N(C(=O)C(NC(=O)C(NC(=O)CNC(=O)C(NC(=O)C(NC(=O)C(NC(=O)C(NC(=O)C(NC(=O)C(NC(=O)C(NC(=O)C(NC(=O)C(NC(=O)CNC(=O)C(NC(=O)C(NC(=O)C(NC(=O)C(NC(=O)C(NC(=O)C(NC(=O)C(NC(=O)C(NC(=O)C(NC(=O)C(NC(=O)C(NC(=O)CNC(=O)C(NC(=O)C(NC(=O)C(NC(=O)C(NC(=O)C(NC(…	1	8	-7.49857	1.02568	113.662	-89.1136	-9.54129	-22.34	-7.49857	[22,2485,390,3,0.8]	18	22
		O=C(O)C12C(C(C(=C)C)CC1)C1C(C)(C3(C)C(C4(C)C(C(C)(C)C(O)CC4)CC3)CC1)CC2	S(CCC(NC(=O)C(NC(=O)C(NC(=O)CNC(=O)C(NC(=O)C(NC(=O)C(NC(=O)C(NC(=O)C(NC(=O)C(NC(=O)C(NC(=O)C(NC(=O)C1N(C(=O)C(NC(=O)C(NC(=O)C(NC(=O)CNC(=O)C2N(C(=O)C(NC(=O)C3N(C(=O)C(NC(=O)C(NC(=O)CNC(=O)C(NC(=O)C(NC(=O)C(NC(=O)C(NC(=O)C(NC(=O)C(NC(=O)C(NC(=O)C(NC(=O)C(NC(=O)CNC(=O)C(NC(=O)C(NC(=O)C(NC(=O)C(NC(=O)C(NC(=O)C(NC(=O)C(NC(=O)C(NC(=O)C(NC(=O)C(NC(=O)C(NC(=O)CNC(=O)C(NC(=O)C(NC(=O)C(NC(=O)C(NC(=O)C(NC(…	1	8	-7.44629	0.966984	102.475	-91.514	-10.3851	-32.9425	-7.44629	[[22,32],[2361,1412],[382,323],[1,4],[0.9,1.9]]	1 9 6	[32,32,22]
	LF09	O=C(O)C12C(C(C(=C)C)CC1)C1C(C)(C3(C)C(C4(C)C(C(C)(C)C(O)CC4)CC3)CC1)CC2	S(CCC(NC(=O)C(NC(=O)C(NC(=O)CNC(=O)C(NC(=O)C(NC(=O)C(NC(=O)C(NC(=O)C(NC(=O)C(NC(=O)C(NC(=O)C(NC(=O)C1N(C(=O)C(NC(=O)C(NC(=O)C(NC(=O)CNC(=O)C2N(C(=O)C(NC(=O)C3N(C(=O)C(NC(=O)C(NC(=O)CNC(=O)C(NC(=O)C(NC(=O)C(NC(=O)C(NC(=O)C(NC(=O)C(NC(=O)C(NC(=O)C(NC(=O)C(NC(=O)CNC(=O)C(NC(=O)C(NC(=O)C(NC(=O)C(NC(=O)C(NC(=O)C(NC(=O)C(NC(=O)C(NC(=O)C(NC(=O)C(NC(=O)C(NC(=O)CNC(=O)C(NC(=O)C(NC(=O)C(NC(=O)C(NC(=O)C(NC(…	1	9	-8.65725	0.806883	124.859	-64.5587	-9.5618	-30.5185	-8.65725	[22,836,288,1,2.9]	4 5	[22,22]
		O=C(O)C12C(C(C(=C)C)CC1)C1C(C)(C3(C)C(C4(C)C(C(C)(C)C(O)CC4)CC3)CC1)CC2	S(CCC(NC(=O)C(NC(=O)C(NC(=O)CNC(=O)C(NC(=O)C(NC(=O)C(NC(=O)C(NC(=O)C(NC(=O)C(NC(=O)C(NC(=O)C(NC(=O)C1N(C(=O)C(NC(=O)C(NC(=O)C(NC(=O)CNC(=O)C2N(C(=O)C(NC(=O)C3N(C(=O)C(NC(=O)C(NC(=O)CNC(=O)C(NC(=O)C(NC(=O)C(NC(=O)C(NC(=O)C(NC(=O)C(NC(=O)C(NC(=O)C(NC(=O)C(NC(=O)CNC(=O)C(NC(=O)C(NC(=O)C(NC(=O)C(NC(=O)C(NC(=O)C(NC(=O)C(NC(=O)C(NC(=O)C(NC(=O)C(NC(=O)C(NC(=O)CNC(=O)C(NC(=O)C(NC(=O)C(NC(=O)C(NC(=O)C(NC(…	1	9	-8.1866	1.94506	117.971	-63.6143	-9.71906	-24.019	-8.1866	[[22,22],[836,615],[288,273],[1,2],[2.9,0.7]]	2 4 5	[22,22,22]
		O=C(O)C12C(C(C(=C)C)CC1)C1C(C)(C3(C)C(C4(C)C(C(C)(C)C(O)CC4)CC3)CC1)CC2	S(CCC(NC(=O)C(NC(=O)C(NC(=O)CNC(=O)C(NC(=O)C(NC(=O)C(NC(=O)C(NC(=O)C(NC(=O)C(NC(=O)C(NC(=O)C(NC(=O)C1N(C(=O)C(NC(=O)C(NC(=O)C(NC(=O)CNC(=O)C2N(C(=O)C(NC(=O)C3N(C(=O)C(NC(=O)C(NC(=O)CNC(=O)C(NC(=O)C(NC(=O)C(NC(=O)C(NC(=O)C(NC(=O)C(NC(=O)C(NC(=O)C(NC(=O)C(NC(=O)CNC(=O)C(NC(=O)C(NC(=O)C(NC(=O)C(NC(=O)C(NC(=O)C(NC(=O)C(NC(=O)C(NC(=O)C(NC(=O)C(NC(=O)C(NC(=O)CNC(=O)C(NC(=O)C(NC(=O)C(NC(=O)C(NC(=O)C(NC(…	1	9	-8.16395	1.72522	123.043	-55.1364	-10.7084	-24.0152	-8.16395	[[22,22],[836,615],[288,273],[1,2],[3.1,0.6]]	2 4 5	[22,22,22]
		O=C(O)C12C(C(C(=C)C)CC1)C1C(C)(C3(C)C(C4(C)C(C(C)(C)C(O)CC4)CC3)CC1)CC2	S(CCC(NC(=O)C(NC(=O)C(NC(=O)CNC(=O)C(NC(=O)C(NC(=O)C(NC(=O)C(NC(=O)C(NC(=O)C(NC(=O)C(NC(=O)C(NC(=O)C1N(C(=O)C(NC(=O)C(NC(=O)C(NC(=O)CNC(=O)C2N(C(=O)C(NC(=O)C3N(C(=O)C(NC(=O)C(NC(=O)CNC(=O)C(NC(=O)C(NC(=O)C(NC(=O)C(NC(=O)C(NC(=O)C(NC(=O)C(NC(=O)C(NC(=O)C(NC(=O)CNC(=O)C(NC(=O)C(NC(=O)C(NC(=O)C(NC(=O)C(NC(=O)C(NC(=O)C(NC(=O)C(NC(=O)C(NC(=O)C(NC(=O)C(NC(=O)CNC(=O)C(NC(=O)C(NC(=O)C(NC(=O)C(NC(=O)C(NC(…	1	9	-8.04457	1.5446	91.0861	-73.5784	-10.8927	-37.3276	-8.04457
		O=C(O)C12C(C(C(=C)C)CC1)C1C(C)(C3(C)C(C4(C)C(C(C)(C)C(O)CC4)CC3)CC1)CC2	S(CCC(NC(=O)C(NC(=O)C(NC(=O)CNC(=O)C(NC(=O)C(NC(=O)C(NC(=O)C(NC(=O)C(NC(=O)C(NC(=O)C(NC(=O)C(NC(=O)C1N(C(=O)C(NC(=O)C(NC(=O)C(NC(=O)CNC(=O)C2N(C(=O)C(NC(=O)C3N(C(=O)C(NC(=O)C(NC(=O)CNC(=O)C(NC(=O)C(NC(=O)C(NC(=O)C(NC(=O)C(NC(=O)C(NC(=O)C(NC(=O)C(NC(=O)C(NC(=O)CNC(=O)C(NC(=O)C(NC(=O)C(NC(=O)C(NC(=O)C(NC(=O)C(NC(=O)C(NC(=O)C(NC(=O)C(NC(=O)C(NC(=O)C(NC(=O)CNC(=O)C(NC(=O)C(NC(=O)C(NC(=O)C(NC(=O)C(NC(…	1	9	-7.93886	1.83538	101.32	-77.9402	-10.625	-36.8071	-7.93886	[[22,32],[2166,2565],[369,395],[1,2],[1.3,1.8]]	14 19 20	[22,32,32]
	LF10	O=C1OC23C(C)(C4(C)C(C5(C)C(C(C)(C)C(=O)CC5)CC4)CC2O)CCC21C3CC(C)(C)CC2	S(CCC(NC(=O)C(NC(=O)C(NC(=O)CNC(=O)C(NC(=O)C(NC(=O)C(NC(=O)C(NC(=O)C(NC(=O)C(NC(=O)C(NC(=O)C(NC(=O)C1N(C(=O)C(NC(=O)C(NC(=O)C(NC(=O)CNC(=O)C2N(C(=O)C(NC(=O)C3N(C(=O)C(NC(=O)C(NC(=O)CNC(=O)C(NC(=O)C(NC(=O)C(NC(=O)C(NC(=O)C(NC(=O)C(NC(=O)C(NC(=O)C(NC(=O)C(NC(=O)CNC(=O)C(NC(=O)C(NC(=O)C(NC(=O)C(NC(=O)C(NC(=O)C(NC(=O)C(NC(=O)C(NC(=O)C(NC(=O)C(NC(=O)C(NC(=O)CNC(=O)C(NC(=O)C(NC(=O)C(NC(=O)C(NC(=O)C(NC(…	1	10	-8.30534	1.08428	155.47	-73.8625	-10.0105	-45.1486	-8.30534	[34,2602,397,2,3.7]	12 13	[34,34]
		O=C1OC23C(C)(C4(C)C(C5(C)C(C(C)(C)C(=O)CC5)CC4)CC2O)CCC21C3CC(C)(C)CC2	S(CCC(NC(=O)C(NC(=O)C(NC(=O)CNC(=O)C(NC(=O)C(NC(=O)C(NC(=O)C(NC(=O)C(NC(=O)C(NC(=O)C(NC(=O)C(NC(=O)C1N(C(=O)C(NC(=O)C(NC(=O)C(NC(=O)CNC(=O)C2N(C(=O)C(NC(=O)C3N(C(=O)C(NC(=O)C(NC(=O)CNC(=O)C(NC(=O)C(NC(=O)C(NC(=O)C(NC(=O)C(NC(=O)C(NC(=O)C(NC(=O)C(NC(=O)C(NC(=O)CNC(=O)C(NC(=O)C(NC(=O)C(NC(=O)C(NC(=O)C(NC(=O)C(NC(=O)C(NC(=O)C(NC(=O)C(NC(=O)C(NC(=O)C(NC(=O)CNC(=O)C(NC(=O)C(NC(=O)C(NC(=O)C(NC(=O)C(NC(…	1	10	-7.85292	0.951897	189.383	-56.8789	-10.1573	-17.73	-7.85292	[34,615,273,2,0.9]	2	34
		O=C1OC23C(C)(C4(C)C(C5(C)C(C(C)(C)C(=O)CC5)CC4)CC2O)CCC21C3CC(C)(C)CC2	S(CCC(NC(=O)C(NC(=O)C(NC(=O)CNC(=O)C(NC(=O)C(NC(=O)C(NC(=O)C(NC(=O)C(NC(=O)C(NC(=O)C(NC(=O)C(NC(=O)C1N(C(=O)C(NC(=O)C(NC(=O)C(NC(=O)CNC(=O)C2N(C(=O)C(NC(=O)C3N(C(=O)C(NC(=O)C(NC(=O)CNC(=O)C(NC(=O)C(NC(=O)C(NC(=O)C(NC(=O)C(NC(=O)C(NC(=O)C(NC(=O)C(NC(=O)C(NC(=O)CNC(=O)C(NC(=O)C(NC(=O)C(NC(=O)C(NC(=O)C(NC(=O)C(NC(=O)C(NC(=O)C(NC(=O)C(NC(=O)C(NC(=O)C(NC(=O)CNC(=O)C(NC(=O)C(NC(=O)C(NC(=O)C(NC(=O)C(NC(…	1	10	-7.78455	1.28235	179.045	-61.797	-9.40742	-16.3219	-7.78455	[34,615,273,2,1]	2	34
		O=C1OC23C(C)(C4(C)C(C5(C)C(C(C)(C)C(=O)CC5)CC4)CC2O)CCC21C3CC(C)(C)CC2	S(CCC(NC(=O)C(NC(=O)C(NC(=O)CNC(=O)C(NC(=O)C(NC(=O)C(NC(=O)C(NC(=O)C(NC(=O)C(NC(=O)C(NC(=O)C(NC(=O)C1N(C(=O)C(NC(=O)C(NC(=O)C(NC(=O)CNC(=O)C2N(C(=O)C(NC(=O)C3N(C(=O)C(NC(=O)C(NC(=O)CNC(=O)C(NC(=O)C(NC(=O)C(NC(=O)C(NC(=O)C(NC(=O)C(NC(=O)C(NC(=O)C(NC(=O)C(NC(=O)CNC(=O)C(NC(=O)C(NC(=O)C(NC(=O)C(NC(=O)C(NC(=O)C(NC(=O)C(NC(=O)C(NC(=O)C(NC(=O)C(NC(=O)C(NC(=O)CNC(=O)C(NC(=O)C(NC(=O)C(NC(=O)C(NC(=O)C(NC(…	1	10	-7.74923	1.39906	153.925	-57.476	-9.85135	-32.5613	-7.74923
		O=C1OC23C(C)(C4(C)C(C5(C)C(C(C)(C)C(=O)CC5)CC4)CC2O)CCC21C3CC(C)(C)CC2	S(CCC(NC(=O)C(NC(=O)C(NC(=O)CNC(=O)C(NC(=O)C(NC(=O)C(NC(=O)C(NC(=O)C(NC(=O)C(NC(=O)C(NC(=O)C(NC(=O)C1N(C(=O)C(NC(=O)C(NC(=O)C(NC(=O)CNC(=O)C2N(C(=O)C(NC(=O)C3N(C(=O)C(NC(=O)C(NC(=O)CNC(=O)C(NC(=O)C(NC(=O)C(NC(=O)C(NC(=O)C(NC(=O)C(NC(=O)C(NC(=O)C(NC(=O)C(NC(=O)CNC(=O)C(NC(=O)C(NC(=O)C(NC(=O)C(NC(=O)C(NC(=O)C(NC(=O)C(NC(=O)C(NC(=O)C(NC(=O)C(NC(=O)C(NC(=O)CNC(=O)C(NC(=O)C(NC(=O)C(NC(=O)C(NC(=O)C(NC(…	1	10	-7.72634	0.917051	185.775	-58.1345	-9.43382	-16.1961	-7.72634	[34,615,273,2,0.6]	2	34
	LF11	O=C1OC23C(C)(C4(C)C(C5(C)C(C(C)(C)C(=O)CC5)CC4)CC2O)CCC21C3CC(C)(C)CC2	S(CCC(NC(=O)C(NC(=O)C(NC(=O)CNC(=O)C(NC(=O)C(NC(=O)C(NC(=O)C(NC(=O)C(NC(=O)C(NC(=O)C(NC(=O)C(NC(=O)C1N(C(=O)C(NC(=O)C(NC(=O)C(NC(=O)CNC(=O)C2N(C(=O)C(NC(=O)C3N(C(=O)C(NC(=O)C(NC(=O)CNC(=O)C(NC(=O)C(NC(=O)C(NC(=O)C(NC(=O)C(NC(=O)C(NC(=O)C(NC(=O)C(NC(=O)C(NC(=O)CNC(=O)C(NC(=O)C(NC(=O)C(NC(=O)C(NC(=O)C(NC(=O)C(NC(=O)C(NC(=O)C(NC(=O)C(NC(=O)C(NC(=O)C(NC(=O)CNC(=O)C(NC(=O)C(NC(=O)C(NC(=O)C(NC(=O)C(NC(…	1	11	-7.72255	1.59025	139.476	-79.7923	-10.7184	-39.5583	-7.72255	[34,2602,397,2,2.4]	12 13	[34,34]
		O=C1OC23C(C)(C4(C)C(C5(C)C(C(C)(C)C(=O)CC5)CC4)CC2O)CCC21C3CC(C)(C)CC2	S(CCC(NC(=O)C(NC(=O)C(NC(=O)CNC(=O)C(NC(=O)C(NC(=O)C(NC(=O)C(NC(=O)C(NC(=O)C(NC(=O)C(NC(=O)C(NC(=O)C1N(C(=O)C(NC(=O)C(NC(=O)C(NC(=O)CNC(=O)C2N(C(=O)C(NC(=O)C3N(C(=O)C(NC(=O)C(NC(=O)CNC(=O)C(NC(=O)C(NC(=O)C(NC(=O)C(NC(=O)C(NC(=O)C(NC(=O)C(NC(=O)C(NC(=O)C(NC(=O)CNC(=O)C(NC(=O)C(NC(=O)C(NC(=O)C(NC(=O)C(NC(=O)C(NC(=O)C(NC(=O)C(NC(=O)C(NC(=O)C(NC(=O)C(NC(=O)CNC(=O)C(NC(=O)C(NC(=O)C(NC(=O)C(NC(=O)C(NC(…	1	11	-7.55326	2.22862	150.667	-80.574	-10.0519	-30.1282	-7.55326
		O=C1OC23C(C)(C4(C)C(C5(C)C(C(C)(C)C(=O)CC5)CC4)CC2O)CCC21C3CC(C)(C)CC2	S(CCC(NC(=O)C(NC(=O)C(NC(=O)CNC(=O)C(NC(=O)C(NC(=O)C(NC(=O)C(NC(=O)C(NC(=O)C(NC(=O)C(NC(=O)C(NC(=O)C1N(C(=O)C(NC(=O)C(NC(=O)C(NC(=O)CNC(=O)C2N(C(=O)C(NC(=O)C3N(C(=O)C(NC(=O)C(NC(=O)CNC(=O)C(NC(=O)C(NC(=O)C(NC(=O)C(NC(=O)C(NC(=O)C(NC(=O)C(NC(=O)C(NC(=O)C(NC(=O)CNC(=O)C(NC(=O)C(NC(=O)C(NC(=O)C(NC(=O)C(NC(=O)C(NC(=O)C(NC(=O)C(NC(=O)C(NC(=O)C(NC(=O)C(NC(=O)CNC(=O)C(NC(=O)C(NC(=O)C(NC(=O)C(NC(=O)C(NC(…	1	11	-7.53977	2.36575	145.49	-81.3155	-9.68101	-37.6396	-7.53977	[34,2602,397,2,1.4]	12	34
		O=C1OC23C(C)(C4(C)C(C5(C)C(C(C)(C)C(=O)CC5)CC4)CC2O)CCC21C3CC(C)(C)CC2	S(CCC(NC(=O)C(NC(=O)C(NC(=O)CNC(=O)C(NC(=O)C(NC(=O)C(NC(=O)C(NC(=O)C(NC(=O)C(NC(=O)C(NC(=O)C(NC(=O)C1N(C(=O)C(NC(=O)C(NC(=O)C(NC(=O)CNC(=O)C2N(C(=O)C(NC(=O)C3N(C(=O)C(NC(=O)C(NC(=O)CNC(=O)C(NC(=O)C(NC(=O)C(NC(=O)C(NC(=O)C(NC(=O)C(NC(=O)C(NC(=O)C(NC(=O)C(NC(=O)CNC(=O)C(NC(=O)C(NC(=O)C(NC(=O)C(NC(=O)C(NC(=O)C(NC(=O)C(NC(=O)C(NC(=O)C(NC(=O)C(NC(=O)C(NC(=O)CNC(=O)C(NC(=O)C(NC(=O)C(NC(=O)C(NC(=O)C(NC(…	1	11	-7.48734	1.77408	140.38	-51.6745	-9.37926	-34.1795	-7.48734
		O=C1OC23C(C)(C4(C)C(C5(C)C(C(C)(C)C(=O)CC5)CC4)CC2O)CCC21C3CC(C)(C)CC2	S(CCC(NC(=O)C(NC(=O)C(NC(=O)CNC(=O)C(NC(=O)C(NC(=O)C(NC(=O)C(NC(=O)C(NC(=O)C(NC(=O)C(NC(=O)C(NC(=O)C1N(C(=O)C(NC(=O)C(NC(=O)C(NC(=O)CNC(=O)C2N(C(=O)C(NC(=O)C3N(C(=O)C(NC(=O)C(NC(=O)CNC(=O)C(NC(=O)C(NC(=O)C(NC(=O)C(NC(=O)C(NC(=O)C(NC(=O)C(NC(=O)C(NC(=O)C(NC(=O)CNC(=O)C(NC(=O)C(NC(=O)C(NC(=O)C(NC(=O)C(NC(=O)C(NC(=O)C(NC(=O)C(NC(=O)C(NC(=O)C(NC(=O)C(NC(=O)CNC(=O)C(NC(=O)C(NC(=O)C(NC(=O)C(NC(=O)C(NC(…	1	11	-7.4137	1.32535	163.013	-68.2956	-10.9703	-26.4576	-7.4137	[[34,33],[2148,618],[368,273],[3,2],[0.7,4.6]]	2 3 10	[33,33,34]
	LF12	O=C(OC1C(C)(C)C2C(CO)(C3C(C)(C4(C)C(C5C(C(=O)O)(CC4)CCC(C)(C)C5)=CC3)CC2)CC1)C	S(CCC(NC(=O)C(NC(=O)C(NC(=O)CNC(=O)C(NC(=O)C(NC(=O)C(NC(=O)C(NC(=O)C(NC(=O)C(NC(=O)C(NC(=O)C(NC(=O)C1N(C(=O)C(NC(=O)C(NC(=O)C(NC(=O)CNC(=O)C2N(C(=O)C(NC(=O)C3N(C(=O)C(NC(=O)C(NC(=O)CNC(=O)C(NC(=O)C(NC(=O)C(NC(=O)C(NC(=O)C(NC(=O)C(NC(=O)C(NC(=O)C(NC(=O)C(NC(=O)CNC(=O)C(NC(=O)C(NC(=O)C(NC(=O)C(NC(=O)C(NC(=O)C(NC(=O)C(NC(=O)C(NC(=O)C(NC(=O)C(NC(=O)C(NC(=O)CNC(=O)C(NC(=O)C(NC(=O)C(NC(=O)C(NC(=O)C(NC(…	1	12	-8.30695	1.06744	57.6741	-101.402	-11.6744	-38.0857	-8.30695	[39,1412,323,4,1.2]	1	39
		O=C(OC1C(C)(C)C2C(CO)(C3C(C)(C4(C)C(C5C(C(=O)O)(CC4)CCC(C)(C)C5)=CC3)CC2)CC1)C	S(CCC(NC(=O)C(NC(=O)C(NC(=O)CNC(=O)C(NC(=O)C(NC(=O)C(NC(=O)C(NC(=O)C(NC(=O)C(NC(=O)C(NC(=O)C(NC(=O)C1N(C(=O)C(NC(=O)C(NC(=O)C(NC(=O)CNC(=O)C2N(C(=O)C(NC(=O)C3N(C(=O)C(NC(=O)C(NC(=O)CNC(=O)C(NC(=O)C(NC(=O)C(NC(=O)C(NC(=O)C(NC(=O)C(NC(=O)C(NC(=O)C(NC(=O)C(NC(=O)CNC(=O)C(NC(=O)C(NC(=O)C(NC(=O)C(NC(=O)C(NC(=O)C(NC(=O)C(NC(=O)C(NC(=O)C(NC(=O)C(NC(=O)C(NC(=O)CNC(=O)C(NC(=O)C(NC(=O)C(NC(=O)C(NC(=O)C(NC(…	1	12	-8.1504	2.96894	51.7035	-71.6557	-10.2376	-32.0067	-8.1504
		O=C(OC1C(C)(C)C2C(CO)(C3C(C)(C4(C)C(C5C(C(=O)O)(CC4)CCC(C)(C)C5)=CC3)CC2)CC1)C	S(CCC(NC(=O)C(NC(=O)C(NC(=O)CNC(=O)C(NC(=O)C(NC(=O)C(NC(=O)C(NC(=O)C(NC(=O)C(NC(=O)C(NC(=O)C(NC(=O)C1N(C(=O)C(NC(=O)C(NC(=O)C(NC(=O)CNC(=O)C2N(C(=O)C(NC(=O)C3N(C(=O)C(NC(=O)C(NC(=O)CNC(=O)C(NC(=O)C(NC(=O)C(NC(=O)C(NC(=O)C(NC(=O)C(NC(=O)C(NC(=O)C(NC(=O)C(NC(=O)CNC(=O)C(NC(=O)C(NC(=O)C(NC(=O)C(NC(=O)C(NC(=O)C(NC(=O)C(NC(=O)C(NC(=O)C(NC(=O)C(NC(=O)C(NC(=O)CNC(=O)C(NC(=O)C(NC(=O)C(NC(=O)C(NC(=O)C(NC(…	1	12	-8.06316	2.72858	29.6079	-63.9159	-10.421	-43.1101	-8.06316	[30,1412,323,4,2.7]	1 9	[30,30]
		O=C(OC1C(C)(C)C2C(CO)(C3C(C)(C4(C)C(C5C(C(=O)O)(CC4)CCC(C)(C)C5)=CC3)CC2)CC1)C	S(CCC(NC(=O)C(NC(=O)C(NC(=O)CNC(=O)C(NC(=O)C(NC(=O)C(NC(=O)C(NC(=O)C(NC(=O)C(NC(=O)C(NC(=O)C(NC(=O)C1N(C(=O)C(NC(=O)C(NC(=O)C(NC(=O)CNC(=O)C2N(C(=O)C(NC(=O)C3N(C(=O)C(NC(=O)C(NC(=O)CNC(=O)C(NC(=O)C(NC(=O)C(NC(=O)C(NC(=O)C(NC(=O)C(NC(=O)C(NC(=O)C(NC(=O)C(NC(=O)CNC(=O)C(NC(=O)C(NC(=O)C(NC(=O)C(NC(=O)C(NC(=O)C(NC(=O)C(NC(=O)C(NC(=O)C(NC(=O)C(NC(=O)C(NC(=O)CNC(=O)C(NC(=O)C(NC(=O)C(NC(=O)C(NC(=O)C(NC(…	1	12	-8.02015	2.97032	296.63	-65.5794	-10.814	-43.8739	-8.02015	[[39,39],[1407,1412],[322,323],[4,4],[0.5,2.8]]	21 1 9	[39,39,39]
		O=C(OC1C(C)(C)C2C(CO)(C3C(C)(C4(C)C(C5C(C(=O)O)(CC4)CCC(C)(C)C5)=CC3)CC2)CC1)C	S(CCC(NC(=O)C(NC(=O)C(NC(=O)CNC(=O)C(NC(=O)C(NC(=O)C(NC(=O)C(NC(=O)C(NC(=O)C(NC(=O)C(NC(=O)C(NC(=O)C1N(C(=O)C(NC(=O)C(NC(=O)C(NC(=O)CNC(=O)C2N(C(=O)C(NC(=O)C3N(C(=O)C(NC(=O)C(NC(=O)CNC(=O)C(NC(=O)C(NC(=O)C(NC(=O)C(NC(=O)C(NC(=O)C(NC(=O)C(NC(=O)C(NC(=O)C(NC(=O)CNC(=O)C(NC(=O)C(NC(=O)C(NC(=O)C(NC(=O)C(NC(=O)C(NC(=O)C(NC(=O)C(NC(=O)C(NC(=O)C(NC(=O)C(NC(=O)CNC(=O)C(NC(=O)C(NC(=O)C(NC(=O)C(NC(=O)C(NC(…	1	12	-8.01792	1.67103	48.1629	-106.629	-10.7143	-38.9207	-8.01792	[30,2148,368,3,1.9]	10 11	[30,30]
	LF13	O=C(O)C12C(C=3C(C)(C4(C)C(C5(C)C(C(CO)(C)C(O)C(O)C5)CC4)CC=3)CC1)CC(C)(C)CC2	S(CCC(NC(=O)C(NC(=O)C(NC(=O)CNC(=O)C(NC(=O)C(NC(=O)C(NC(=O)C(NC(=O)C(NC(=O)C(NC(=O)C(NC(=O)C(NC(=O)C1N(C(=O)C(NC(=O)C(NC(=O)C(NC(=O)CNC(=O)C2N(C(=O)C(NC(=O)C3N(C(=O)C(NC(=O)C(NC(=O)CNC(=O)C(NC(=O)C(NC(=O)C(NC(=O)C(NC(=O)C(NC(=O)C(NC(=O)C(NC(=O)C(NC(=O)C(NC(=O)CNC(=O)C(NC(=O)C(NC(=O)C(NC(=O)C(NC(=O)C(NC(=O)C(NC(=O)C(NC(=O)C(NC(=O)C(NC(=O)C(NC(=O)C(NC(=O)CNC(=O)C(NC(=O)C(NC(=O)C(NC(=O)C(NC(=O)C(NC(…	1	13	-8.36526	0.987098	91.2921	-61.0548	-10.2348	-33.6287	-8.36526	[[28,29,37],[2166,2361,1412],[369,382,323],[1,1,4],[0.7,2.2,0.9]]	1 14 6 7	[37,28,29,29]
		O=C(O)C12C(C=3C(C)(C4(C)C(C5(C)C(C(CO)(C)C(O)C(O)C5)CC4)CC=3)CC1)CC(C)(C)CC2	S(CCC(NC(=O)C(NC(=O)C(NC(=O)CNC(=O)C(NC(=O)C(NC(=O)C(NC(=O)C(NC(=O)C(NC(=O)C(NC(=O)C(NC(=O)C(NC(=O)C1N(C(=O)C(NC(=O)C(NC(=O)C(NC(=O)CNC(=O)C2N(C(=O)C(NC(=O)C3N(C(=O)C(NC(=O)C(NC(=O)CNC(=O)C(NC(=O)C(NC(=O)C(NC(=O)C(NC(=O)C(NC(=O)C(NC(=O)C(NC(=O)C(NC(=O)C(NC(=O)CNC(=O)C(NC(=O)C(NC(=O)C(NC(=O)C(NC(=O)C(NC(=O)C(NC(=O)C(NC(=O)C(NC(=O)C(NC(=O)C(NC(=O)C(NC(=O)CNC(=O)C(NC(=O)C(NC(=O)C(NC(=O)C(NC(=O)C(NC(…	1	13	-8.26377	3.19405	70.7894	-76.5623	-10.0926	-42.373	-8.26377	[32,2361,382,1,1.9]	6 7	[32,32]
		O=C(O)C12C(C=3C(C)(C4(C)C(C5(C)C(C(CO)(C)C(O)C(O)C5)CC4)CC=3)CC1)CC(C)(C)CC2	S(CCC(NC(=O)C(NC(=O)C(NC(=O)CNC(=O)C(NC(=O)C(NC(=O)C(NC(=O)C(NC(=O)C(NC(=O)C(NC(=O)C(NC(=O)C(NC(=O)C1N(C(=O)C(NC(=O)C(NC(=O)C(NC(=O)CNC(=O)C2N(C(=O)C(NC(=O)C3N(C(=O)C(NC(=O)C(NC(=O)CNC(=O)C(NC(=O)C(NC(=O)C(NC(=O)C(NC(=O)C(NC(=O)C(NC(=O)C(NC(=O)C(NC(=O)C(NC(=O)CNC(=O)C(NC(=O)C(NC(=O)C(NC(=O)C(NC(=O)C(NC(=O)C(NC(=O)C(NC(=O)C(NC(=O)C(NC(=O)C(NC(=O)C(NC(=O)CNC(=O)C(NC(=O)C(NC(=O)C(NC(=O)C(NC(=O)C(NC(…	1	13	-8.17452	2.81355	64.6773	-82.8523	-10.0844	-43.676	-8.17452	[29,281,251,3,0.6]	22	29
		O=C(O)C12C(C=3C(C)(C4(C)C(C5(C)C(C(CO)(C)C(O)C(O)C5)CC4)CC=3)CC1)CC(C)(C)CC2	S(CCC(NC(=O)C(NC(=O)C(NC(=O)CNC(=O)C(NC(=O)C(NC(=O)C(NC(=O)C(NC(=O)C(NC(=O)C(NC(=O)C(NC(=O)C(NC(=O)C1N(C(=O)C(NC(=O)C(NC(=O)C(NC(=O)CNC(=O)C2N(C(=O)C(NC(=O)C3N(C(=O)C(NC(=O)C(NC(=O)CNC(=O)C(NC(=O)C(NC(=O)C(NC(=O)C(NC(=O)C(NC(=O)C(NC(=O)C(NC(=O)C(NC(=O)C(NC(=O)CNC(=O)C(NC(=O)C(NC(=O)C(NC(=O)C(NC(=O)C(NC(=O)C(NC(=O)C(NC(=O)C(NC(=O)C(NC(=O)C(NC(=O)C(NC(=O)CNC(=O)C(NC(=O)C(NC(=O)C(NC(=O)C(NC(=O)C(NC(…	1	13	-7.81678	2.76912	75.5151	-62.4671	-10.8973	-29.579	-7.81678	[32,2166,369,1,0.9]	14	32
		O=C(O)C12C(C=3C(C)(C4(C)C(C5(C)C(C(CO)(C)C(O)C(O)C5)CC4)CC=3)CC1)CC(C)(C)CC2	S(CCC(NC(=O)C(NC(=O)C(NC(=O)CNC(=O)C(NC(=O)C(NC(=O)C(NC(=O)C(NC(=O)C(NC(=O)C(NC(=O)C(NC(=O)C(NC(=O)C1N(C(=O)C(NC(=O)C(NC(=O)C(NC(=O)CNC(=O)C2N(C(=O)C(NC(=O)C3N(C(=O)C(NC(=O)C(NC(=O)CNC(=O)C(NC(=O)C(NC(=O)C(NC(=O)C(NC(=O)C(NC(=O)C(NC(=O)C(NC(=O)C(NC(=O)C(NC(=O)CNC(=O)C(NC(=O)C(NC(=O)C(NC(=O)C(NC(=O)C(NC(=O)C(NC(=O)C(NC(=O)C(NC(=O)C(NC(=O)C(NC(=O)C(NC(=O)CNC(=O)C(NC(=O)C(NC(=O)C(NC(=O)C(NC(=O)C(NC(…	1	13	-7.77489	1.58397	234.955	-84.2383	-10.3977	-25.7241	-7.77489	[[28,29],[2166,2361],[369,382],[1,1],[1,1.9]]	14 6 7	[28,29,29]
	Lfa	O=C(O)C12C(C(C(=C)C)CC1)C1C(C)(C3(C)C(C4(C)C(C(C)(C)C(=O)CC4)C(O)C3)CC1)CC2	S(CCC(NC(=O)C(NC(=O)C(NC(=O)CNC(=O)C(NC(=O)C(NC(=O)C(NC(=O)C(NC(=O)C(NC(=O)C(NC(=O)C(NC(=O)C(NC(=O)C1N(C(=O)C(NC(=O)C(NC(=O)C(NC(=O)CNC(=O)C2N(C(=O)C(NC(=O)C3N(C(=O)C(NC(=O)C(NC(=O)CNC(=O)C(NC(=O)C(NC(=O)C(NC(=O)C(NC(=O)C(NC(=O)C(NC(=O)C(NC(=O)C(NC(=O)C(NC(=O)CNC(=O)C(NC(=O)C(NC(=O)C(NC(=O)C(NC(=O)C(NC(=O)C(NC(=O)C(NC(=O)C(NC(=O)C(NC(=O)C(NC(=O)C(NC(=O)CNC(=O)C(NC(=O)C(NC(=O)C(NC(=O)C(NC(=O)C(NC(…	1	14	-7.7682	1.10069	114.417	-43.5589	-9.93903	-28.0379	-7.7682	[[34,31],[836,2602],[288,397],[1,2],[3.7,3.6]]	4 5 12 13	[34,34,31,31]
		O=C(O)C12C(C(C(=C)C)CC1)C1C(C)(C3(C)C(C4(C)C(C(C)(C)C(=O)CC4)C(O)C3)CC1)CC2	S(CCC(NC(=O)C(NC(=O)C(NC(=O)CNC(=O)C(NC(=O)C(NC(=O)C(NC(=O)C(NC(=O)C(NC(=O)C(NC(=O)C(NC(=O)C(NC(=O)C1N(C(=O)C(NC(=O)C(NC(=O)C(NC(=O)CNC(=O)C2N(C(=O)C(NC(=O)C3N(C(=O)C(NC(=O)C(NC(=O)CNC(=O)C(NC(=O)C(NC(=O)C(NC(=O)C(NC(=O)C(NC(=O)C(NC(=O)C(NC(=O)C(NC(=O)C(NC(=O)CNC(=O)C(NC(=O)C(NC(=O)C(NC(=O)C(NC(=O)C(NC(=O)C(NC(=O)C(NC(=O)C(NC(=O)C(NC(=O)C(NC(=O)C(NC(=O)CNC(=O)C(NC(=O)C(NC(=O)C(NC(=O)C(NC(=O)C(NC(…	1	14	-7.70619	1.05653	101.812	-39.1145	-9.78517	-29.9935	-7.70619	[31,2565,395,2,0.8]	19	31
		O=C(O)C12C(C(C(=C)C)CC1)C1C(C)(C3(C)C(C4(C)C(C(C)(C)C(=O)CC4)C(O)C3)CC1)CC2	S(CCC(NC(=O)C(NC(=O)C(NC(=O)CNC(=O)C(NC(=O)C(NC(=O)C(NC(=O)C(NC(=O)C(NC(=O)C(NC(=O)C(NC(=O)C(NC(=O)C1N(C(=O)C(NC(=O)C(NC(=O)C(NC(=O)CNC(=O)C2N(C(=O)C(NC(=O)C3N(C(=O)C(NC(=O)C(NC(=O)CNC(=O)C(NC(=O)C(NC(=O)C(NC(=O)C(NC(=O)C(NC(=O)C(NC(=O)C(NC(=O)C(NC(=O)C(NC(=O)CNC(=O)C(NC(=O)C(NC(=O)C(NC(=O)C(NC(=O)C(NC(=O)C(NC(=O)C(NC(=O)C(NC(=O)C(NC(=O)C(NC(=O)C(NC(=O)CNC(=O)C(NC(=O)C(NC(=O)C(NC(=O)C(NC(=O)C(NC(…	1	14	-7.49241	1.09932	96.1032	-89.7865	-10.4406	-29.212	-7.49241
		O=C(O)C12C(C(C(=C)C)CC1)C1C(C)(C3(C)C(C4(C)C(C(C)(C)C(=O)CC4)C(O)C3)CC1)CC2	S(CCC(NC(=O)C(NC(=O)C(NC(=O)CNC(=O)C(NC(=O)C(NC(=O)C(NC(=O)C(NC(=O)C(NC(=O)C(NC(=O)C(NC(=O)C(NC(=O)C1N(C(=O)C(NC(=O)C(NC(=O)C(NC(=O)CNC(=O)C2N(C(=O)C(NC(=O)C3N(C(=O)C(NC(=O)C(NC(=O)CNC(=O)C(NC(=O)C(NC(=O)C(NC(=O)C(NC(=O)C(NC(=O)C(NC(=O)C(NC(=O)C(NC(=O)C(NC(=O)CNC(=O)C(NC(=O)C(NC(=O)C(NC(=O)C(NC(=O)C(NC(=O)C(NC(=O)C(NC(=O)C(NC(=O)C(NC(=O)C(NC(=O)C(NC(=O)CNC(=O)C(NC(=O)C(NC(=O)C(NC(=O)C(NC(=O)C(NC(…	1	14	-7.43806	1.32294	108.4	-54.148	-10.0572	-21.2267	-7.43806	[[34,31,33],[836,2602,606],[288,397,273],[1,2,2],[7,2.8,0.5]]	2 4 5 12 13	[33,34,34,31,31]
		O=C(O)C12C(C(C(=C)C)CC1)C1C(C)(C3(C)C(C4(C)C(C(C)(C)C(=O)CC4)C(O)C3)CC1)CC2	S(CCC(NC(=O)C(NC(=O)C(NC(=O)CNC(=O)C(NC(=O)C(NC(=O)C(NC(=O)C(NC(=O)C(NC(=O)C(NC(=O)C(NC(=O)C(NC(=O)C1N(C(=O)C(NC(=O)C(NC(=O)C(NC(=O)CNC(=O)C2N(C(=O)C(NC(=O)C3N(C(=O)C(NC(=O)C(NC(=O)CNC(=O)C(NC(=O)C(NC(=O)C(NC(=O)C(NC(=O)C(NC(=O)C(NC(=O)C(NC(=O)C(NC(=O)C(NC(=O)CNC(=O)C(NC(=O)C(NC(=O)C(NC(=O)C(NC(=O)C(NC(=O)C(NC(=O)C(NC(=O)C(NC(=O)C(NC(=O)C(NC(=O)C(NC(=O)CNC(=O)C(NC(=O)C(NC(=O)C(NC(=O)C(NC(=O)C(NC(…	1	14	-7.32927	0.916816	104.337	-75.7533	-9.472	-11.1302	-7.32927
	LFb	O=C(O)C12C(C=3C(C)(C4(C)C(C5(C)C(C(C)(C)C(O)CC5)CC4)CC=3)CC1)CC(C)(C)CC2	S(CCC(NC(=O)C(NC(=O)C(NC(=O)CNC(=O)C(NC(=O)C(NC(=O)C(NC(=O)C(NC(=O)C(NC(=O)C(NC(=O)C(NC(=O)C(NC(=O)C1N(C(=O)C(NC(=O)C(NC(=O)C(NC(=O)CNC(=O)C2N(C(=O)C(NC(=O)C3N(C(=O)C(NC(=O)C(NC(=O)CNC(=O)C(NC(=O)C(NC(=O)C(NC(=O)C(NC(=O)C(NC(=O)C(NC(=O)C(NC(=O)C(NC(=O)C(NC(=O)CNC(=O)C(NC(=O)C(NC(=O)C(NC(=O)C(NC(=O)C(NC(=O)C(NC(=O)C(NC(=O)C(NC(=O)C(NC(=O)C(NC(=O)C(NC(=O)CNC(=O)C(NC(=O)C(NC(=O)C(NC(=O)C(NC(=O)C(NC(…	1	15	-8.54339	0.94697	61.4549	-78.9666	-10.8007	-32.6873	-8.54339
		O=C(O)C12C(C=3C(C)(C4(C)C(C5(C)C(C(C)(C)C(O)CC5)CC4)CC=3)CC1)CC(C)(C)CC2	S(CCC(NC(=O)C(NC(=O)C(NC(=O)CNC(=O)C(NC(=O)C(NC(=O)C(NC(=O)C(NC(=O)C(NC(=O)C(NC(=O)C(NC(=O)C(NC(=O)C1N(C(=O)C(NC(=O)C(NC(=O)C(NC(=O)CNC(=O)C2N(C(=O)C(NC(=O)C3N(C(=O)C(NC(=O)C(NC(=O)CNC(=O)C(NC(=O)C(NC(=O)C(NC(=O)C(NC(=O)C(NC(=O)C(NC(=O)C(NC(=O)C(NC(=O)C(NC(=O)CNC(=O)C(NC(=O)C(NC(=O)C(NC(=O)C(NC(=O)C(NC(=O)C(NC(=O)C(NC(=O)C(NC(=O)C(NC(=O)C(NC(=O)C(NC(=O)CNC(=O)C(NC(=O)C(NC(=O)C(NC(=O)C(NC(=O)C(NC(…	1	15	-8.09188	2.41238	39.3256	-57.8305	-10.2139	-41.5128	-8.09188
		O=C(O)C12C(C=3C(C)(C4(C)C(C5(C)C(C(C)(C)C(O)CC5)CC4)CC=3)CC1)CC(C)(C)CC2	S(CCC(NC(=O)C(NC(=O)C(NC(=O)CNC(=O)C(NC(=O)C(NC(=O)C(NC(=O)C(NC(=O)C(NC(=O)C(NC(=O)C(NC(=O)C(NC(=O)C1N(C(=O)C(NC(=O)C(NC(=O)C(NC(=O)CNC(=O)C2N(C(=O)C(NC(=O)C3N(C(=O)C(NC(=O)C(NC(=O)CNC(=O)C(NC(=O)C(NC(=O)C(NC(=O)C(NC(=O)C(NC(=O)C(NC(=O)C(NC(=O)C(NC(=O)C(NC(=O)CNC(=O)C(NC(=O)C(NC(=O)C(NC(=O)C(NC(=O)C(NC(=O)C(NC(=O)C(NC(=O)C(NC(=O)C(NC(=O)C(NC(=O)C(NC(=O)CNC(=O)C(NC(=O)C(NC(=O)C(NC(=O)C(NC(=O)C(NC(…	1	15	-7.95725	0.571308	39.3787	-72.2247	-9.83697	-41.0625	-7.95725
		O=C(O)C12C(C=3C(C)(C4(C)C(C5(C)C(C(C)(C)C(O)CC5)CC4)CC=3)CC1)CC(C)(C)CC2	S(CCC(NC(=O)C(NC(=O)C(NC(=O)CNC(=O)C(NC(=O)C(NC(=O)C(NC(=O)C(NC(=O)C(NC(=O)C(NC(=O)C(NC(=O)C(NC(=O)C1N(C(=O)C(NC(=O)C(NC(=O)C(NC(=O)CNC(=O)C2N(C(=O)C(NC(=O)C3N(C(=O)C(NC(=O)C(NC(=O)CNC(=O)C(NC(=O)C(NC(=O)C(NC(=O)C(NC(=O)C(NC(=O)C(NC(=O)C(NC(=O)C(NC(=O)C(NC(=O)CNC(=O)C(NC(=O)C(NC(=O)C(NC(=O)C(NC(=O)C(NC(=O)C(NC(=O)C(NC(=O)C(NC(=O)C(NC(=O)C(NC(=O)C(NC(=O)CNC(=O)C(NC(=O)C(NC(=O)C(NC(=O)C(NC(=O)C(NC(…	1	15	-7.92908	1.46371	47.1411	-72.4986	-10.4123	-33.5401	-7.92908
		O=C(O)C12C(C=3C(C)(C4(C)C(C5(C)C(C(C)(C)C(O)CC5)CC4)CC=3)CC1)CC(C)(C)CC2	S(CCC(NC(=O)C(NC(=O)C(NC(=O)CNC(=O)C(NC(=O)C(NC(=O)C(NC(=O)C(NC(=O)C(NC(=O)C(NC(=O)C(NC(=O)C(NC(=O)C1N(C(=O)C(NC(=O)C(NC(=O)C(NC(=O)CNC(=O)C2N(C(=O)C(NC(=O)C3N(C(=O)C(NC(=O)C(NC(=O)CNC(=O)C(NC(=O)C(NC(=O)C(NC(=O)C(NC(=O)C(NC(=O)C(NC(=O)C(NC(=O)C(NC(=O)C(NC(=O)CNC(=O)C(NC(=O)C(NC(=O)C(NC(=O)C(NC(=O)C(NC(=O)C(NC(=O)C(NC(=O)C(NC(=O)C(NC(=O)C(NC(=O)C(NC(=O)CNC(=O)C(NC(=O)C(NC(=O)C(NC(=O)C(NC(=O)C(NC(…	1	15	-7.90556	0.865293	63.619	-78.2715	-10.7854	-30.8915	-7.90556	[[28,35],[2166,1412],[369,323],[1,4],[1.6,2.2]]	1 9 14 15	[35,35,28,28]
	LFc	OCC12C(C=3C(C)(C4(C)C(C5(C)C(C(C)(C)C(O)CC5)CC4)CC=3)CC1)CC(C)(C)CC2	S(CCC(NC(=O)C(NC(=O)C(NC(=O)CNC(=O)C(NC(=O)C(NC(=O)C(NC(=O)C(NC(=O)C(NC(=O)C(NC(=O)C(NC(=O)C(NC(=O)C1N(C(=O)C(NC(=O)C(NC(=O)C(NC(=O)CNC(=O)C2N(C(=O)C(NC(=O)C3N(C(=O)C(NC(=O)C(NC(=O)CNC(=O)C(NC(=O)C(NC(=O)C(NC(=O)C(NC(=O)C(NC(=O)C(NC(=O)C(NC(=O)C(NC(=O)C(NC(=O)CNC(=O)C(NC(=O)C(NC(=O)C(NC(=O)C(NC(=O)C(NC(=O)C(NC(=O)C(NC(=O)C(NC(=O)C(NC(=O)C(NC(=O)C(NC(=O)CNC(=O)C(NC(=O)C(NC(=O)C(NC(=O)C(NC(=O)C(NC(…	1	16	-8.56656	1.02101	102.441	-59.4008	-9.97118	-33.808	-8.56656	[32,1412,323,4,0.7]	1	32
		OCC12C(C=3C(C)(C4(C)C(C5(C)C(C(C)(C)C(O)CC5)CC4)CC=3)CC1)CC(C)(C)CC2	S(CCC(NC(=O)C(NC(=O)C(NC(=O)CNC(=O)C(NC(=O)C(NC(=O)C(NC(=O)C(NC(=O)C(NC(=O)C(NC(=O)C(NC(=O)C(NC(=O)C1N(C(=O)C(NC(=O)C(NC(=O)C(NC(=O)CNC(=O)C2N(C(=O)C(NC(=O)C3N(C(=O)C(NC(=O)C(NC(=O)CNC(=O)C(NC(=O)C(NC(=O)C(NC(=O)C(NC(=O)C(NC(=O)C(NC(=O)C(NC(=O)C(NC(=O)C(NC(=O)CNC(=O)C(NC(=O)C(NC(=O)C(NC(=O)C(NC(=O)C(NC(=O)C(NC(=O)C(NC(=O)C(NC(=O)C(NC(=O)C(NC(=O)C(NC(=O)CNC(=O)C(NC(=O)C(NC(=O)C(NC(=O)C(NC(=O)C(NC(…	1	16	-7.96568	1.82559	119.797	-56.0618	-9.90102	-29.9536	-7.96568	[[28,32,32],[281,2361,618],[251,382,273],[3,1,2],[0.9,1.9,4.9]]	22 2 3 6 7	[28,32,32,32,32]
		OCC12C(C=3C(C)(C4(C)C(C5(C)C(C(C)(C)C(O)CC5)CC4)CC=3)CC1)CC(C)(C)CC2	S(CCC(NC(=O)C(NC(=O)C(NC(=O)CNC(=O)C(NC(=O)C(NC(=O)C(NC(=O)C(NC(=O)C(NC(=O)C(NC(=O)C(NC(=O)C(NC(=O)C1N(C(=O)C(NC(=O)C(NC(=O)C(NC(=O)CNC(=O)C2N(C(=O)C(NC(=O)C3N(C(=O)C(NC(=O)C(NC(=O)CNC(=O)C(NC(=O)C(NC(=O)C(NC(=O)C(NC(=O)C(NC(=O)C(NC(=O)C(NC(=O)C(NC(=O)C(NC(=O)CNC(=O)C(NC(=O)C(NC(=O)C(NC(=O)C(NC(=O)C(NC(=O)C(NC(=O)C(NC(=O)C(NC(=O)C(NC(=O)C(NC(=O)C(NC(=O)CNC(=O)C(NC(=O)C(NC(=O)C(NC(=O)C(NC(=O)C(NC(…	1	16	-7.90415	3.41802	88.1001	-58.3749	-9.84426	-35.6862	-7.90415
		OCC12C(C=3C(C)(C4(C)C(C5(C)C(C(C)(C)C(O)CC5)CC4)CC=3)CC1)CC(C)(C)CC2	S(CCC(NC(=O)C(NC(=O)C(NC(=O)CNC(=O)C(NC(=O)C(NC(=O)C(NC(=O)C(NC(=O)C(NC(=O)C(NC(=O)C(NC(=O)C(NC(=O)C1N(C(=O)C(NC(=O)C(NC(=O)C(NC(=O)CNC(=O)C2N(C(=O)C(NC(=O)C3N(C(=O)C(NC(=O)C(NC(=O)CNC(=O)C(NC(=O)C(NC(=O)C(NC(=O)C(NC(=O)C(NC(=O)C(NC(=O)C(NC(=O)C(NC(=O)C(NC(=O)CNC(=O)C(NC(=O)C(NC(=O)C(NC(=O)C(NC(=O)C(NC(=O)C(NC(=O)C(NC(=O)C(NC(=O)C(NC(=O)C(NC(=O)C(NC(=O)CNC(=O)C(NC(=O)C(NC(=O)C(NC(=O)C(NC(=O)C(NC(…	1	16	-7.80387	0.902932	87.5322	-63.823	-9.85473	-35.3184	-7.80387
		OCC12C(C=3C(C)(C4(C)C(C5(C)C(C(C)(C)C(O)CC5)CC4)CC=3)CC1)CC(C)(C)CC2	S(CCC(NC(=O)C(NC(=O)C(NC(=O)CNC(=O)C(NC(=O)C(NC(=O)C(NC(=O)C(NC(=O)C(NC(=O)C(NC(=O)C(NC(=O)C(NC(=O)C1N(C(=O)C(NC(=O)C(NC(=O)C(NC(=O)CNC(=O)C2N(C(=O)C(NC(=O)C3N(C(=O)C(NC(=O)C(NC(=O)CNC(=O)C(NC(=O)C(NC(=O)C(NC(=O)C(NC(=O)C(NC(=O)C(NC(=O)C(NC(=O)C(NC(=O)C(NC(=O)CNC(=O)C(NC(=O)C(NC(=O)C(NC(=O)C(NC(=O)C(NC(=O)C(NC(=O)C(NC(=O)C(NC(=O)C(NC(=O)C(NC(=O)C(NC(=O)CNC(=O)C(NC(=O)C(NC(=O)C(NC(=O)C(NC(=O)C(NC(…	1	16	-7.29893	1.35189	87.5066	-62.2553	-9.74398	-19.5774	-7.29893
	LFd	O=C1C(C)(C)C2C(C)(C3C(C)(C4(C)C(=CC3OC)C3C(CC4)CCC(C)(C)C3)CC2)CC1	S(CCC(NC(=O)C(NC(=O)C(NC(=O)CNC(=O)C(NC(=O)C(NC(=O)C(NC(=O)C(NC(=O)C(NC(=O)C(NC(=O)C(NC(=O)C(NC(=O)C1N(C(=O)C(NC(=O)C(NC(=O)C(NC(=O)CNC(=O)C2N(C(=O)C(NC(=O)C3N(C(=O)C(NC(=O)C(NC(=O)CNC(=O)C(NC(=O)C(NC(=O)C(NC(=O)C(NC(=O)C(NC(=O)C(NC(=O)C(NC(=O)C(NC(=O)C(NC(=O)CNC(=O)C(NC(=O)C(NC(=O)C(NC(=O)C(NC(=O)C(NC(=O)C(NC(=O)C(NC(=O)C(NC(=O)C(NC(=O)C(NC(=O)C(NC(=O)CNC(=O)C(NC(=O)C(NC(=O)C(NC(=O)C(NC(=O)C(NC(…	1	17	-7.67516	1.16516	74.3588	-53.8209	-9.73288	-26.9863	-7.67516
		O=C1C(C)(C)C2C(C)(C3C(C)(C4(C)C(=CC3OC)C3C(CC4)CCC(C)(C)C3)CC2)CC1	S(CCC(NC(=O)C(NC(=O)C(NC(=O)CNC(=O)C(NC(=O)C(NC(=O)C(NC(=O)C(NC(=O)C(NC(=O)C(NC(=O)C(NC(=O)C(NC(=O)C1N(C(=O)C(NC(=O)C(NC(=O)C(NC(=O)CNC(=O)C2N(C(=O)C(NC(=O)C3N(C(=O)C(NC(=O)C(NC(=O)CNC(=O)C(NC(=O)C(NC(=O)C(NC(=O)C(NC(=O)C(NC(=O)C(NC(=O)C(NC(=O)C(NC(=O)C(NC(=O)CNC(=O)C(NC(=O)C(NC(=O)C(NC(=O)C(NC(=O)C(NC(=O)C(NC(=O)C(NC(=O)C(NC(=O)C(NC(=O)C(NC(=O)C(NC(=O)CNC(=O)C(NC(=O)C(NC(=O)C(NC(=O)C(NC(=O)C(NC(…	1	17	-7.64872	1.44915	71.3167	-55.2059	-9.60651	-33.1295	-7.64872
		O=C1C(C)(C)C2C(C)(C3C(C)(C4(C)C(=CC3OC)C3C(CC4)CCC(C)(C)C3)CC2)CC1	S(CCC(NC(=O)C(NC(=O)C(NC(=O)CNC(=O)C(NC(=O)C(NC(=O)C(NC(=O)C(NC(=O)C(NC(=O)C(NC(=O)C(NC(=O)C(NC(=O)C1N(C(=O)C(NC(=O)C(NC(=O)C(NC(=O)CNC(=O)C2N(C(=O)C(NC(=O)C3N(C(=O)C(NC(=O)C(NC(=O)CNC(=O)C(NC(=O)C(NC(=O)C(NC(=O)C(NC(=O)C(NC(=O)C(NC(=O)C(NC(=O)C(NC(=O)C(NC(=O)CNC(=O)C(NC(=O)C(NC(=O)C(NC(=O)C(NC(=O)C(NC(=O)C(NC(=O)C(NC(=O)C(NC(=O)C(NC(=O)C(NC(=O)C(NC(=O)CNC(=O)C(NC(=O)C(NC(=O)C(NC(=O)C(NC(=O)C(NC(…	1	17	-7.6318	1.49781	84.4686	-80.1358	-10.0989	-21.1	-7.6318	[28,1359,319,4,1.8]	23 24	[28,28]
		O=C1C(C)(C)C2C(C)(C3C(C)(C4(C)C(=CC3OC)C3C(CC4)CCC(C)(C)C3)CC2)CC1	S(CCC(NC(=O)C(NC(=O)C(NC(=O)CNC(=O)C(NC(=O)C(NC(=O)C(NC(=O)C(NC(=O)C(NC(=O)C(NC(=O)C(NC(=O)C(NC(=O)C1N(C(=O)C(NC(=O)C(NC(=O)C(NC(=O)CNC(=O)C2N(C(=O)C(NC(=O)C3N(C(=O)C(NC(=O)C(NC(=O)CNC(=O)C(NC(=O)C(NC(=O)C(NC(=O)C(NC(=O)C(NC(=O)C(NC(=O)C(NC(=O)C(NC(=O)C(NC(=O)CNC(=O)C(NC(=O)C(NC(=O)C(NC(=O)C(NC(=O)C(NC(=O)C(NC(=O)C(NC(=O)C(NC(=O)C(NC(=O)C(NC(=O)C(NC(=O)CNC(=O)C(NC(=O)C(NC(=O)C(NC(=O)C(NC(=O)C(NC(…	1	17	-7.38698	2.27675	60.8638	-48.639	-9.48479	-40.3362	-7.38698	[35,2565,395,2,1.6]	19 20	[35,35]
		O=C1C(C)(C)C2C(C)(C3C(C)(C4(C)C(=CC3OC)C3C(CC4)CCC(C)(C)C3)CC2)CC1	S(CCC(NC(=O)C(NC(=O)C(NC(=O)CNC(=O)C(NC(=O)C(NC(=O)C(NC(=O)C(NC(=O)C(NC(=O)C(NC(=O)C(NC(=O)C(NC(=O)C1N(C(=O)C(NC(=O)C(NC(=O)C(NC(=O)CNC(=O)C2N(C(=O)C(NC(=O)C3N(C(=O)C(NC(=O)C(NC(=O)CNC(=O)C(NC(=O)C(NC(=O)C(NC(=O)C(NC(=O)C(NC(=O)C(NC(=O)C(NC(=O)C(NC(=O)C(NC(=O)CNC(=O)C(NC(=O)C(NC(=O)C(NC(=O)C(NC(=O)C(NC(=O)C(NC(=O)C(NC(=O)C(NC(=O)C(NC(=O)C(NC(=O)C(NC(=O)CNC(=O)C(NC(=O)C(NC(=O)C(NC(=O)C(NC(=O)C(NC(…	1	17	-7.33851	1.10632	69.8939	-53.8631	-10.1909	-34.2015	-7.33851
	Lfe	OC1C(=C)C2C(C)(C3C(C)(C4(C)C(C5C(C)(CC4)CCC(C)(C)C5)=CC3)CC2)CC1O	S(CCC(NC(=O)C(NC(=O)C(NC(=O)CNC(=O)C(NC(=O)C(NC(=O)C(NC(=O)C(NC(=O)C(NC(=O)C(NC(=O)C(NC(=O)C(NC(=O)C1N(C(=O)C(NC(=O)C(NC(=O)C(NC(=O)CNC(=O)C2N(C(=O)C(NC(=O)C3N(C(=O)C(NC(=O)C(NC(=O)CNC(=O)C(NC(=O)C(NC(=O)C(NC(=O)C(NC(=O)C(NC(=O)C(NC(=O)C(NC(=O)C(NC(=O)C(NC(=O)CNC(=O)C(NC(=O)C(NC(=O)C(NC(=O)C(NC(=O)C(NC(=O)C(NC(=O)C(NC(=O)C(NC(=O)C(NC(=O)C(NC(=O)C(NC(=O)CNC(=O)C(NC(=O)C(NC(=O)C(NC(=O)C(NC(=O)C(NC(…	1	18	-8.97431	1.7444	87.2679	-56.8867	-9.73052	-41.809	-8.97431	[[30,30],[2360,618],[382,273],[1,2],[1.4,1.7]]	2 3 6	[30,30,30]
		OC1C(=C)C2C(C)(C3C(C)(C4(C)C(C5C(C)(CC4)CCC(C)(C)C5)=CC3)CC2)CC1O	S(CCC(NC(=O)C(NC(=O)C(NC(=O)CNC(=O)C(NC(=O)C(NC(=O)C(NC(=O)C(NC(=O)C(NC(=O)C(NC(=O)C(NC(=O)C(NC(=O)C1N(C(=O)C(NC(=O)C(NC(=O)C(NC(=O)CNC(=O)C2N(C(=O)C(NC(=O)C3N(C(=O)C(NC(=O)C(NC(=O)CNC(=O)C(NC(=O)C(NC(=O)C(NC(=O)C(NC(=O)C(NC(=O)C(NC(=O)C(NC(=O)C(NC(=O)C(NC(=O)CNC(=O)C(NC(=O)C(NC(=O)C(NC(=O)C(NC(=O)C(NC(=O)C(NC(=O)C(NC(=O)C(NC(=O)C(NC(=O)C(NC(=O)C(NC(=O)CNC(=O)C(NC(=O)C(NC(=O)C(NC(=O)C(NC(=O)C(NC(…	1	18	-8.80229	1.29036	84.5766	-60.0317	-9.93861	-41.6058	-8.80229	[[28,30],[2485,618],[390,273],[3,2],[1.2,3.9]]	2 3 18	[30,30,28]
		OC1C(=C)C2C(C)(C3C(C)(C4(C)C(C5C(C)(CC4)CCC(C)(C)C5)=CC3)CC2)CC1O	S(CCC(NC(=O)C(NC(=O)C(NC(=O)CNC(=O)C(NC(=O)C(NC(=O)C(NC(=O)C(NC(=O)C(NC(=O)C(NC(=O)C(NC(=O)C(NC(=O)C1N(C(=O)C(NC(=O)C(NC(=O)C(NC(=O)CNC(=O)C2N(C(=O)C(NC(=O)C3N(C(=O)C(NC(=O)C(NC(=O)CNC(=O)C(NC(=O)C(NC(=O)C(NC(=O)C(NC(=O)C(NC(=O)C(NC(=O)C(NC(=O)C(NC(=O)C(NC(=O)CNC(=O)C(NC(=O)C(NC(=O)C(NC(=O)C(NC(=O)C(NC(=O)C(NC(=O)C(NC(=O)C(NC(=O)C(NC(=O)C(NC(=O)C(NC(=O)CNC(=O)C(NC(=O)C(NC(=O)C(NC(=O)C(NC(=O)C(NC(…	1	18	-8.12029	1.97626	75.441	-82.007	-9.77398	-40.5227	-8.12029	[[28,30,30],[2166,2485,2536],[369,390,394],[1,3,4],[1.3,1.8,0.9]]	14 18 25 16	[28,30,30,30]
		OC1C(=C)C2C(C)(C3C(C)(C4(C)C(C5C(C)(CC4)CCC(C)(C)C5)=CC3)CC2)CC1O	S(CCC(NC(=O)C(NC(=O)C(NC(=O)CNC(=O)C(NC(=O)C(NC(=O)C(NC(=O)C(NC(=O)C(NC(=O)C(NC(=O)C(NC(=O)C(NC(=O)C1N(C(=O)C(NC(=O)C(NC(=O)C(NC(=O)CNC(=O)C2N(C(=O)C(NC(=O)C3N(C(=O)C(NC(=O)C(NC(=O)CNC(=O)C(NC(=O)C(NC(=O)C(NC(=O)C(NC(=O)C(NC(=O)C(NC(=O)C(NC(=O)C(NC(=O)C(NC(=O)CNC(=O)C(NC(=O)C(NC(=O)C(NC(=O)C(NC(=O)C(NC(=O)C(NC(=O)C(NC(=O)C(NC(=O)C(NC(=O)C(NC(=O)C(NC(=O)CNC(=O)C(NC(=O)C(NC(=O)C(NC(=O)C(NC(=O)C(NC(…	1	18	-7.93439	1.17948	86.7227	-53.2671	-9.46005	-38.0047	-7.93439
		OC1C(=C)C2C(C)(C3C(C)(C4(C)C(C5C(C)(CC4)CCC(C)(C)C5)=CC3)CC2)CC1O	S(CCC(NC(=O)C(NC(=O)C(NC(=O)CNC(=O)C(NC(=O)C(NC(=O)C(NC(=O)C(NC(=O)C(NC(=O)C(NC(=O)C(NC(=O)C(NC(=O)C1N(C(=O)C(NC(=O)C(NC(=O)C(NC(=O)CNC(=O)C2N(C(=O)C(NC(=O)C3N(C(=O)C(NC(=O)C(NC(=O)CNC(=O)C(NC(=O)C(NC(=O)C(NC(=O)C(NC(=O)C(NC(=O)C(NC(=O)C(NC(=O)C(NC(=O)C(NC(=O)CNC(=O)C(NC(=O)C(NC(=O)C(NC(=O)C(NC(=O)C(NC(=O)C(NC(=O)C(NC(=O)C(NC(=O)C(NC(=O)C(NC(=O)C(NC(=O)CNC(=O)C(NC(=O)C(NC(=O)C(NC(=O)C(NC(=O)C(NC(…	1	18	-7.72378	1.48683	93.5044	-68.1458	-9.81393	-28.2056	-7.72378	[30,2361,382,1,1.1]	6	30
	LFf	O=C(O)C12C(C=3C(C)(C4(C)C(C56C(C(C)(C)C(O)(OC5)CC6)CC4)CC=3)CC1)CC(C)(C)CC2	S(CCC(NC(=O)C(NC(=O)C(NC(=O)CNC(=O)C(NC(=O)C(NC(=O)C(NC(=O)C(NC(=O)C(NC(=O)C(NC(=O)C(NC(=O)C(NC(=O)C1N(C(=O)C(NC(=O)C(NC(=O)C(NC(=O)CNC(=O)C2N(C(=O)C(NC(=O)C3N(C(=O)C(NC(=O)C(NC(=O)CNC(=O)C(NC(=O)C(NC(=O)C(NC(=O)C(NC(=O)C(NC(=O)C(NC(=O)C(NC(=O)C(NC(=O)C(NC(=O)CNC(=O)C(NC(=O)C(NC(=O)C(NC(=O)C(NC(=O)C(NC(=O)C(NC(=O)C(NC(=O)C(NC(=O)C(NC(=O)C(NC(=O)C(NC(=O)CNC(=O)C(NC(=O)C(NC(=O)C(NC(=O)C(NC(=O)C(NC(…	1	19	-8.04365	1.56416	59.7925	-90.7238	-10.6031	-31.2901	-8.04365	[[28,33],[2360,1412],[382,323],[1,4],[1.1,1.8]]	1 9 6	[33,33,28]
		O=C(O)C12C(C=3C(C)(C4(C)C(C56C(C(C)(C)C(O)(OC5)CC6)CC4)CC=3)CC1)CC(C)(C)CC2	S(CCC(NC(=O)C(NC(=O)C(NC(=O)CNC(=O)C(NC(=O)C(NC(=O)C(NC(=O)C(NC(=O)C(NC(=O)C(NC(=O)C(NC(=O)C(NC(=O)C1N(C(=O)C(NC(=O)C(NC(=O)C(NC(=O)CNC(=O)C2N(C(=O)C(NC(=O)C3N(C(=O)C(NC(=O)C(NC(=O)CNC(=O)C(NC(=O)C(NC(=O)C(NC(=O)C(NC(=O)C(NC(=O)C(NC(=O)C(NC(=O)C(NC(=O)C(NC(=O)CNC(=O)C(NC(=O)C(NC(=O)C(NC(=O)C(NC(=O)C(NC(=O)C(NC(=O)C(NC(=O)C(NC(=O)C(NC(=O)C(NC(=O)C(NC(=O)CNC(=O)C(NC(=O)C(NC(=O)C(NC(=O)C(NC(=O)C(NC(…	1	19	-7.7621	0.985339	62.3695	-84.5379	-10.2675	-33.9782	-7.7621	[[33,34],[618,618],[273,273],[2,2],[6.1,1]]	2 3	[[33,34],33]
		O=C(O)C12C(C=3C(C)(C4(C)C(C56C(C(C)(C)C(O)(OC5)CC6)CC4)CC=3)CC1)CC(C)(C)CC2	S(CCC(NC(=O)C(NC(=O)C(NC(=O)CNC(=O)C(NC(=O)C(NC(=O)C(NC(=O)C(NC(=O)C(NC(=O)C(NC(=O)C(NC(=O)C(NC(=O)C1N(C(=O)C(NC(=O)C(NC(=O)C(NC(=O)CNC(=O)C2N(C(=O)C(NC(=O)C3N(C(=O)C(NC(=O)C(NC(=O)CNC(=O)C(NC(=O)C(NC(=O)C(NC(=O)C(NC(=O)C(NC(=O)C(NC(=O)C(NC(=O)C(NC(=O)C(NC(=O)CNC(=O)C(NC(=O)C(NC(=O)C(NC(=O)C(NC(=O)C(NC(=O)C(NC(=O)C(NC(=O)C(NC(=O)C(NC(=O)C(NC(=O)C(NC(=O)CNC(=O)C(NC(=O)C(NC(=O)C(NC(=O)C(NC(=O)C(NC(…	1	19	-7.6216	1.90744	54.3764	-56.139	-9.73155	-25.3077	-7.6216
		O=C(O)C12C(C=3C(C)(C4(C)C(C56C(C(C)(C)C(O)(OC5)CC6)CC4)CC=3)CC1)CC(C)(C)CC2	S(CCC(NC(=O)C(NC(=O)C(NC(=O)CNC(=O)C(NC(=O)C(NC(=O)C(NC(=O)C(NC(=O)C(NC(=O)C(NC(=O)C(NC(=O)C(NC(=O)C1N(C(=O)C(NC(=O)C(NC(=O)C(NC(=O)CNC(=O)C2N(C(=O)C(NC(=O)C3N(C(=O)C(NC(=O)C(NC(=O)CNC(=O)C(NC(=O)C(NC(=O)C(NC(=O)C(NC(=O)C(NC(=O)C(NC(=O)C(NC(=O)C(NC(=O)C(NC(=O)CNC(=O)C(NC(=O)C(NC(=O)C(NC(=O)C(NC(=O)C(NC(=O)C(NC(=O)C(NC(=O)C(NC(=O)C(NC(=O)C(NC(=O)C(NC(=O)CNC(=O)C(NC(=O)C(NC(=O)C(NC(=O)C(NC(=O)C(NC(…	1	19	-7.6077	1.28279	50.9187	-76.6115	-10.5168	-33.9193	-7.6077	[34,2361,382,1,6.7]	6 7	[34,34]
		O=C(O)C12C(C=3C(C)(C4(C)C(C56C(C(C)(C)C(O)(OC5)CC6)CC4)CC=3)CC1)CC(C)(C)CC2	S(CCC(NC(=O)C(NC(=O)C(NC(=O)CNC(=O)C(NC(=O)C(NC(=O)C(NC(=O)C(NC(=O)C(NC(=O)C(NC(=O)C(NC(=O)C(NC(=O)C1N(C(=O)C(NC(=O)C(NC(=O)C(NC(=O)CNC(=O)C2N(C(=O)C(NC(=O)C3N(C(=O)C(NC(=O)C(NC(=O)CNC(=O)C(NC(=O)C(NC(=O)C(NC(=O)C(NC(=O)C(NC(=O)C(NC(=O)C(NC(=O)C(NC(=O)C(NC(=O)CNC(=O)C(NC(=O)C(NC(=O)C(NC(=O)C(NC(=O)C(NC(=O)C(NC(=O)C(NC(=O)C(NC(=O)C(NC(=O)C(NC(=O)C(NC(=O)CNC(=O)C(NC(=O)C(NC(=O)C(NC(=O)C(NC(=O)C(NC(…	1	19	-7.34843	1.51483	56.0918	-68.9589	-10.2237	-30.3939	-7.34843	[33,618,273,2,4.7]	2 3	[33,33]
	LFg	O=C(O)C12C(C(C)C(C)CC1)C=1C(C)(C3(C)C(C4(C)C(C(C)(C)C(O)CC4)CC3)CC=1)CC2	S(CCC(NC(=O)C(NC(=O)C(NC(=O)CNC(=O)C(NC(=O)C(NC(=O)C(NC(=O)C(NC(=O)C(NC(=O)C(NC(=O)C(NC(=O)C(NC(=O)C1N(C(=O)C(NC(=O)C(NC(=O)C(NC(=O)CNC(=O)C2N(C(=O)C(NC(=O)C3N(C(=O)C(NC(=O)C(NC(=O)CNC(=O)C(NC(=O)C(NC(=O)C(NC(=O)C(NC(=O)C(NC(=O)C(NC(=O)C(NC(=O)C(NC(=O)C(NC(=O)CNC(=O)C(NC(=O)C(NC(=O)C(NC(=O)C(NC(=O)C(NC(=O)C(NC(=O)C(NC(=O)C(NC(=O)C(NC(=O)C(NC(=O)C(NC(=O)CNC(=O)C(NC(=O)C(NC(=O)C(NC(=O)C(NC(=O)C(NC(…	1	20	-8.15143	2.46408	63.0256	-79.8634	-11.0835	-33.9627	-8.15143
		O=C(O)C12C(C(C)C(C)CC1)C=1C(C)(C3(C)C(C4(C)C(C(C)(C)C(O)CC4)CC3)CC=1)CC2	S(CCC(NC(=O)C(NC(=O)C(NC(=O)CNC(=O)C(NC(=O)C(NC(=O)C(NC(=O)C(NC(=O)C(NC(=O)C(NC(=O)C(NC(=O)C(NC(=O)C1N(C(=O)C(NC(=O)C(NC(=O)C(NC(=O)CNC(=O)C2N(C(=O)C(NC(=O)C3N(C(=O)C(NC(=O)C(NC(=O)CNC(=O)C(NC(=O)C(NC(=O)C(NC(=O)C(NC(=O)C(NC(=O)C(NC(=O)C(NC(=O)C(NC(=O)C(NC(=O)CNC(=O)C(NC(=O)C(NC(=O)C(NC(=O)C(NC(=O)C(NC(=O)C(NC(=O)C(NC(=O)C(NC(=O)C(NC(=O)C(NC(=O)C(NC(=O)CNC(=O)C(NC(=O)C(NC(=O)C(NC(=O)C(NC(=O)C(NC(…	1	20	-8.04121	1.07776	68.7672	-73.2687	-10.3396	-34.1821	-8.04121	[[26,35],[2166,1412],[369,323],[1,4],[1.6,3]]	1 9 14 15	[35,35,26,26]
		O=C(O)C12C(C(C)C(C)CC1)C=1C(C)(C3(C)C(C4(C)C(C(C)(C)C(O)CC4)CC3)CC=1)CC2	S(CCC(NC(=O)C(NC(=O)C(NC(=O)CNC(=O)C(NC(=O)C(NC(=O)C(NC(=O)C(NC(=O)C(NC(=O)C(NC(=O)C(NC(=O)C(NC(=O)C1N(C(=O)C(NC(=O)C(NC(=O)C(NC(=O)CNC(=O)C2N(C(=O)C(NC(=O)C3N(C(=O)C(NC(=O)C(NC(=O)CNC(=O)C(NC(=O)C(NC(=O)C(NC(=O)C(NC(=O)C(NC(=O)C(NC(=O)C(NC(=O)C(NC(=O)C(NC(=O)CNC(=O)C(NC(=O)C(NC(=O)C(NC(=O)C(NC(=O)C(NC(=O)C(NC(=O)C(NC(=O)C(NC(=O)C(NC(=O)C(NC(=O)C(NC(=O)CNC(=O)C(NC(=O)C(NC(=O)C(NC(=O)C(NC(=O)C(NC(…	1	20	-7.90691	2.0767	61.0145	-83.396	-10.3096	-39.7095	-7.90691
		O=C(O)C12C(C(C)C(C)CC1)C=1C(C)(C3(C)C(C4(C)C(C(C)(C)C(O)CC4)CC3)CC=1)CC2	S(CCC(NC(=O)C(NC(=O)C(NC(=O)CNC(=O)C(NC(=O)C(NC(=O)C(NC(=O)C(NC(=O)C(NC(=O)C(NC(=O)C(NC(=O)C(NC(=O)C1N(C(=O)C(NC(=O)C(NC(=O)C(NC(=O)CNC(=O)C2N(C(=O)C(NC(=O)C3N(C(=O)C(NC(=O)C(NC(=O)CNC(=O)C(NC(=O)C(NC(=O)C(NC(=O)C(NC(=O)C(NC(=O)C(NC(=O)C(NC(=O)C(NC(=O)C(NC(=O)CNC(=O)C(NC(=O)C(NC(=O)C(NC(=O)C(NC(=O)C(NC(=O)C(NC(=O)C(NC(=O)C(NC(=O)C(NC(=O)C(NC(=O)C(NC(=O)CNC(=O)C(NC(=O)C(NC(=O)C(NC(=O)C(NC(=O)C(NC(…	1	20	-7.85889	1.21043	68.3441	-80.6272	-11.1539	-30.7437	-7.85889	[26,2166,369,1,1.6]	14 15	[26,26]
		O=C(O)C12C(C(C)C(C)CC1)C=1C(C)(C3(C)C(C4(C)C(C(C)(C)C(O)CC4)CC3)CC=1)CC2	S(CCC(NC(=O)C(NC(=O)C(NC(=O)CNC(=O)C(NC(=O)C(NC(=O)C(NC(=O)C(NC(=O)C(NC(=O)C(NC(=O)C(NC(=O)C(NC(=O)C1N(C(=O)C(NC(=O)C(NC(=O)C(NC(=O)CNC(=O)C2N(C(=O)C(NC(=O)C3N(C(=O)C(NC(=O)C(NC(=O)CNC(=O)C(NC(=O)C(NC(=O)C(NC(=O)C(NC(=O)C(NC(=O)C(NC(=O)C(NC(=O)C(NC(=O)C(NC(=O)CNC(=O)C(NC(=O)C(NC(=O)C(NC(=O)C(NC(=O)C(NC(=O)C(NC(=O)C(NC(=O)C(NC(=O)C(NC(=O)C(NC(=O)C(NC(=O)CNC(=O)C(NC(=O)C(NC(=O)C(NC(=O)C(NC(=O)C(NC(…	1	20	-7.74452	1.55052	71.4722	-59.504	-9.98119	-31.2721	-7.74452	[26,2166,369,1,1.6]	14 15	[26,26]
	3mpm ligand	mol	receptor	rseq	mseq	S	rmsd_refine	E_conf	E_place	E_score1	E_refine	E_score2	PLIF_raw	FP:PLIF	PLIF_ligidx
		Oc1ccc(C=2C(=[N+])n3ncc(-c4cc(N5CC[N+](C)CC5)ccc4)c3NC=2)cc1	S(CCC(NC(=O)C(NC(=O)C(NC(=O)CNC(=O)C(NC(=O)C(NC(=O)C(NC(=O)C(NC(=O)C(NC(=O)C(NC(=O)C(NC(=O)C(NC(=O)C1N(C(=O)C(NC(=O)C(NC(=O)C(NC(=O)CNC(=O)C2N(C(=O)C(NC(=O)C3N(C(=O)C(NC(=O)C(NC(=O)CNC(=O)C(NC(=O)C(NC(=O)C(NC(=O)C(NC(=O)C(NC(=O)C(NC(=O)C(NC(=O)C(NC(=O)C(NC(=O)CNC(=O)C(NC(=O)C(NC(=O)C(NC(=O)C(NC(=O)C(NC(=O)C(NC(=O)C(NC(=O)C(NC(=O)C(NC(=O)C(NC(=O)C(NC(=O)CNC(=O)C(NC(=O)C(NC(=O)C(NC(=O)C(NC(=O)C(NC(…	1	1	-8.708	2.11917	88.5204	-78.2344	-13.6262	-56.6515	-8.708	[[13,13,45,2,45,1,12,11,9,7,6,16,24,22,21,19,17],[1317,1328,1381,1359,1390,386,386,386,386,386,386,615,615,615,615,615,615],[316,317,320,319,320,259,259,259,259,259,259,273,273,273,273,273,273],[1,3,3,4,7,10,10,10,10,10,10,10,10,10,10,10,10],[2.3,6.4,10.1,2.2,3.10183523,0.6,0.6,0.6,0.6,0.6,0.6,0.6,0.6,0.6,0.6,0.6,0.6]]	1 2 3 4 5 6 7 8 9 10 11	[[1,12,11,9,7,6],[16,24,22,21,19,17],13,13,13,13,2,2,45,45,45]
		Oc1ccc(C=2C(=[N+])n3ncc(-c4cc(N5CC[N+](C)CC5)ccc4)c3NC=2)cc1	S(CCC(NC(=O)C(NC(=O)C(NC(=O)CNC(=O)C(NC(=O)C(NC(=O)C(NC(=O)C(NC(=O)C(NC(=O)C(NC(=O)C(NC(=O)C(NC(=O)C1N(C(=O)C(NC(=O)C(NC(=O)C(NC(=O)CNC(=O)C2N(C(=O)C(NC(=O)C3N(C(=O)C(NC(=O)C(NC(=O)CNC(=O)C(NC(=O)C(NC(=O)C(NC(=O)C(NC(=O)C(NC(=O)C(NC(=O)C(NC(=O)C(NC(=O)C(NC(=O)CNC(=O)C(NC(=O)C(NC(=O)C(NC(=O)C(NC(=O)C(NC(=O)C(NC(=O)C(NC(=O)C(NC(=O)C(NC(=O)C(NC(=O)C(NC(=O)CNC(=O)C(NC(=O)C(NC(=O)C(NC(=O)C(NC(=O)C(NC(…	1	1	-8.5638	2.06355	89.4275	-72.2712	-13.5247	-54.1248	-8.5638	[[13,13,2,45,1,12,11,9,7,6],[1317,1328,1359,1469,386,386,386,386,386,386],[316,317,319,326,259,259,259,259,259,259],[1,3,4,7,10,10,10,10,10,10],[1.9,7.3,2.1,0.9900655921,0.6,0.6,0.6,0.6,0.6,0.6]]	1 3 4 5 6 7 8 12	[[1,12,11,9,7,6],13,13,13,13,2,2,45]
		Oc1ccc(C=2C(=[N+])n3ncc(-c4cc(N5CC[N+](C)CC5)ccc4)c3NC=2)cc1	S(CCC(NC(=O)C(NC(=O)C(NC(=O)CNC(=O)C(NC(=O)C(NC(=O)C(NC(=O)C(NC(=O)C(NC(=O)C(NC(=O)C(NC(=O)C(NC(=O)C1N(C(=O)C(NC(=O)C(NC(=O)C(NC(=O)CNC(=O)C2N(C(=O)C(NC(=O)C3N(C(=O)C(NC(=O)C(NC(=O)CNC(=O)C(NC(=O)C(NC(=O)C(NC(=O)C(NC(=O)C(NC(=O)C(NC(=O)C(NC(=O)C(NC(=O)C(NC(=O)CNC(=O)C(NC(=O)C(NC(=O)C(NC(=O)C(NC(=O)C(NC(=O)C(NC(=O)C(NC(=O)C(NC(=O)C(NC(=O)C(NC(=O)C(NC(=O)CNC(=O)C(NC(=O)C(NC(=O)C(NC(=O)C(NC(=O)C(NC(…	1	1	-7.72102	1.48346	95.3609	-67.9214	-13.278	-43.5	-7.72102	[[13,26,13,13],[2361,2505,2360,2361],[382,391,382,382],[1,1,7,7],[2,4.5,0.5830108185,5.376961384]]	13 14 15 16 17 18	[13,13,[13,13],13,26,26]
		Oc1ccc(C=2C(=[N+])n3ncc(-c4cc(N5CC[N+](C)CC5)ccc4)c3NC=2)cc1	S(CCC(NC(=O)C(NC(=O)C(NC(=O)CNC(=O)C(NC(=O)C(NC(=O)C(NC(=O)C(NC(=O)C(NC(=O)C(NC(=O)C(NC(=O)C(NC(=O)C1N(C(=O)C(NC(=O)C(NC(=O)C(NC(=O)CNC(=O)C2N(C(=O)C(NC(=O)C3N(C(=O)C(NC(=O)C(NC(=O)CNC(=O)C(NC(=O)C(NC(=O)C(NC(=O)C(NC(=O)C(NC(=O)C(NC(=O)C(NC(=O)C(NC(=O)C(NC(=O)CNC(=O)C(NC(=O)C(NC(=O)C(NC(=O)C(NC(=O)C(NC(=O)C(NC(=O)C(NC(=O)C(NC(=O)C(NC(=O)C(NC(=O)C(NC(=O)CNC(=O)C(NC(=O)C(NC(=O)C(NC(=O)C(NC(=O)C(NC(…	1	1	-7.64081	2.01219	90.3978	-84.4483	-13.2616	-48.2046	-7.64081	[[26,28,36,34,32,31,29,1,12,11,9,7,6],[836,291,291,291,291,291,291,386,386,386,386,386,386],[288,251,251,251,251,251,251,259,259,259,259,259,259],[1,10,10,10,10,10,10,10,10,10,10,10,10],[3.4,0.5,0.5,0.5,0.5,0.5,0.5,0.7,0.7,0.7,0.7,0.7,0.7]]	19 1 20 21	[[28,36,34,32,31,29],[1,12,11,9,7,6],26,26]
		Oc1ccc(C=2C(=[N+])n3ncc(-c4cc(N5CC[N+](C)CC5)ccc4)c3NC=2)cc1	S(CCC(NC(=O)C(NC(=O)C(NC(=O)CNC(=O)C(NC(=O)C(NC(=O)C(NC(=O)C(NC(=O)C(NC(=O)C(NC(=O)C(NC(=O)C(NC(=O)C1N(C(=O)C(NC(=O)C(NC(=O)C(NC(=O)CNC(=O)C2N(C(=O)C(NC(=O)C3N(C(=O)C(NC(=O)C(NC(=O)CNC(=O)C(NC(=O)C(NC(=O)C(NC(=O)C(NC(=O)C(NC(=O)C(NC(=O)C(NC(=O)C(NC(=O)C(NC(=O)CNC(=O)C(NC(=O)C(NC(=O)C(NC(=O)C(NC(=O)C(NC(=O)C(NC(=O)C(NC(=O)C(NC(=O)C(NC(=O)C(NC(=O)C(NC(=O)CNC(=O)C(NC(=O)C(NC(=O)C(NC(=O)C(NC(=O)C(NC(…	1	1	-7.64001	2.23882	93.1473	-83.1989	-13.6436	-50.4751	-7.64001	[[26,45,13,28,36,34,32,31,29,1,12,11,9,7,6],[836,1381,2361,282,282,282,282,282,282,386,386,386,386,386,386],[288,320,382,251,251,251,251,251,251,259,259,259,259,259,259],[1,3,7,10,10,10,10,10,10,10,10,10,10,10,10],[3,5.1,0.8357346408,1,1,1,1,1,1,0.9,0.9,0.9,0.9,0.9,0.9]]	19 22 1 20 21 9 10 15	[[28,36,34,32,31,29],[28,36,34,32,31,29],[1,12,11,9,7,6],26,26,45,45,13]

## Sheet: LCK-3mpm-interaction
	Score
Dasatinib	-9.09786	Ligand Receptor Interaction Distance E (kcal/mol)
		6-ring CG1 VAL 259 (A) pi-H 4.34 -0.7
		6-ring CA GLY 322 (A) pi-H 4.73 -0.6
	-8.82114	Ligand Receptor Interaction Distance E (kcal/mol)
		O 25 NH2 ARG 397 (A) H-acceptor 3.04 -0.9
		CL 33 NH2 ARG 397 (A) H-acceptor 3.41 -0.7
		6-ring CG1 VAL 259 (A) pi-H 4.17 -0.6
	-8.69015	Ligand Receptor Interaction Distance E (kcal/mol)
		N 5 N MET 319 (A) H-acceptor 3.02 -3.8
		6-ring CE LYS 273 (A) pi-H 3.66 -0.6
	-8.56965	Ligand Receptor Interaction Distance E (kcal/mol)
		N 5 N MET 319 (A) H-acceptor 3.07 -3.0
	-8.35168	Ligand Receptor Interaction Distance E (kcal/mol)
		O 21 OE2 GLU 288 (A) H-donor 2.93 -2.3
		O 25 N SER 323 (A) H-acceptor 3.20 -2.2
		6-ring CD2 LEU 251 (A) pi-H 3.91 -0.9
LF01	-7.90424	Ligand Receptor Interaction Distance E (kcal/mol)
		O 36 N SER 323 (A) H-acceptor 3.33 -0.7
LF02	-7.14406	Ligand Receptor Interaction Distance E (kcal/mol)
		O 28 NZ LYS 273 (A) H-acceptor 3.17 -3.3
LF04	-7.68781	Ligand Receptor Interaction Distance E (kcal/mol)
		O 22 OE2 GLU 288 (A) H-donor 2.84 -3.1
	-7.34615	Ligand Receptor Interaction Distance E (kcal/mol)
		O 32 OD2 ASP 382 (A) H-donor 2.89 -3.2
		O 32 NZ LYS 273 (A) H-acceptor 3.19 -1.3
	-6.99103	Ligand Receptor Interaction Distance E (kcal/mol)
		O 32 OD2 ASP 326 (A) H-donor 2.85 -1.4
LF05	-8.07929	Ligand Receptor Interaction Distance E (kcal/mol)
		O 35 N SER 323 (A) H-acceptor 2.84 -1.8
	-7.39059	Ligand Receptor Interaction Distance E (kcal/mol)
		O 36 O ALA 368 (A) H-donor 2.64 -3.0
		O 35 NE ARG 397 (A) H-acceptor 3.28 -1.5
		O 35 NH2 ARG 397 (A) H-acceptor 3.00 -4.3
LF06	-8.21681	Ligand Receptor Interaction Distance E (kcal/mol)
		O 33 N SER 323 (A) H-acceptor 2.83 -0.9
	-8.14351	Ligand Receptor Interaction Distance E (kcal/mol)
		O 32 N SER 323 (A) H-acceptor 2.95 -3.3
	-8.13934	Ligand Receptor Interaction Distance E (kcal/mol)
		O 33 OD1 ASN 369 (A) H-donor 2.66 -7.0
	-8.0744	Ligand Receptor Interaction Distance E (kcal/mol)
		O 32 N SER 323 (A) H-acceptor 2.81 -3.2
LF07	-7.50795	Ligand Receptor Interaction Distance E (kcal/mol)
		O 34 NZ LYS 273 (A) H-acceptor 3.02 -7.2
LF08	-7.67899	Ligand Receptor Interaction Distance E (kcal/mol)
		O 32 N TYR 394 (A) H-acceptor 2.80 -2.3
	-7.49857	Ligand Receptor Interaction Distance E (kcal/mol)
		O 22 O GLU 390 (A) H-donor 2.64 -0.7
	-7.44629	Ligand Receptor Interaction Distance E (kcal/mol)
		O 22 OD2 ASP 382 (A) H-donor 2.84 -1.1
		O 32 N SER 323 (A) H-acceptor 3.32 -2.0
LF09	-8.65725	Ligand Receptor Interaction Distance E (kcal/mol)
		O 22 OE2 GLU 288 (A) H-donor 2.59 -2.7
	-8.1866	Ligand Receptor Interaction Distance E (kcal/mol)
		O 22 OE2 GLU 288 (A) H-donor 2.83 -3.1
		O 22 CE LYS 273 (A) H-acceptor 3.20 -0.6
	-8.16395	Ligand Receptor Interaction Distance E (kcal/mol)
		O 22 OE2 GLU 288 (A) H-donor 2.77 -3.2
		O 22 CE LYS 273 (A) H-acceptor 3.20 -0.6
	-7.93886	Ligand Receptor Interaction Distance E (kcal/mol)
		O 22 OD1 ASN 369 (A) H-donor 2.73 -1.4
		O 32 OG1 THR 395 (A) H-acceptor 2.98 -1.9
LF10	-8.30534	Ligand Receptor Interaction Distance E (kcal/mol)
		O 34 NH2 ARG 397 (A) H-acceptor 2.80 -3.6
	-7.85292	Ligand Receptor Interaction Distance E (kcal/mol)
		O 34 CE LYS 273 (A) H-acceptor 2.94 -0.8
	-7.78455	Ligand Receptor Interaction Distance E (kcal/mol)
		O 34 CE LYS 273 (A) H-acceptor 3.09 -1.0
	-7.72634	Ligand Receptor Interaction Distance E (kcal/mol)
		O 34 CE LYS 273 (A) H-acceptor 2.93 -0.5
LF11	-7.72255	Ligand Receptor Interaction Distance E (kcal/mol)
		O 34 NH2 ARG 397 (A) H-acceptor 2.86 -2.4
	-7.53977	Ligand Receptor Interaction Distance E (kcal/mol)
		O 34 NH2 ARG 397 (A) H-acceptor 3.11 -1.4
	-7.4137	Ligand Receptor Interaction Distance E (kcal/mol)
		O 34 O ALA 368 (A) H-donor 2.87 -0.9
		O 33 NZ LYS 273 (A) H-acceptor 3.08 -4.8
LF12	-8.30695	Ligand Receptor Interaction Distance E (kcal/mol)
		O 39 N SER 323 (A) H-acceptor 3.48 -1.2
	-8.06316	Ligand Receptor Interaction Distance E (kcal/mol)
		O 30 N SER 323 (A) H-acceptor 2.97 -2.3
	-8.02015	Ligand Receptor Interaction Distance E (kcal/mol)
		O 39 N SER 323 (A) H-acceptor 3.16 -2.9
	-8.01792	Ligand Receptor Interaction Distance E (kcal/mol)
		O 30 O ALA 368 (A) H-donor 2.65 -1.9
LF13	-8.36526	Ligand Receptor Interaction Distance E (kcal/mol)
		O 28 OD1 ASN 369 (A) H-donor 2.76 -0.9
		O 29 OD2 ASP 382 (A) H-donor 2.78 -2.3
		O 37 N SER 323 (A) H-acceptor 3.42 -1.0
	-8.26377	Ligand Receptor Interaction Distance E (kcal/mol)
		O 32 OD2 ASP 382 (A) H-donor 2.69 -2.0
	-8.17452	Ligand Receptor Interaction Distance E (kcal/mol)
		O 29 O LEU 251 (A) H-donor 3.16 -0.6
	-7.81678	Ligand Receptor Interaction Distance E (kcal/mol)
		O 32 OD1 ASN 369 (A) H-donor 2.67 -1.0
	-7.77489	Ligand Receptor Interaction Distance E (kcal/mol)
		O 28 OD1 ASN 369 (A) H-donor 2.87 -1.2
		O 29 OD2 ASP 382 (A) H-donor 2.64 -1.9
Lfa	-7.7682	Ligand Receptor Interaction Distance E (kcal/mol)
		O 34 OE2 GLU 288 (A) H-donor 2.91 -3.9
		O 31 NH2 ARG 397 (A) H-acceptor 2.98 -3.6
	-7.70619	Ligand Receptor Interaction Distance E (kcal/mol)
		O 31 OG1 THR 395 (A) H-acceptor 2.88 -0.8
	-7.43806	Ligand Receptor Interaction Distance E (kcal/mol)
		O 34 OE2 GLU 288 (A) H-donor 2.80 -7.2
		O 31 NH2 ARG 397 (A) H-acceptor 3.03 -2.8
LFb	-7.90556	Ligand Receptor Interaction Distance E (kcal/mol)
		O 28 OD1 ASN 369 (A) H-donor 2.84 -1.7
		O 35 N SER 323 (A) H-acceptor 2.99 -2.4
LFc	-8.56656	Ligand Receptor Interaction Distance E (kcal/mol)
		O 32 N SER 323 (A) H-acceptor 2.97 -0.8
	-7.96568	Ligand Receptor Interaction Distance E (kcal/mol)
		O 28 O LEU 251 (A) H-donor 2.87 -1.1
		O 32 OD2 ASP 382 (A) H-donor 2.67 -1.9
		O 32 NZ LYS 273 (A) H-acceptor 2.80 -4.8
LFd	-7.6318	Ligand Receptor Interaction Distance E (kcal/mol)
		O 28 N MET 319 (A) H-acceptor 3.13 -1.9
	-7.38698	Ligand Receptor Interaction Distance E (kcal/mol)
		O 35 OG1 THR 395 (A) H-acceptor 2.80 -1.8
Lfe	-8.97431	Ligand Receptor Interaction Distance E (kcal/mol)
		O 30 OD1 ASP 382 (A) H-donor 3.04 -1.5
		O 30 NZ LYS 273 (A) H-acceptor 3.10 -1.1
	-8.80229	Ligand Receptor Interaction Distance E (kcal/mol)
		O 28 O GLU 390 (A) H-donor 2.82 -1.4
		O 30 NZ LYS 273 (A) H-acceptor 3.05 -3.9
	-8.12029	Ligand Receptor Interaction Distance E (kcal/mol)
		O 28 OD1 ASN 369 (A) H-donor 3.09 -1.4
		O 30 O GLU 390 (A) H-donor 2.87 -1.9
		O 30 N TYR 394 (A) H-acceptor 3.32 -0.9
	-7.72378	Ligand Receptor Interaction Distance E (kcal/mol)
		O 30 OD2 ASP 382 (A) H-donor 2.82 -1.3
LFf	-8.04365	Ligand Receptor Interaction Distance E (kcal/mol)
		O 28 OD1 ASP 382 (A) H-donor 2.93 -1.3
		O 33 N SER 323 (A) H-acceptor 2.74 -1.9
	-7.7621	Ligand Receptor Interaction Distance E (kcal/mol)
		O 33 NZ LYS 273 (A) H-acceptor 2.71 -6.2
		O 34 NZ LYS 273 (A) H-acceptor 2.95 -1.1
	-7.6077	Ligand Receptor Interaction Distance E (kcal/mol)
		O 34 OD2 ASP 382 (A) H-donor 2.76 -6.8
	-7.34843	Ligand Receptor Interaction Distance E (kcal/mol)
		O 33 NZ LYS 273 (A) H-acceptor 2.70 -4.8
LFg	-8.04121	Ligand Receptor Interaction Distance E (kcal/mol)
		O 26 OD1 ASN 369 (A) H-donor 2.76 -1.7
		O 35 N SER 323 (A) H-acceptor 3.01 -3.2
	-7.85889	Ligand Receptor Interaction Distance E (kcal/mol)
		O 26 OD1 ASN 369 (A) H-donor 2.76 -1.7
	-7.74452	Ligand Receptor Interaction Distance E (kcal/mol)
		O 26 OD1 ASN 369 (A) H-donor 2.74 -1.7
3mpm ligand	-8.708	Ligand Receptor Interaction Distance E (kcal/mol)
		N12 13 OG1 THR 316 (A) H-donor 2.94 -2.3
		N12 13 O GLU 317 (A) H-donor 2.91 -6.6
		N44 45 O GLU 320 (A) H-donor 3.02 -10.3
		N2 2 N MET 319 (A) H-acceptor 3.26 -2.4
		N44 45 OE2 GLU 320 (A) ionic 3.23 -3.1
		6-ring CG1 VAL 259 (A) pi-H 4.14 -0.6
		6-ring CE LYS 273 (A) pi-H 3.94 -0.6
	-8.5638	Ligand Receptor Interaction Distance E (kcal/mol)
		N12 13 OG1 THR 316 (A) H-donor 2.93 -1.9
		N12 13 O GLU 317 (A) H-donor 2.89 -7.5
		N2 2 N MET 319 (A) H-acceptor 3.11 -2.3
		N44 45 OD2 ASP 326 (A) ionic 3.78 -1.0
		6-ring CG1 VAL 259 (A) pi-H 4.17 -0.6
	-7.72102	Ligand Receptor Interaction Distance E (kcal/mol)
		N12 13 OD2 ASP 382 (A) H-donor 2.87 -2.2
		O25 26 OD1 ASP 391 (A) H-donor 2.88 -4.7
		N12 13 OD1 ASP 382 (A) ionic 3.96 -0.6
		N12 13 OD2 ASP 382 (A) ionic 2.87 -5.4
	-7.64081	Ligand Receptor Interaction Distance E (kcal/mol)
		O25 26 OE2 GLU 288 (A) H-donor 2.80 -3.5
		6-ring CG1 VAL 259 (A) pi-H 3.99 -0.7
	-7.64001	Ligand Receptor Interaction Distance E (kcal/mol)
		O25 26 OE2 GLU 288 (A) H-donor 2.83 -3.1
		N44 45 O GLU 320 (A) H-donor 2.90 -5.3
		N12 13 OD2 ASP 382 (A) ionic 3.84 -0.8
		6-ring CB LEU 251 (A) pi-H 4.17 -1.0
		6-ring CG1 VAL 259 (A) pi-H 4.39 -0.9

## Sheet: CDK2-2r3i-score
	Roscovitine	mol	receptor	rseq	mseq	S	rmsd_refine	E_conf	E_place	E_score1	E_refine	E_score2	PLIF_raw	FP:PLIF	PLIF_ligidx
		OCC(NC1=Nc2n(C(C)C)cnc2C(=NCc2ccccc2)N1)CC	[SH0](=O)([O-])CC(NC(=O)CNC(=O)C(NC(=O)C(NC(=O)C(NC(=O)C(NC(=O)C1N(C(=O)C(NC(=O)C(NC(=O)C(NC(=O)C(NC(=O)C(NC(=O)C(NC(=O)C(NC(=O)C(NC(=O)C(NC(=O)C(NC(=O)C(NC(=O)C(NC(=O)C(NC(=O)C(NC(=O)C(NC(=O)C2N(C(=O)C(NC(=O)CNC(=O)C(NC(=O)C(NC(=O)C(NC(=O)C(NC(=O)C(NC(=O)CNC(=O)C(NC(=O)C(NC(=O)C(NC(=O)C(NC(=O)C(NC(=O)C(NC(=O)C(NC(=O)CNC(=O)C(NC(=O)C(NC(=O)C(NC(=O)C(NC(=O)C(NC(=O)C(NC(=O)C(NC(=O)C(NC(=O)C3N(C(=O)…	1	1	-7.73161	2.04024	-43.6377	-106.096	-9.9463	-39.1055	-7.73161	[[35,34],[1422,534],[86,33],[1,2],[0.5,2.6]]	1 2 3	[34,34,35]
		OCC(NC1=Nc2n(C(C)C)cnc2C(=NCc2ccccc2)N1)CC	[SH0](=O)([O-])CC(NC(=O)CNC(=O)C(NC(=O)C(NC(=O)C(NC(=O)C(NC(=O)C1N(C(=O)C(NC(=O)C(NC(=O)C(NC(=O)C(NC(=O)C(NC(=O)C(NC(=O)C(NC(=O)C(NC(=O)C(NC(=O)C(NC(=O)C(NC(=O)C(NC(=O)C(NC(=O)C(NC(=O)C(NC(=O)C2N(C(=O)C(NC(=O)CNC(=O)C(NC(=O)C(NC(=O)C(NC(=O)C(NC(=O)C(NC(=O)CNC(=O)C(NC(=O)C(NC(=O)C(NC(=O)C(NC(=O)C(NC(=O)C(NC(=O)C(NC(=O)CNC(=O)C(NC(=O)C(NC(=O)C(NC(=O)C(NC(=O)C(NC(=O)C(NC(=O)C(NC(=O)C(NC(=O)C3N(C(=O)…	1	1	-7.65786	1.23522	-33.2381	-57.1064	-9.81344	-30.6071	-7.65786	[[1,19,33,34,31,20],[170,227,227,227,227,227],[10,15,15,15,15,15],[3,10,10,10,10,10],[1.5,2.7,2.7,2.7,2.7,2.7]]	4 5 6 7	[1,1,[19,33,34,31,20],[19,33,34,31,20]]
		OCC(NC1=Nc2n(C(C)C)cnc2C(=NCc2ccccc2)N1)CC	[SH0](=O)([O-])CC(NC(=O)CNC(=O)C(NC(=O)C(NC(=O)C(NC(=O)C(NC(=O)C1N(C(=O)C(NC(=O)C(NC(=O)C(NC(=O)C(NC(=O)C(NC(=O)C(NC(=O)C(NC(=O)C(NC(=O)C(NC(=O)C(NC(=O)C(NC(=O)C(NC(=O)C(NC(=O)C(NC(=O)C(NC(=O)C2N(C(=O)C(NC(=O)CNC(=O)C(NC(=O)C(NC(=O)C(NC(=O)C(NC(=O)C(NC(=O)CNC(=O)C(NC(=O)C(NC(=O)C(NC(=O)C(NC(=O)C(NC(=O)C(NC(=O)C(NC(=O)CNC(=O)C(NC(=O)C(NC(=O)C(NC(=O)C(NC(=O)C(NC(=O)C(NC(=O)C(NC(=O)C(NC(=O)C3N(C(=O)…	1	1	-7.54872	0.875433	-44.5868	-51.7555	-9.97335	-37.4176	-7.54872	[[1,19,33,34,31,20],[2136,2160,2160,2160,2160,2160],[129,131,131,131,131,131],[2,10,10,10,10,10],[3,0.6,0.6,0.6,0.6,0.6]]	8 9 10	[1,1,[19,33,34,31,20]]
		OCC(NC1=Nc2n(C(C)C)cnc2C(=NCc2ccccc2)N1)CC	[SH0](=O)([O-])CC(NC(=O)CNC(=O)C(NC(=O)C(NC(=O)C(NC(=O)C(NC(=O)C1N(C(=O)C(NC(=O)C(NC(=O)C(NC(=O)C(NC(=O)C(NC(=O)C(NC(=O)C(NC(=O)C(NC(=O)C(NC(=O)C(NC(=O)C(NC(=O)C(NC(=O)C(NC(=O)C(NC(=O)C(NC(=O)C2N(C(=O)C(NC(=O)CNC(=O)C(NC(=O)C(NC(=O)C(NC(=O)C(NC(=O)C(NC(=O)CNC(=O)C(NC(=O)C(NC(=O)C(NC(=O)C(NC(=O)C(NC(=O)C(NC(=O)C(NC(=O)CNC(=O)C(NC(=O)C(NC(=O)C(NC(=O)C(NC(=O)C(NC(=O)C(NC(=O)C(NC(=O)C(NC(=O)C3N(C(=O)…	1	1	-7.44405	2.20392	-37.9264	-60.0334	-9.91699	-32.4228	-7.44405	[18,534,33,2,3.5]	1 2	[18,18]
		OCC(NC1=Nc2n(C(C)C)cnc2C(=NCc2ccccc2)N1)CC	[SH0](=O)([O-])CC(NC(=O)CNC(=O)C(NC(=O)C(NC(=O)C(NC(=O)C(NC(=O)C1N(C(=O)C(NC(=O)C(NC(=O)C(NC(=O)C(NC(=O)C(NC(=O)C(NC(=O)C(NC(=O)C(NC(=O)C(NC(=O)C(NC(=O)C(NC(=O)C(NC(=O)C(NC(=O)C(NC(=O)C(NC(=O)C2N(C(=O)C(NC(=O)CNC(=O)C(NC(=O)C(NC(=O)C(NC(=O)C(NC(=O)C(NC(=O)CNC(=O)C(NC(=O)C(NC(=O)C(NC(=O)C(NC(=O)C(NC(=O)C(NC(=O)C(NC(=O)CNC(=O)C(NC(=O)C(NC(=O)C(NC(=O)C(NC(=O)C(NC(=O)C(NC(=O)C(NC(=O)C(NC(=O)C3N(C(=O)…	1	1	-7.42738	1.23713	-39.0852	-72.3387	-10.4133	-36.4609	-7.42738	[[15,35,42,51,49,47,45,43,17,18,19,33,37,35,19,33,34,31,20,42,51,49,47,45,43],[1363,170,186,186,186,186,186,186,279,279,279,279,279,279,279,279,279,279,279,2160,2160,2160,2160,2160,2160],[83,10,11,11,11,11,11,11,18,18,18,18,18,18,18,18,18,18,18,131,131,131,131,131,131],[3,3,10,10,10,10,10,10,10,10,10,10,10,10,10,10,10,10,10,10,10,10,10,10,10],[1.9,0.7,0.7,0.7,0.7,0.7,0.7,0.7,0.6,0.6,0.6,0.6,0.6,0…	4 11 12 13 14 10	[35,[42,51,49,47,45,43],[17,18,19,33,37,35,19,33,34,31,20],15,15,[42,51,49,47,45,43]]
		mol	receptor	rseq	mseq	S	rmsd_refine	E_conf	E_place	E_score1	E_refine	E_score2	PLIF_raw	FP:PLIF	PLIF_ligidx
	LF01	O=C(O)C12C(C(C(=C)C)CC1)C1C(C)(C3(C)C(C4(C)C(C(C)(C)C(=O)CC4)CC3)CC1)CC2	[SH0](=O)([O-])CC(NC(=O)CNC(=O)C(NC(=O)C(NC(=O)C(NC(=O)C(NC(=O)C1N(C(=O)C(NC(=O)C(NC(=O)C(NC(=O)C(NC(=O)C(NC(=O)C(NC(=O)C(NC(=O)C(NC(=O)C(NC(=O)C(NC(=O)C(NC(=O)C(NC(=O)C(NC(=O)C(NC(=O)C(NC(=O)C2N(C(=O)C(NC(=O)CNC(=O)C(NC(=O)C(NC(=O)C(NC(=O)C(NC(=O)C(NC(=O)CNC(=O)C(NC(=O)C(NC(=O)C(NC(=O)C(NC(=O)C(NC(=O)C(NC(=O)C(NC(=O)CNC(=O)C(NC(=O)C(NC(=O)C(NC(=O)C(NC(=O)C(NC(=O)C(NC(=O)C(NC(=O)C(NC(=O)C3N(C(=O)…	1	1	-6.70366	0.978842	108.826	-78.4148	-9.69477	-17.0606	-6.70366
		O=C(O)C12C(C(C(=C)C)CC1)C1C(C)(C3(C)C(C4(C)C(C(C)(C)C(=O)CC4)CC3)CC1)CC2	[SH0](=O)([O-])CC(NC(=O)CNC(=O)C(NC(=O)C(NC(=O)C(NC(=O)C(NC(=O)C1N(C(=O)C(NC(=O)C(NC(=O)C(NC(=O)C(NC(=O)C(NC(=O)C(NC(=O)C(NC(=O)C(NC(=O)C(NC(=O)C(NC(=O)C(NC(=O)C(NC(=O)C(NC(=O)C(NC(=O)C(NC(=O)C2N(C(=O)C(NC(=O)CNC(=O)C(NC(=O)C(NC(=O)C(NC(=O)C(NC(=O)C(NC(=O)CNC(=O)C(NC(=O)C(NC(=O)C(NC(=O)C(NC(=O)C(NC(=O)C(NC(=O)C(NC(=O)CNC(=O)C(NC(=O)C(NC(=O)C(NC(=O)C(NC(=O)C(NC(=O)C(NC(=O)C(NC(=O)C(NC(=O)C3N(C(=O)…	1	1	-6.32181	1.01576	147.897	-84.453	-10.2623	-5.98745	-6.32181
		O=C(O)C12C(C(C(=C)C)CC1)C1C(C)(C3(C)C(C4(C)C(C(C)(C)C(=O)CC4)CC3)CC1)CC2	[SH0](=O)([O-])CC(NC(=O)CNC(=O)C(NC(=O)C(NC(=O)C(NC(=O)C(NC(=O)C1N(C(=O)C(NC(=O)C(NC(=O)C(NC(=O)C(NC(=O)C(NC(=O)C(NC(=O)C(NC(=O)C(NC(=O)C(NC(=O)C(NC(=O)C(NC(=O)C(NC(=O)C(NC(=O)C(NC(=O)C(NC(=O)C2N(C(=O)C(NC(=O)CNC(=O)C(NC(=O)C(NC(=O)C(NC(=O)C(NC(=O)C(NC(=O)CNC(=O)C(NC(=O)C(NC(=O)C(NC(=O)C(NC(=O)C(NC(=O)C(NC(=O)C(NC(=O)CNC(=O)C(NC(=O)C(NC(=O)C(NC(=O)C(NC(=O)C(NC(=O)C(NC(=O)C(NC(=O)C(NC(=O)C3N(C(=O)…	1	1	-6.19793	1.26645	134.264	-82.3727	-11.4036	-5.97056	-6.19793	[22,1396,85,4,0.6]	1	22
		O=C(O)C12C(C(C(=C)C)CC1)C1C(C)(C3(C)C(C4(C)C(C(C)(C)C(=O)CC4)CC3)CC1)CC2	[SH0](=O)([O-])CC(NC(=O)CNC(=O)C(NC(=O)C(NC(=O)C(NC(=O)C(NC(=O)C1N(C(=O)C(NC(=O)C(NC(=O)C(NC(=O)C(NC(=O)C(NC(=O)C(NC(=O)C(NC(=O)C(NC(=O)C(NC(=O)C(NC(=O)C(NC(=O)C(NC(=O)C(NC(=O)C(NC(=O)C(NC(=O)C2N(C(=O)C(NC(=O)CNC(=O)C(NC(=O)C(NC(=O)C(NC(=O)C(NC(=O)C(NC(=O)CNC(=O)C(NC(=O)C(NC(=O)C(NC(=O)C(NC(=O)C(NC(=O)C(NC(=O)C(NC(=O)CNC(=O)C(NC(=O)C(NC(=O)C(NC(=O)C(NC(=O)C(NC(=O)C(NC(=O)C(NC(=O)C(NC(=O)C3N(C(=O)…	1	1	-6.19552	0.913103	141.813	-78.7213	-9.94965	-5.23342	-6.19552	[[22,36],[1396,2182],[85,132],[4,2],[0.6,1.4]]	1 2	[22,36]
		O=C(O)C12C(C(C(=C)C)CC1)C1C(C)(C3(C)C(C4(C)C(C(C)(C)C(=O)CC4)CC3)CC1)CC2	[SH0](=O)([O-])CC(NC(=O)CNC(=O)C(NC(=O)C(NC(=O)C(NC(=O)C(NC(=O)C1N(C(=O)C(NC(=O)C(NC(=O)C(NC(=O)C(NC(=O)C(NC(=O)C(NC(=O)C(NC(=O)C(NC(=O)C(NC(=O)C(NC(=O)C(NC(=O)C(NC(=O)C(NC(=O)C(NC(=O)C(NC(=O)C2N(C(=O)C(NC(=O)CNC(=O)C(NC(=O)C(NC(=O)C(NC(=O)C(NC(=O)C(NC(=O)CNC(=O)C(NC(=O)C(NC(=O)C(NC(=O)C(NC(=O)C(NC(=O)C(NC(=O)C(NC(=O)CNC(=O)C(NC(=O)C(NC(=O)C(NC(=O)C(NC(=O)C(NC(=O)C(NC(=O)C(NC(=O)C(NC(=O)C3N(C(=O)…	1	1	-6.08205	2.04835	125.478	-74.2629	-10.108	-10.056	-6.08205	[36,2173,132,4,0.6]	3	36
	LF02	O=C1C(C)(C)C2C(C)(C3C(C)(C4(C)C(=CC3)C3C(CC4)CCC(C)(C)C3)CC2)CC1	[SH0](=O)([O-])CC(NC(=O)CNC(=O)C(NC(=O)C(NC(=O)C(NC(=O)C(NC(=O)C1N(C(=O)C(NC(=O)C(NC(=O)C(NC(=O)C(NC(=O)C(NC(=O)C(NC(=O)C(NC(=O)C(NC(=O)C(NC(=O)C(NC(=O)C(NC(=O)C(NC(=O)C(NC(=O)C(NC(=O)C(NC(=O)C2N(C(=O)C(NC(=O)CNC(=O)C(NC(=O)C(NC(=O)C(NC(=O)C(NC(=O)C(NC(=O)CNC(=O)C(NC(=O)C(NC(=O)C(NC(=O)C(NC(=O)C(NC(=O)C(NC(=O)C(NC(=O)CNC(=O)C(NC(=O)C(NC(=O)C(NC(=O)C(NC(=O)C(NC(=O)C(NC(=O)C(NC(=O)C(NC(=O)C3N(C(=O)…	1	2	-5.69328	1.08226	89.7099	-74.0956	-9.35123	-4.07931	-5.69328
		O=C1C(C)(C)C2C(C)(C3C(C)(C4(C)C(=CC3)C3C(CC4)CCC(C)(C)C3)CC2)CC1	[SH0](=O)([O-])CC(NC(=O)CNC(=O)C(NC(=O)C(NC(=O)C(NC(=O)C(NC(=O)C1N(C(=O)C(NC(=O)C(NC(=O)C(NC(=O)C(NC(=O)C(NC(=O)C(NC(=O)C(NC(=O)C(NC(=O)C(NC(=O)C(NC(=O)C(NC(=O)C(NC(=O)C(NC(=O)C(NC(=O)C(NC(=O)C2N(C(=O)C(NC(=O)CNC(=O)C(NC(=O)C(NC(=O)C(NC(=O)C(NC(=O)C(NC(=O)CNC(=O)C(NC(=O)C(NC(=O)C(NC(=O)C(NC(=O)C(NC(=O)C(NC(=O)C(NC(=O)CNC(=O)C(NC(=O)C(NC(=O)C(NC(=O)C(NC(=O)C(NC(=O)C(NC(=O)C(NC(=O)C(NC(=O)C3N(C(=O)…	1	2	-5.33129	0.770304	76.0078	-90.3976	-9.65081	-5.48915	-5.33129
		O=C1C(C)(C)C2C(C)(C3C(C)(C4(C)C(=CC3)C3C(CC4)CCC(C)(C)C3)CC2)CC1	[SH0](=O)([O-])CC(NC(=O)CNC(=O)C(NC(=O)C(NC(=O)C(NC(=O)C(NC(=O)C1N(C(=O)C(NC(=O)C(NC(=O)C(NC(=O)C(NC(=O)C(NC(=O)C(NC(=O)C(NC(=O)C(NC(=O)C(NC(=O)C(NC(=O)C(NC(=O)C(NC(=O)C(NC(=O)C(NC(=O)C(NC(=O)C2N(C(=O)C(NC(=O)CNC(=O)C(NC(=O)C(NC(=O)C(NC(=O)C(NC(=O)C(NC(=O)CNC(=O)C(NC(=O)C(NC(=O)C(NC(=O)C(NC(=O)C(NC(=O)C(NC(=O)C(NC(=O)CNC(=O)C(NC(=O)C(NC(=O)C(NC(=O)C(NC(=O)C(NC(=O)C(NC(=O)C(NC(=O)C(NC(=O)C3N(C(=O)…	1	2	-5.27166	1.44838	85.8318	-59.3618	-11.1092	0.0769953	-5.27166
		O=C1C(C)(C)C2C(C)(C3C(C)(C4(C)C(=CC3)C3C(CC4)CCC(C)(C)C3)CC2)CC1	[SH0](=O)([O-])CC(NC(=O)CNC(=O)C(NC(=O)C(NC(=O)C(NC(=O)C(NC(=O)C1N(C(=O)C(NC(=O)C(NC(=O)C(NC(=O)C(NC(=O)C(NC(=O)C(NC(=O)C(NC(=O)C(NC(=O)C(NC(=O)C(NC(=O)C(NC(=O)C(NC(=O)C(NC(=O)C(NC(=O)C(NC(=O)C2N(C(=O)C(NC(=O)CNC(=O)C(NC(=O)C(NC(=O)C(NC(=O)C(NC(=O)C(NC(=O)CNC(=O)C(NC(=O)C(NC(=O)C(NC(=O)C(NC(=O)C(NC(=O)C(NC(=O)C(NC(=O)CNC(=O)C(NC(=O)C(NC(=O)C(NC(=O)C(NC(=O)C(NC(=O)C(NC(=O)C(NC(=O)C(NC(=O)C3N(C(=O)…	1	2	-5.18902	0.873249	78.8217	-63.5845	-9.46171	-7.43316	-5.18902	[28,534,33,2,1.2]	4	28
		O=C1C(C)(C)C2C(C)(C3C(C)(C4(C)C(=CC3)C3C(CC4)CCC(C)(C)C3)CC2)CC1	[SH0](=O)([O-])CC(NC(=O)CNC(=O)C(NC(=O)C(NC(=O)C(NC(=O)C(NC(=O)C1N(C(=O)C(NC(=O)C(NC(=O)C(NC(=O)C(NC(=O)C(NC(=O)C(NC(=O)C(NC(=O)C(NC(=O)C(NC(=O)C(NC(=O)C(NC(=O)C(NC(=O)C(NC(=O)C(NC(=O)C(NC(=O)C2N(C(=O)C(NC(=O)CNC(=O)C(NC(=O)C(NC(=O)C(NC(=O)C(NC(=O)C(NC(=O)CNC(=O)C(NC(=O)C(NC(=O)C(NC(=O)C(NC(=O)C(NC(=O)C(NC(=O)C(NC(=O)CNC(=O)C(NC(=O)C(NC(=O)C(NC(=O)C(NC(=O)C(NC(=O)C(NC(=O)C(NC(=O)C(NC(=O)C3N(C(=O)…	1	2	-5.15039	2.17292	74.4914	-58.1659	-9.47933	-5.65485	-5.15039
	LF03	O=CC12C(C=3C(C)(C4(C)C(C5(C)C(C(C)(C)C(=O)CC5)CC4)CC=3)CC1)CC(C)(C)CC2	[SH0](=O)([O-])CC(NC(=O)CNC(=O)C(NC(=O)C(NC(=O)C(NC(=O)C(NC(=O)C1N(C(=O)C(NC(=O)C(NC(=O)C(NC(=O)C(NC(=O)C(NC(=O)C(NC(=O)C(NC(=O)C(NC(=O)C(NC(=O)C(NC(=O)C(NC(=O)C(NC(=O)C(NC(=O)C(NC(=O)C(NC(=O)C2N(C(=O)C(NC(=O)CNC(=O)C(NC(=O)C(NC(=O)C(NC(=O)C(NC(=O)C(NC(=O)CNC(=O)C(NC(=O)C(NC(=O)C(NC(=O)C(NC(=O)C(NC(=O)C(NC(=O)C(NC(=O)CNC(=O)C(NC(=O)C(NC(=O)C(NC(=O)C(NC(=O)C(NC(=O)C(NC(=O)C(NC(=O)C(NC(=O)C3N(C(=O)…	1	3	-5.80209	3.46647	91.7339	-67.3912	-10.0571	-20.8154	-5.80209
		O=CC12C(C=3C(C)(C4(C)C(C5(C)C(C(C)(C)C(=O)CC5)CC4)CC=3)CC1)CC(C)(C)CC2	[SH0](=O)([O-])CC(NC(=O)CNC(=O)C(NC(=O)C(NC(=O)C(NC(=O)C(NC(=O)C1N(C(=O)C(NC(=O)C(NC(=O)C(NC(=O)C(NC(=O)C(NC(=O)C(NC(=O)C(NC(=O)C(NC(=O)C(NC(=O)C(NC(=O)C(NC(=O)C(NC(=O)C(NC(=O)C(NC(=O)C(NC(=O)C2N(C(=O)C(NC(=O)CNC(=O)C(NC(=O)C(NC(=O)C(NC(=O)C(NC(=O)C(NC(=O)CNC(=O)C(NC(=O)C(NC(=O)C(NC(=O)C(NC(=O)C(NC(=O)C(NC(=O)C(NC(=O)CNC(=O)C(NC(=O)C(NC(=O)C(NC(=O)C(NC(=O)C(NC(=O)C(NC(=O)C(NC(=O)C(NC(=O)C3N(C(=O)…	1	3	-5.77911	2.13171	85.9287	-86.1489	-9.77161	-12.7769	-5.77911	[[34,35,35],[1382,1407,1482],[84,85,89],[3,2,2],[0.7,0.6,3.6]]	5 6 7 8	[34,35,35,35]
		O=CC12C(C=3C(C)(C4(C)C(C5(C)C(C(C)(C)C(=O)CC5)CC4)CC=3)CC1)CC(C)(C)CC2	[SH0](=O)([O-])CC(NC(=O)CNC(=O)C(NC(=O)C(NC(=O)C(NC(=O)C(NC(=O)C1N(C(=O)C(NC(=O)C(NC(=O)C(NC(=O)C(NC(=O)C(NC(=O)C(NC(=O)C(NC(=O)C(NC(=O)C(NC(=O)C(NC(=O)C(NC(=O)C(NC(=O)C(NC(=O)C(NC(=O)C(NC(=O)C2N(C(=O)C(NC(=O)CNC(=O)C(NC(=O)C(NC(=O)C(NC(=O)C(NC(=O)C(NC(=O)CNC(=O)C(NC(=O)C(NC(=O)C(NC(=O)C(NC(=O)C(NC(=O)C(NC(=O)C(NC(=O)CNC(=O)C(NC(=O)C(NC(=O)C(NC(=O)C(NC(=O)C(NC(=O)C(NC(=O)C(NC(=O)C(NC(=O)C3N(C(=O)…	1	3	-5.58312	1.54449	121.973	-76.0951	-9.95729	-10.1026	-5.58312	[28,534,33,2,4.5]	4 9	[28,28]
		O=CC12C(C=3C(C)(C4(C)C(C5(C)C(C(C)(C)C(=O)CC5)CC4)CC=3)CC1)CC(C)(C)CC2	[SH0](=O)([O-])CC(NC(=O)CNC(=O)C(NC(=O)C(NC(=O)C(NC(=O)C(NC(=O)C1N(C(=O)C(NC(=O)C(NC(=O)C(NC(=O)C(NC(=O)C(NC(=O)C(NC(=O)C(NC(=O)C(NC(=O)C(NC(=O)C(NC(=O)C(NC(=O)C(NC(=O)C(NC(=O)C(NC(=O)C(NC(=O)C2N(C(=O)C(NC(=O)CNC(=O)C(NC(=O)C(NC(=O)C(NC(=O)C(NC(=O)C(NC(=O)CNC(=O)C(NC(=O)C(NC(=O)C(NC(=O)C(NC(=O)C(NC(=O)C(NC(=O)C(NC(=O)CNC(=O)C(NC(=O)C(NC(=O)C(NC(=O)C(NC(=O)C(NC(=O)C(NC(=O)C(NC(=O)C(NC(=O)C3N(C(=O)…	1	3	-5.42814	0.69062	82.4526	-46.9609	-8.42583	-14.7267	-5.42814	[[34,35,35],[1382,1407,1482],[84,85,89],[3,2,2],[0.8,1,3.5]]	5 6 7 8	[34,35,35,35]
		O=CC12C(C=3C(C)(C4(C)C(C5(C)C(C(C)(C)C(=O)CC5)CC4)CC=3)CC1)CC(C)(C)CC2	[SH0](=O)([O-])CC(NC(=O)CNC(=O)C(NC(=O)C(NC(=O)C(NC(=O)C(NC(=O)C1N(C(=O)C(NC(=O)C(NC(=O)C(NC(=O)C(NC(=O)C(NC(=O)C(NC(=O)C(NC(=O)C(NC(=O)C(NC(=O)C(NC(=O)C(NC(=O)C(NC(=O)C(NC(=O)C(NC(=O)C(NC(=O)C2N(C(=O)C(NC(=O)CNC(=O)C(NC(=O)C(NC(=O)C(NC(=O)C(NC(=O)C(NC(=O)CNC(=O)C(NC(=O)C(NC(=O)C(NC(=O)C(NC(=O)C(NC(=O)C(NC(=O)C(NC(=O)CNC(=O)C(NC(=O)C(NC(=O)C(NC(=O)C(NC(=O)C(NC(=O)C(NC(=O)C(NC(=O)C(NC(=O)C3N(C(=O)…	1	3	-5.40718	1.12077	72.3328	-46.8477	-8.68417	-19.6175	-5.40718
	LF04	OCC12C(C(C(=C)C)CC1)C1C(C)(C3(C)C(C4(C)C(C(C)(C)C(O)CC4)CC3)CC1)CC2	[SH0](=O)([O-])CC(NC(=O)CNC(=O)C(NC(=O)C(NC(=O)C(NC(=O)C(NC(=O)C1N(C(=O)C(NC(=O)C(NC(=O)C(NC(=O)C(NC(=O)C(NC(=O)C(NC(=O)C(NC(=O)C(NC(=O)C(NC(=O)C(NC(=O)C(NC(=O)C(NC(=O)C(NC(=O)C(NC(=O)C(NC(=O)C2N(C(=O)C(NC(=O)CNC(=O)C(NC(=O)C(NC(=O)C(NC(=O)C(NC(=O)C(NC(=O)CNC(=O)C(NC(=O)C(NC(=O)C(NC(=O)C(NC(=O)C(NC(=O)C(NC(=O)C(NC(=O)CNC(=O)C(NC(=O)C(NC(=O)C(NC(=O)C(NC(=O)C(NC(=O)C(NC(=O)C(NC(=O)C(NC(=O)C3N(C(=O)…	1	4	-5.90721	1.29646	104.195	-54.8374	-8.67258	-28.1087	-5.90721	[22,1482,89,2,0.7]	7	22
		OCC12C(C(C(=C)C)CC1)C1C(C)(C3(C)C(C4(C)C(C(C)(C)C(O)CC4)CC3)CC1)CC2	[SH0](=O)([O-])CC(NC(=O)CNC(=O)C(NC(=O)C(NC(=O)C(NC(=O)C(NC(=O)C1N(C(=O)C(NC(=O)C(NC(=O)C(NC(=O)C(NC(=O)C(NC(=O)C(NC(=O)C(NC(=O)C(NC(=O)C(NC(=O)C(NC(=O)C(NC(=O)C(NC(=O)C(NC(=O)C(NC(=O)C(NC(=O)C2N(C(=O)C(NC(=O)CNC(=O)C(NC(=O)C(NC(=O)C(NC(=O)C(NC(=O)C(NC(=O)CNC(=O)C(NC(=O)C(NC(=O)C(NC(=O)C(NC(=O)C(NC(=O)C(NC(=O)C(NC(=O)CNC(=O)C(NC(=O)C(NC(=O)C(NC(=O)C(NC(=O)C(NC(=O)C(NC(=O)C(NC(=O)C(NC(=O)C3N(C(=O)…	1	4	-5.88936	1.63564	116.957	-24.7641	-7.96048	-29.2223	-5.88936	[[32,32],[1382,1482],[84,89],[3,2],[1.3,1.7]]	5 7 8	[32,32,32]
		OCC12C(C(C(=C)C)CC1)C1C(C)(C3(C)C(C4(C)C(C(C)(C)C(O)CC4)CC3)CC1)CC2	[SH0](=O)([O-])CC(NC(=O)CNC(=O)C(NC(=O)C(NC(=O)C(NC(=O)C(NC(=O)C1N(C(=O)C(NC(=O)C(NC(=O)C(NC(=O)C(NC(=O)C(NC(=O)C(NC(=O)C(NC(=O)C(NC(=O)C(NC(=O)C(NC(=O)C(NC(=O)C(NC(=O)C(NC(=O)C(NC(=O)C(NC(=O)C2N(C(=O)C(NC(=O)CNC(=O)C(NC(=O)C(NC(=O)C(NC(=O)C(NC(=O)C(NC(=O)CNC(=O)C(NC(=O)C(NC(=O)C(NC(=O)C(NC(=O)C(NC(=O)C(NC(=O)C(NC(=O)CNC(=O)C(NC(=O)C(NC(=O)C(NC(=O)C(NC(=O)C(NC(=O)C(NC(=O)C(NC(=O)C(NC(=O)C3N(C(=O)…	1	4	-5.65927	2.25469	105.606	-37.0014	-7.48558	-27.7366	-5.65927
		OCC12C(C(C(=C)C)CC1)C1C(C)(C3(C)C(C4(C)C(C(C)(C)C(O)CC4)CC3)CC1)CC2	[SH0](=O)([O-])CC(NC(=O)CNC(=O)C(NC(=O)C(NC(=O)C(NC(=O)C(NC(=O)C1N(C(=O)C(NC(=O)C(NC(=O)C(NC(=O)C(NC(=O)C(NC(=O)C(NC(=O)C(NC(=O)C(NC(=O)C(NC(=O)C(NC(=O)C(NC(=O)C(NC(=O)C(NC(=O)C(NC(=O)C(NC(=O)C2N(C(=O)C(NC(=O)CNC(=O)C(NC(=O)C(NC(=O)C(NC(=O)C(NC(=O)C(NC(=O)CNC(=O)C(NC(=O)C(NC(=O)C(NC(=O)C(NC(=O)C(NC(=O)C(NC(=O)C(NC(=O)CNC(=O)C(NC(=O)C(NC(=O)C(NC(=O)C(NC(=O)C(NC(=O)C(NC(=O)C(NC(=O)C(NC(=O)C3N(C(=O)…	1	4	-5.65235	0.912333	108.085	-29.886	-8.7794	-24.8777	-5.65235
		OCC12C(C(C(=C)C)CC1)C1C(C)(C3(C)C(C4(C)C(C(C)(C)C(O)CC4)CC3)CC1)CC2	[SH0](=O)([O-])CC(NC(=O)CNC(=O)C(NC(=O)C(NC(=O)C(NC(=O)C(NC(=O)C1N(C(=O)C(NC(=O)C(NC(=O)C(NC(=O)C(NC(=O)C(NC(=O)C(NC(=O)C(NC(=O)C(NC(=O)C(NC(=O)C(NC(=O)C(NC(=O)C(NC(=O)C(NC(=O)C(NC(=O)C(NC(=O)C2N(C(=O)C(NC(=O)CNC(=O)C(NC(=O)C(NC(=O)C(NC(=O)C(NC(=O)C(NC(=O)CNC(=O)C(NC(=O)C(NC(=O)C(NC(=O)C(NC(=O)C(NC(=O)C(NC(=O)C(NC(=O)CNC(=O)C(NC(=O)C(NC(=O)C(NC(=O)C(NC(=O)C(NC(=O)C(NC(=O)C(NC(=O)C(NC(=O)C3N(C(=O)…	1	4	-5.55084	1.07558	117.385	-44.8661	-7.61285	-24.3381	-5.55084	[[22,32],[2650,1411],[162,86],[1,4],[1.1,2.2]]	10 11 12	[32,32,22]
	LF05	O=C(O)C12C(C=3C(C)(C4(C)C(C5(C)C(C(C)(C)C(=O)CC5)CC4)CC=3)CC1)CC(C)(C)CC2	[SH0](=O)([O-])CC(NC(=O)CNC(=O)C(NC(=O)C(NC(=O)C(NC(=O)C(NC(=O)C1N(C(=O)C(NC(=O)C(NC(=O)C(NC(=O)C(NC(=O)C(NC(=O)C(NC(=O)C(NC(=O)C(NC(=O)C(NC(=O)C(NC(=O)C(NC(=O)C(NC(=O)C(NC(=O)C(NC(=O)C(NC(=O)C2N(C(=O)C(NC(=O)CNC(=O)C(NC(=O)C(NC(=O)C(NC(=O)C(NC(=O)C(NC(=O)CNC(=O)C(NC(=O)C(NC(=O)C(NC(=O)C(NC(=O)C(NC(=O)C(NC(=O)C(NC(=O)CNC(=O)C(NC(=O)C(NC(=O)C(NC(=O)C(NC(=O)C(NC(=O)C(NC(=O)C(NC(=O)C(NC(=O)C3N(C(=O)…	1	5	-5.95017	1.26272	63.3517	-92.5005	-8.88173	-14.0096	-5.95017	[[35,35],[1407,1482],[85,89],[2,2],[1,4.6]]	6 7 8	[35,35,35]
		O=C(O)C12C(C=3C(C)(C4(C)C(C5(C)C(C(C)(C)C(=O)CC5)CC4)CC=3)CC1)CC(C)(C)CC2	[SH0](=O)([O-])CC(NC(=O)CNC(=O)C(NC(=O)C(NC(=O)C(NC(=O)C(NC(=O)C1N(C(=O)C(NC(=O)C(NC(=O)C(NC(=O)C(NC(=O)C(NC(=O)C(NC(=O)C(NC(=O)C(NC(=O)C(NC(=O)C(NC(=O)C(NC(=O)C(NC(=O)C(NC(=O)C(NC(=O)C(NC(=O)C2N(C(=O)C(NC(=O)CNC(=O)C(NC(=O)C(NC(=O)C(NC(=O)C(NC(=O)C(NC(=O)CNC(=O)C(NC(=O)C(NC(=O)C(NC(=O)C(NC(=O)C(NC(=O)C(NC(=O)C(NC(=O)CNC(=O)C(NC(=O)C(NC(=O)C(NC(=O)C(NC(=O)C(NC(=O)C(NC(=O)C(NC(=O)C(NC(=O)C3N(C(=O)…	1	5	-5.78482	2.2816	66.8354	-88.1823	-10.2643	-11.6438	-5.78482	[35,1407,85,2,1.3]	6	35
		O=C(O)C12C(C=3C(C)(C4(C)C(C5(C)C(C(C)(C)C(=O)CC5)CC4)CC=3)CC1)CC(C)(C)CC2	[SH0](=O)([O-])CC(NC(=O)CNC(=O)C(NC(=O)C(NC(=O)C(NC(=O)C(NC(=O)C1N(C(=O)C(NC(=O)C(NC(=O)C(NC(=O)C(NC(=O)C(NC(=O)C(NC(=O)C(NC(=O)C(NC(=O)C(NC(=O)C(NC(=O)C(NC(=O)C(NC(=O)C(NC(=O)C(NC(=O)C(NC(=O)C2N(C(=O)C(NC(=O)CNC(=O)C(NC(=O)C(NC(=O)C(NC(=O)C(NC(=O)C(NC(=O)CNC(=O)C(NC(=O)C(NC(=O)C(NC(=O)C(NC(=O)C(NC(=O)C(NC(=O)C(NC(=O)CNC(=O)C(NC(=O)C(NC(=O)C(NC(=O)C(NC(=O)C(NC(=O)C(NC(=O)C(NC(=O)C(NC(=O)C3N(C(=O)…	1	5	-5.43061	1.22648	115.983	-57.5422	-8.70232	4.29468	-5.43061	[[36,36],[2383,2182],[145,132],[1,2],[1.9,0.8]]	2 13 14	[36,36,36]
		O=C(O)C12C(C=3C(C)(C4(C)C(C5(C)C(C(C)(C)C(=O)CC5)CC4)CC=3)CC1)CC(C)(C)CC2	[SH0](=O)([O-])CC(NC(=O)CNC(=O)C(NC(=O)C(NC(=O)C(NC(=O)C(NC(=O)C1N(C(=O)C(NC(=O)C(NC(=O)C(NC(=O)C(NC(=O)C(NC(=O)C(NC(=O)C(NC(=O)C(NC(=O)C(NC(=O)C(NC(=O)C(NC(=O)C(NC(=O)C(NC(=O)C(NC(=O)C(NC(=O)C2N(C(=O)C(NC(=O)CNC(=O)C(NC(=O)C(NC(=O)C(NC(=O)C(NC(=O)C(NC(=O)CNC(=O)C(NC(=O)C(NC(=O)C(NC(=O)C(NC(=O)C(NC(=O)C(NC(=O)C(NC(=O)CNC(=O)C(NC(=O)C(NC(=O)C(NC(=O)C(NC(=O)C(NC(=O)C(NC(=O)C(NC(=O)C(NC(=O)C3N(C(=O)…	1	5	-5.28611	1.33255	132.42	-53.1846	-8.89523	9.20972	-5.28611
		O=C(O)C12C(C=3C(C)(C4(C)C(C5(C)C(C(C)(C)C(=O)CC5)CC4)CC=3)CC1)CC(C)(C)CC2	[SH0](=O)([O-])CC(NC(=O)CNC(=O)C(NC(=O)C(NC(=O)C(NC(=O)C(NC(=O)C1N(C(=O)C(NC(=O)C(NC(=O)C(NC(=O)C(NC(=O)C(NC(=O)C(NC(=O)C(NC(=O)C(NC(=O)C(NC(=O)C(NC(=O)C(NC(=O)C(NC(=O)C(NC(=O)C(NC(=O)C(NC(=O)C2N(C(=O)C(NC(=O)CNC(=O)C(NC(=O)C(NC(=O)C(NC(=O)C(NC(=O)C(NC(=O)CNC(=O)C(NC(=O)C(NC(=O)C(NC(=O)C(NC(=O)C(NC(=O)C(NC(=O)C(NC(=O)CNC(=O)C(NC(=O)C(NC(=O)C(NC(=O)C(NC(=O)C(NC(=O)C(NC(=O)C(NC(=O)C(NC(=O)C3N(C(=O)…	1	5	-5.20891	3.54348	60.377	-97.8705	-11.1415	-14.5777	-5.20891
	LF06	O=C(O)C12C(C(C)C(C)CC1)C=1C(C)(C3(C)C(C4(C)C(C(C)(C)C(=O)CC4)CC3)CC=1)CC2	[SH0](=O)([O-])CC(NC(=O)CNC(=O)C(NC(=O)C(NC(=O)C(NC(=O)C(NC(=O)C1N(C(=O)C(NC(=O)C(NC(=O)C(NC(=O)C(NC(=O)C(NC(=O)C(NC(=O)C(NC(=O)C(NC(=O)C(NC(=O)C(NC(=O)C(NC(=O)C(NC(=O)C(NC(=O)C(NC(=O)C(NC(=O)C2N(C(=O)C(NC(=O)CNC(=O)C(NC(=O)C(NC(=O)C(NC(=O)C(NC(=O)C(NC(=O)CNC(=O)C(NC(=O)C(NC(=O)C(NC(=O)C(NC(=O)C(NC(=O)C(NC(=O)C(NC(=O)CNC(=O)C(NC(=O)C(NC(=O)C(NC(=O)C(NC(=O)C(NC(=O)C(NC(=O)C(NC(=O)C(NC(=O)C3N(C(=O)…	1	6	-6.37767	1.8573	106.3	-77.6075	-7.588	-17.8928	-6.37767	[32,1482,89,2,1.3]	7	32
		O=C(O)C12C(C(C)C(C)CC1)C=1C(C)(C3(C)C(C4(C)C(C(C)(C)C(=O)CC4)CC3)CC=1)CC2	[SH0](=O)([O-])CC(NC(=O)CNC(=O)C(NC(=O)C(NC(=O)C(NC(=O)C(NC(=O)C1N(C(=O)C(NC(=O)C(NC(=O)C(NC(=O)C(NC(=O)C(NC(=O)C(NC(=O)C(NC(=O)C(NC(=O)C(NC(=O)C(NC(=O)C(NC(=O)C(NC(=O)C(NC(=O)C(NC(=O)C(NC(=O)C2N(C(=O)C(NC(=O)CNC(=O)C(NC(=O)C(NC(=O)C(NC(=O)C(NC(=O)C(NC(=O)CNC(=O)C(NC(=O)C(NC(=O)C(NC(=O)C(NC(=O)C(NC(=O)C(NC(=O)C(NC(=O)CNC(=O)C(NC(=O)C(NC(=O)C(NC(=O)C(NC(=O)C(NC(=O)C(NC(=O)C(NC(=O)C(NC(=O)C3N(C(=O)…	1	6	-6.18757	1.06821	99.5122	-100.684	-8.47071	-14.8202	-6.18757	[32,1482,89,2,0.6]	7	32
		O=C(O)C12C(C(C)C(C)CC1)C=1C(C)(C3(C)C(C4(C)C(C(C)(C)C(=O)CC4)CC3)CC=1)CC2	[SH0](=O)([O-])CC(NC(=O)CNC(=O)C(NC(=O)C(NC(=O)C(NC(=O)C(NC(=O)C1N(C(=O)C(NC(=O)C(NC(=O)C(NC(=O)C(NC(=O)C(NC(=O)C(NC(=O)C(NC(=O)C(NC(=O)C(NC(=O)C(NC(=O)C(NC(=O)C(NC(=O)C(NC(=O)C(NC(=O)C(NC(=O)C2N(C(=O)C(NC(=O)CNC(=O)C(NC(=O)C(NC(=O)C(NC(=O)C(NC(=O)C(NC(=O)CNC(=O)C(NC(=O)C(NC(=O)C(NC(=O)C(NC(=O)C(NC(=O)C(NC(=O)C(NC(=O)CNC(=O)C(NC(=O)C(NC(=O)C(NC(=O)C(NC(=O)C(NC(=O)C(NC(=O)C(NC(=O)C(NC(=O)C3N(C(=O)…	1	6	-6.17547	1.54966	93.7444	-54.2283	-7.79908	-27.4449	-6.17547	[32,1482,89,2,0.5]	7	32
		O=C(O)C12C(C(C)C(C)CC1)C=1C(C)(C3(C)C(C4(C)C(C(C)(C)C(=O)CC4)CC3)CC=1)CC2	[SH0](=O)([O-])CC(NC(=O)CNC(=O)C(NC(=O)C(NC(=O)C(NC(=O)C(NC(=O)C1N(C(=O)C(NC(=O)C(NC(=O)C(NC(=O)C(NC(=O)C(NC(=O)C(NC(=O)C(NC(=O)C(NC(=O)C(NC(=O)C(NC(=O)C(NC(=O)C(NC(=O)C(NC(=O)C(NC(=O)C(NC(=O)C2N(C(=O)C(NC(=O)CNC(=O)C(NC(=O)C(NC(=O)C(NC(=O)C(NC(=O)C(NC(=O)CNC(=O)C(NC(=O)C(NC(=O)C(NC(=O)C(NC(=O)C(NC(=O)C(NC(=O)C(NC(=O)CNC(=O)C(NC(=O)C(NC(=O)C(NC(=O)C(NC(=O)C(NC(=O)C(NC(=O)C(NC(=O)C(NC(=O)C3N(C(=O)…	1	6	-6.16097	1.22842	96.552	-40.1551	-8.62923	-27.3782	-6.16097
		O=C(O)C12C(C(C)C(C)CC1)C=1C(C)(C3(C)C(C4(C)C(C(C)(C)C(=O)CC4)CC3)CC=1)CC2	[SH0](=O)([O-])CC(NC(=O)CNC(=O)C(NC(=O)C(NC(=O)C(NC(=O)C(NC(=O)C1N(C(=O)C(NC(=O)C(NC(=O)C(NC(=O)C(NC(=O)C(NC(=O)C(NC(=O)C(NC(=O)C(NC(=O)C(NC(=O)C(NC(=O)C(NC(=O)C(NC(=O)C(NC(=O)C(NC(=O)C(NC(=O)C2N(C(=O)C(NC(=O)CNC(=O)C(NC(=O)C(NC(=O)C(NC(=O)C(NC(=O)C(NC(=O)CNC(=O)C(NC(=O)C(NC(=O)C(NC(=O)C(NC(=O)C(NC(=O)C(NC(=O)C(NC(=O)CNC(=O)C(NC(=O)C(NC(=O)C(NC(=O)C(NC(=O)C(NC(=O)C(NC(=O)C(NC(=O)C(NC(=O)C3N(C(=O)…	1	6	-6.13868	1.28883	104.053	-68.1545	-7.8421	-13.9794	-6.13868	[32,1482,89,2,1.5]	7 8	[32,32]
	LF07	O=C1OC23C(C)(C4(C)C(C5(C)C(C(C)(C)C(=O)CC5)CC4)C4OC24)CCC21C3CC(C)(C)CC2	[SH0](=O)([O-])CC(NC(=O)CNC(=O)C(NC(=O)C(NC(=O)C(NC(=O)C(NC(=O)C1N(C(=O)C(NC(=O)C(NC(=O)C(NC(=O)C(NC(=O)C(NC(=O)C(NC(=O)C(NC(=O)C(NC(=O)C(NC(=O)C(NC(=O)C(NC(=O)C(NC(=O)C(NC(=O)C(NC(=O)C(NC(=O)C2N(C(=O)C(NC(=O)CNC(=O)C(NC(=O)C(NC(=O)C(NC(=O)C(NC(=O)C(NC(=O)CNC(=O)C(NC(=O)C(NC(=O)C(NC(=O)C(NC(=O)C(NC(=O)C(NC(=O)C(NC(=O)CNC(=O)C(NC(=O)C(NC(=O)C(NC(=O)C(NC(=O)C(NC(=O)C(NC(=O)C(NC(=O)C(NC(=O)C3N(C(=O)…	1	7	-5.70063	1.15161	297.247	-51.3197	-8.84516	-13.2263	-5.70063	[[34,34],[1407,1482],[85,89],[2,2],[2.2,6]]	6 15 7 8	[34,34,34,34]
		O=C1OC23C(C)(C4(C)C(C5(C)C(C(C)(C)C(=O)CC5)CC4)C4OC24)CCC21C3CC(C)(C)CC2	[SH0](=O)([O-])CC(NC(=O)CNC(=O)C(NC(=O)C(NC(=O)C(NC(=O)C(NC(=O)C1N(C(=O)C(NC(=O)C(NC(=O)C(NC(=O)C(NC(=O)C(NC(=O)C(NC(=O)C(NC(=O)C(NC(=O)C(NC(=O)C(NC(=O)C(NC(=O)C(NC(=O)C(NC(=O)C(NC(=O)C(NC(=O)C2N(C(=O)C(NC(=O)CNC(=O)C(NC(=O)C(NC(=O)C(NC(=O)C(NC(=O)C(NC(=O)CNC(=O)C(NC(=O)C(NC(=O)C(NC(=O)C(NC(=O)C(NC(=O)C(NC(=O)C(NC(=O)CNC(=O)C(NC(=O)C(NC(=O)C(NC(=O)C(NC(=O)C(NC(=O)C(NC(=O)C(NC(=O)C(NC(=O)C3N(C(=O)…	1	7	-5.49284	1.52985	290.087	-68.781	-8.77369	-10.2374	-5.49284	[34,1482,89,2,3.4]	7 8	[34,34]
		O=C1OC23C(C)(C4(C)C(C5(C)C(C(C)(C)C(=O)CC5)CC4)C4OC24)CCC21C3CC(C)(C)CC2	[SH0](=O)([O-])CC(NC(=O)CNC(=O)C(NC(=O)C(NC(=O)C(NC(=O)C(NC(=O)C1N(C(=O)C(NC(=O)C(NC(=O)C(NC(=O)C(NC(=O)C(NC(=O)C(NC(=O)C(NC(=O)C(NC(=O)C(NC(=O)C(NC(=O)C(NC(=O)C(NC(=O)C(NC(=O)C(NC(=O)C(NC(=O)C2N(C(=O)C(NC(=O)CNC(=O)C(NC(=O)C(NC(=O)C(NC(=O)C(NC(=O)C(NC(=O)CNC(=O)C(NC(=O)C(NC(=O)C(NC(=O)C(NC(=O)C(NC(=O)C(NC(=O)C(NC(=O)CNC(=O)C(NC(=O)C(NC(=O)C(NC(=O)C(NC(=O)C(NC(=O)C(NC(=O)C(NC(=O)C(NC(=O)C3N(C(=O)…	1	7	-5.21827	3.32567	282.003	-82.0311	-8.83752	-10.3867	-5.21827	[34,1482,89,2,2.5]	7 8	[34,34]
		O=C1OC23C(C)(C4(C)C(C5(C)C(C(C)(C)C(=O)CC5)CC4)C4OC24)CCC21C3CC(C)(C)CC2	[SH0](=O)([O-])CC(NC(=O)CNC(=O)C(NC(=O)C(NC(=O)C(NC(=O)C(NC(=O)C1N(C(=O)C(NC(=O)C(NC(=O)C(NC(=O)C(NC(=O)C(NC(=O)C(NC(=O)C(NC(=O)C(NC(=O)C(NC(=O)C(NC(=O)C(NC(=O)C(NC(=O)C(NC(=O)C(NC(=O)C(NC(=O)C2N(C(=O)C(NC(=O)CNC(=O)C(NC(=O)C(NC(=O)C(NC(=O)C(NC(=O)C(NC(=O)CNC(=O)C(NC(=O)C(NC(=O)C(NC(=O)C(NC(=O)C(NC(=O)C(NC(=O)C(NC(=O)CNC(=O)C(NC(=O)C(NC(=O)C(NC(=O)C(NC(=O)C(NC(=O)C(NC(=O)C(NC(=O)C(NC(=O)C3N(C(=O)…	1	7	-5.1962	2.95437	287.919	-46.7736	-8.74033	-16.12	-5.1962
		O=C1OC23C(C)(C4(C)C(C5(C)C(C(C)(C)C(=O)CC5)CC4)C4OC24)CCC21C3CC(C)(C)CC2	[SH0](=O)([O-])CC(NC(=O)CNC(=O)C(NC(=O)C(NC(=O)C(NC(=O)C(NC(=O)C1N(C(=O)C(NC(=O)C(NC(=O)C(NC(=O)C(NC(=O)C(NC(=O)C(NC(=O)C(NC(=O)C(NC(=O)C(NC(=O)C(NC(=O)C(NC(=O)C(NC(=O)C(NC(=O)C(NC(=O)C(NC(=O)C2N(C(=O)C(NC(=O)CNC(=O)C(NC(=O)C(NC(=O)C(NC(=O)C(NC(=O)C(NC(=O)CNC(=O)C(NC(=O)C(NC(=O)C(NC(=O)C(NC(=O)C(NC(=O)C(NC(=O)C(NC(=O)CNC(=O)C(NC(=O)C(NC(=O)C(NC(=O)C(NC(=O)C(NC(=O)C(NC(=O)C(NC(=O)C(NC(=O)C3N(C(=O)…	1	7	-5.06792	1.61417	280.325	-47.5732	-8.66065	-15.5025	-5.06792
	LF08	O=C(O)C12C(C(C(=C)C)CC1)C1C(C)(C3(C)C(C4(C)C(C(C)(C)C(O)CC4)CC3)CC1)CC2	[SH0](=O)([O-])CC(NC(=O)CNC(=O)C(NC(=O)C(NC(=O)C(NC(=O)C(NC(=O)C1N(C(=O)C(NC(=O)C(NC(=O)C(NC(=O)C(NC(=O)C(NC(=O)C(NC(=O)C(NC(=O)C(NC(=O)C(NC(=O)C(NC(=O)C(NC(=O)C(NC(=O)C(NC(=O)C(NC(=O)C(NC(=O)C2N(C(=O)C(NC(=O)CNC(=O)C(NC(=O)C(NC(=O)C(NC(=O)C(NC(=O)C(NC(=O)CNC(=O)C(NC(=O)C(NC(=O)C(NC(=O)C(NC(=O)C(NC(=O)C(NC(=O)C(NC(=O)CNC(=O)C(NC(=O)C(NC(=O)C(NC(=O)C(NC(=O)C(NC(=O)C(NC(=O)C(NC(=O)C(NC(=O)C3N(C(=O)…	1	8	-6.42151	1.50066	119.611	-73.8855	-8.91729	-16.9708	-6.42151	[33,142,8,1,1.7]	16 17	[33,33]
		O=C(O)C12C(C(C(=C)C)CC1)C1C(C)(C3(C)C(C4(C)C(C(C)(C)C(O)CC4)CC3)CC1)CC2	[SH0](=O)([O-])CC(NC(=O)CNC(=O)C(NC(=O)C(NC(=O)C(NC(=O)C(NC(=O)C1N(C(=O)C(NC(=O)C(NC(=O)C(NC(=O)C(NC(=O)C(NC(=O)C(NC(=O)C(NC(=O)C(NC(=O)C(NC(=O)C(NC(=O)C(NC(=O)C(NC(=O)C(NC(=O)C(NC(=O)C(NC(=O)C2N(C(=O)C(NC(=O)CNC(=O)C(NC(=O)C(NC(=O)C(NC(=O)C(NC(=O)C(NC(=O)CNC(=O)C(NC(=O)C(NC(=O)C(NC(=O)C(NC(=O)C(NC(=O)C(NC(=O)C(NC(=O)CNC(=O)C(NC(=O)C(NC(=O)C(NC(=O)C(NC(=O)C(NC(=O)C(NC(=O)C(NC(=O)C(NC(=O)C3N(C(=O)…	1	8	-6.29419	2.12682	101.753	-62.0162	-8.53124	-31.0128	-6.29419
		O=C(O)C12C(C(C(=C)C)CC1)C1C(C)(C3(C)C(C4(C)C(C(C)(C)C(O)CC4)CC3)CC1)CC2	[SH0](=O)([O-])CC(NC(=O)CNC(=O)C(NC(=O)C(NC(=O)C(NC(=O)C(NC(=O)C1N(C(=O)C(NC(=O)C(NC(=O)C(NC(=O)C(NC(=O)C(NC(=O)C(NC(=O)C(NC(=O)C(NC(=O)C(NC(=O)C(NC(=O)C(NC(=O)C(NC(=O)C(NC(=O)C(NC(=O)C(NC(=O)C2N(C(=O)C(NC(=O)CNC(=O)C(NC(=O)C(NC(=O)C(NC(=O)C(NC(=O)C(NC(=O)CNC(=O)C(NC(=O)C(NC(=O)C(NC(=O)C(NC(=O)C(NC(=O)C(NC(=O)C(NC(=O)CNC(=O)C(NC(=O)C(NC(=O)C(NC(=O)C(NC(=O)C(NC(=O)C(NC(=O)C(NC(=O)C(NC(=O)C3N(C(=O)…	1	8	-5.99558	1.20824	86.5431	-56.7481	-8.66706	-28.4674	-5.99558	[22,1482,89,2,0.6]	7	22
		O=C(O)C12C(C(C(=C)C)CC1)C1C(C)(C3(C)C(C4(C)C(C(C)(C)C(O)CC4)CC3)CC1)CC2	[SH0](=O)([O-])CC(NC(=O)CNC(=O)C(NC(=O)C(NC(=O)C(NC(=O)C(NC(=O)C1N(C(=O)C(NC(=O)C(NC(=O)C(NC(=O)C(NC(=O)C(NC(=O)C(NC(=O)C(NC(=O)C(NC(=O)C(NC(=O)C(NC(=O)C(NC(=O)C(NC(=O)C(NC(=O)C(NC(=O)C(NC(=O)C2N(C(=O)C(NC(=O)CNC(=O)C(NC(=O)C(NC(=O)C(NC(=O)C(NC(=O)C(NC(=O)CNC(=O)C(NC(=O)C(NC(=O)C(NC(=O)C(NC(=O)C(NC(=O)C(NC(=O)C(NC(=O)CNC(=O)C(NC(=O)C(NC(=O)C(NC(=O)C(NC(=O)C(NC(=O)C(NC(=O)C(NC(=O)C(NC(=O)C3N(C(=O)…	1	8	-5.9283	2.02066	102.257	-58.2293	-8.72977	-28.2805	-5.9283	[32,1482,89,2,0.5]	7	32
		O=C(O)C12C(C(C(=C)C)CC1)C1C(C)(C3(C)C(C4(C)C(C(C)(C)C(O)CC4)CC3)CC1)CC2	[SH0](=O)([O-])CC(NC(=O)CNC(=O)C(NC(=O)C(NC(=O)C(NC(=O)C(NC(=O)C1N(C(=O)C(NC(=O)C(NC(=O)C(NC(=O)C(NC(=O)C(NC(=O)C(NC(=O)C(NC(=O)C(NC(=O)C(NC(=O)C(NC(=O)C(NC(=O)C(NC(=O)C(NC(=O)C(NC(=O)C(NC(=O)C2N(C(=O)C(NC(=O)CNC(=O)C(NC(=O)C(NC(=O)C(NC(=O)C(NC(=O)C(NC(=O)CNC(=O)C(NC(=O)C(NC(=O)C(NC(=O)C(NC(=O)C(NC(=O)C(NC(=O)C(NC(=O)CNC(=O)C(NC(=O)C(NC(=O)C(NC(=O)C(NC(=O)C(NC(=O)C(NC(=O)C(NC(=O)C(NC(=O)C3N(C(=O)…	1	8	-5.77913	2.41001	91.5788	-83.4803	-8.97081	-26.8555	-5.77913
	LF09	O=C(O)C12C(C(C(=C)C)CC1)C1C(C)(C3(C)C(C4(C)C(C(C)(C)C(O)CC4)CC3)CC1)CC2	[SH0](=O)([O-])CC(NC(=O)CNC(=O)C(NC(=O)C(NC(=O)C(NC(=O)C(NC(=O)C1N(C(=O)C(NC(=O)C(NC(=O)C(NC(=O)C(NC(=O)C(NC(=O)C(NC(=O)C(NC(=O)C(NC(=O)C(NC(=O)C(NC(=O)C(NC(=O)C(NC(=O)C(NC(=O)C(NC(=O)C(NC(=O)C2N(C(=O)C(NC(=O)CNC(=O)C(NC(=O)C(NC(=O)C(NC(=O)C(NC(=O)C(NC(=O)CNC(=O)C(NC(=O)C(NC(=O)C(NC(=O)C(NC(=O)C(NC(=O)C(NC(=O)C(NC(=O)CNC(=O)C(NC(=O)C(NC(=O)C(NC(=O)C(NC(=O)C(NC(=O)C(NC(=O)C(NC(=O)C(NC(=O)C3N(C(=O)…	1	9	-6.17839	0.687797	118.453	-68.8892	-8.62386	-14.6214	-6.17839	[22,534,33,2,1]	4	22
		O=C(O)C12C(C(C(=C)C)CC1)C1C(C)(C3(C)C(C4(C)C(C(C)(C)C(O)CC4)CC3)CC1)CC2	[SH0](=O)([O-])CC(NC(=O)CNC(=O)C(NC(=O)C(NC(=O)C(NC(=O)C(NC(=O)C1N(C(=O)C(NC(=O)C(NC(=O)C(NC(=O)C(NC(=O)C(NC(=O)C(NC(=O)C(NC(=O)C(NC(=O)C(NC(=O)C(NC(=O)C(NC(=O)C(NC(=O)C(NC(=O)C(NC(=O)C(NC(=O)C2N(C(=O)C(NC(=O)CNC(=O)C(NC(=O)C(NC(=O)C(NC(=O)C(NC(=O)C(NC(=O)CNC(=O)C(NC(=O)C(NC(=O)C(NC(=O)C(NC(=O)C(NC(=O)C(NC(=O)C(NC(=O)CNC(=O)C(NC(=O)C(NC(=O)C(NC(=O)C(NC(=O)C(NC(=O)C(NC(=O)C(NC(=O)C(NC(=O)C3N(C(=O)…	1	9	-6.01147	1.59083	96.3969	-63.7341	-9.04578	-29.6963	-6.01147	[[33,32],[2650,191],[162,12],[1,4],[0.6,0.5]]	18 12	[32,33]
		O=C(O)C12C(C(C(=C)C)CC1)C1C(C)(C3(C)C(C4(C)C(C(C)(C)C(O)CC4)CC3)CC1)CC2	[SH0](=O)([O-])CC(NC(=O)CNC(=O)C(NC(=O)C(NC(=O)C(NC(=O)C(NC(=O)C1N(C(=O)C(NC(=O)C(NC(=O)C(NC(=O)C(NC(=O)C(NC(=O)C(NC(=O)C(NC(=O)C(NC(=O)C(NC(=O)C(NC(=O)C(NC(=O)C(NC(=O)C(NC(=O)C(NC(=O)C(NC(=O)C2N(C(=O)C(NC(=O)CNC(=O)C(NC(=O)C(NC(=O)C(NC(=O)C(NC(=O)C(NC(=O)CNC(=O)C(NC(=O)C(NC(=O)C(NC(=O)C(NC(=O)C(NC(=O)C(NC(=O)C(NC(=O)CNC(=O)C(NC(=O)C(NC(=O)C(NC(=O)C(NC(=O)C(NC(=O)C(NC(=O)C(NC(=O)C(NC(=O)C3N(C(=O)…	1	9	-5.84746	1.60435	82.2768	-39.4009	-8.04979	-26.4472	-5.84746
		O=C(O)C12C(C(C(=C)C)CC1)C1C(C)(C3(C)C(C4(C)C(C(C)(C)C(O)CC4)CC3)CC1)CC2	[SH0](=O)([O-])CC(NC(=O)CNC(=O)C(NC(=O)C(NC(=O)C(NC(=O)C(NC(=O)C1N(C(=O)C(NC(=O)C(NC(=O)C(NC(=O)C(NC(=O)C(NC(=O)C(NC(=O)C(NC(=O)C(NC(=O)C(NC(=O)C(NC(=O)C(NC(=O)C(NC(=O)C(NC(=O)C(NC(=O)C(NC(=O)C2N(C(=O)C(NC(=O)CNC(=O)C(NC(=O)C(NC(=O)C(NC(=O)C(NC(=O)C(NC(=O)CNC(=O)C(NC(=O)C(NC(=O)C(NC(=O)C(NC(=O)C(NC(=O)C(NC(=O)C(NC(=O)CNC(=O)C(NC(=O)C(NC(=O)C(NC(=O)C(NC(=O)C(NC(=O)C(NC(=O)C(NC(=O)C(NC(=O)C3N(C(=O)…	1	9	-5.76302	1.62342	100.404	-52.1242	-7.62187	-15.1807	-5.76302
		O=C(O)C12C(C(C(=C)C)CC1)C1C(C)(C3(C)C(C4(C)C(C(C)(C)C(O)CC4)CC3)CC1)CC2	[SH0](=O)([O-])CC(NC(=O)CNC(=O)C(NC(=O)C(NC(=O)C(NC(=O)C(NC(=O)C1N(C(=O)C(NC(=O)C(NC(=O)C(NC(=O)C(NC(=O)C(NC(=O)C(NC(=O)C(NC(=O)C(NC(=O)C(NC(=O)C(NC(=O)C(NC(=O)C(NC(=O)C(NC(=O)C(NC(=O)C(NC(=O)C2N(C(=O)C(NC(=O)CNC(=O)C(NC(=O)C(NC(=O)C(NC(=O)C(NC(=O)C(NC(=O)CNC(=O)C(NC(=O)C(NC(=O)C(NC(=O)C(NC(=O)C(NC(=O)C(NC(=O)C(NC(=O)CNC(=O)C(NC(=O)C(NC(=O)C(NC(=O)C(NC(=O)C(NC(=O)C(NC(=O)C(NC(=O)C(NC(=O)C3N(C(=O)…	1	9	-5.66067	1.66301	98.1812	-59.152	-7.77923	-15.553	-5.66067	[[22,33],[2159,142],[131,8],[3,1],[0.5,3.3]]	16 17 19	[33,33,22]
	LF10	O=C1OC23C(C)(C4(C)C(C5(C)C(C(C)(C)C(=O)CC5)CC4)CC2O)CCC21C3CC(C)(C)CC2	[SH0](=O)([O-])CC(NC(=O)CNC(=O)C(NC(=O)C(NC(=O)C(NC(=O)C(NC(=O)C1N(C(=O)C(NC(=O)C(NC(=O)C(NC(=O)C(NC(=O)C(NC(=O)C(NC(=O)C(NC(=O)C(NC(=O)C(NC(=O)C(NC(=O)C(NC(=O)C(NC(=O)C(NC(=O)C(NC(=O)C(NC(=O)C2N(C(=O)C(NC(=O)CNC(=O)C(NC(=O)C(NC(=O)C(NC(=O)C(NC(=O)C(NC(=O)CNC(=O)C(NC(=O)C(NC(=O)C(NC(=O)C(NC(=O)C(NC(=O)C(NC(=O)C(NC(=O)CNC(=O)C(NC(=O)C(NC(=O)C(NC(=O)C(NC(=O)C(NC(=O)C(NC(=O)C(NC(=O)C(NC(=O)C3N(C(=O)…	1	10	-6.38231	1.40298	153.888	-60.3424	-7.95807	-29.2769	-6.38231	[[34,33],[1422,1411],[86,86],[1,4],[2.5,0.8]]	20 21 10	[34,34,33]
		O=C1OC23C(C)(C4(C)C(C5(C)C(C(C)(C)C(=O)CC5)CC4)CC2O)CCC21C3CC(C)(C)CC2	[SH0](=O)([O-])CC(NC(=O)CNC(=O)C(NC(=O)C(NC(=O)C(NC(=O)C(NC(=O)C1N(C(=O)C(NC(=O)C(NC(=O)C(NC(=O)C(NC(=O)C(NC(=O)C(NC(=O)C(NC(=O)C(NC(=O)C(NC(=O)C(NC(=O)C(NC(=O)C(NC(=O)C(NC(=O)C(NC(=O)C(NC(=O)C2N(C(=O)C(NC(=O)CNC(=O)C(NC(=O)C(NC(=O)C(NC(=O)C(NC(=O)C(NC(=O)CNC(=O)C(NC(=O)C(NC(=O)C(NC(=O)C(NC(=O)C(NC(=O)C(NC(=O)C(NC(=O)CNC(=O)C(NC(=O)C(NC(=O)C(NC(=O)C(NC(=O)C(NC(=O)C(NC(=O)C(NC(=O)C(NC(=O)C3N(C(=O)…	1	10	-6.35798	1.33666	153.882	-64.5765	-9.06111	-30.4957	-6.35798	[[34,33],[1422,1411],[86,86],[1,4],[2.6,1]]	20 21 10	[34,34,33]
		O=C1OC23C(C)(C4(C)C(C5(C)C(C(C)(C)C(=O)CC5)CC4)CC2O)CCC21C3CC(C)(C)CC2	[SH0](=O)([O-])CC(NC(=O)CNC(=O)C(NC(=O)C(NC(=O)C(NC(=O)C(NC(=O)C1N(C(=O)C(NC(=O)C(NC(=O)C(NC(=O)C(NC(=O)C(NC(=O)C(NC(=O)C(NC(=O)C(NC(=O)C(NC(=O)C(NC(=O)C(NC(=O)C(NC(=O)C(NC(=O)C(NC(=O)C(NC(=O)C2N(C(=O)C(NC(=O)CNC(=O)C(NC(=O)C(NC(=O)C(NC(=O)C(NC(=O)C(NC(=O)CNC(=O)C(NC(=O)C(NC(=O)C(NC(=O)C(NC(=O)C(NC(=O)C(NC(=O)C(NC(=O)CNC(=O)C(NC(=O)C(NC(=O)C(NC(=O)C(NC(=O)C(NC(=O)C(NC(=O)C(NC(=O)C(NC(=O)C3N(C(=O)…	1	10	-5.87402	2.62835	153.912	-37.7226	-7.57923	-27.4417	-5.87402	[[7,34,32,33],[170,1422,191,1411],[10,86,12,86],[3,1,4,4],[0.5,1.9,4.1,0.8]]	22 18 23 20 21 10	[7,32,32,34,34,33]
		O=C1OC23C(C)(C4(C)C(C5(C)C(C(C)(C)C(=O)CC5)CC4)CC2O)CCC21C3CC(C)(C)CC2	[SH0](=O)([O-])CC(NC(=O)CNC(=O)C(NC(=O)C(NC(=O)C(NC(=O)C(NC(=O)C1N(C(=O)C(NC(=O)C(NC(=O)C(NC(=O)C(NC(=O)C(NC(=O)C(NC(=O)C(NC(=O)C(NC(=O)C(NC(=O)C(NC(=O)C(NC(=O)C(NC(=O)C(NC(=O)C(NC(=O)C(NC(=O)C2N(C(=O)C(NC(=O)CNC(=O)C(NC(=O)C(NC(=O)C(NC(=O)C(NC(=O)C(NC(=O)CNC(=O)C(NC(=O)C(NC(=O)C(NC(=O)C(NC(=O)C(NC(=O)C(NC(=O)C(NC(=O)CNC(=O)C(NC(=O)C(NC(=O)C(NC(=O)C(NC(=O)C(NC(=O)C(NC(=O)C(NC(=O)C(NC(=O)C3N(C(=O)…	1	10	-5.79076	2.33642	142.497	-34.1893	-7.76519	-26.8767	-5.79076	[[32,33],[1460,1482],[88,89],[2,2],[3.7,4.5]]	24 25 7 8	[32,32,33,33]
		O=C1OC23C(C)(C4(C)C(C5(C)C(C(C)(C)C(=O)CC5)CC4)CC2O)CCC21C3CC(C)(C)CC2	[SH0](=O)([O-])CC(NC(=O)CNC(=O)C(NC(=O)C(NC(=O)C(NC(=O)C(NC(=O)C1N(C(=O)C(NC(=O)C(NC(=O)C(NC(=O)C(NC(=O)C(NC(=O)C(NC(=O)C(NC(=O)C(NC(=O)C(NC(=O)C(NC(=O)C(NC(=O)C(NC(=O)C(NC(=O)C(NC(=O)C(NC(=O)C2N(C(=O)C(NC(=O)CNC(=O)C(NC(=O)C(NC(=O)C(NC(=O)C(NC(=O)C(NC(=O)CNC(=O)C(NC(=O)C(NC(=O)C(NC(=O)C(NC(=O)C(NC(=O)C(NC(=O)C(NC(=O)CNC(=O)C(NC(=O)C(NC(=O)C(NC(=O)C(NC(=O)C(NC(=O)C(NC(=O)C(NC(=O)C(NC(=O)C3N(C(=O)…	1	10	-5.53259	1.51235	161.827	-74.3071	-9.10367	-19.0305	-5.53259
	LF11	O=C1OC23C(C)(C4(C)C(C5(C)C(C(C)(C)C(=O)CC5)CC4)CC2O)CCC21C3CC(C)(C)CC2	[SH0](=O)([O-])CC(NC(=O)CNC(=O)C(NC(=O)C(NC(=O)C(NC(=O)C(NC(=O)C1N(C(=O)C(NC(=O)C(NC(=O)C(NC(=O)C(NC(=O)C(NC(=O)C(NC(=O)C(NC(=O)C(NC(=O)C(NC(=O)C(NC(=O)C(NC(=O)C(NC(=O)C(NC(=O)C(NC(=O)C(NC(=O)C2N(C(=O)C(NC(=O)CNC(=O)C(NC(=O)C(NC(=O)C(NC(=O)C(NC(=O)C(NC(=O)CNC(=O)C(NC(=O)C(NC(=O)C(NC(=O)C(NC(=O)C(NC(=O)C(NC(=O)C(NC(=O)CNC(=O)C(NC(=O)C(NC(=O)C(NC(=O)C(NC(=O)C(NC(=O)C(NC(=O)C(NC(=O)C(NC(=O)C3N(C(=O)…	1	11	-5.4784	1.21764	236.396	-62.6428	-9.09452	2.64637	-5.4784
		O=C1OC23C(C)(C4(C)C(C5(C)C(C(C)(C)C(=O)CC5)CC4)CC2O)CCC21C3CC(C)(C)CC2	[SH0](=O)([O-])CC(NC(=O)CNC(=O)C(NC(=O)C(NC(=O)C(NC(=O)C(NC(=O)C1N(C(=O)C(NC(=O)C(NC(=O)C(NC(=O)C(NC(=O)C(NC(=O)C(NC(=O)C(NC(=O)C(NC(=O)C(NC(=O)C(NC(=O)C(NC(=O)C(NC(=O)C(NC(=O)C(NC(=O)C(NC(=O)C2N(C(=O)C(NC(=O)CNC(=O)C(NC(=O)C(NC(=O)C(NC(=O)C(NC(=O)C(NC(=O)CNC(=O)C(NC(=O)C(NC(=O)C(NC(=O)C(NC(=O)C(NC(=O)C(NC(=O)C(NC(=O)CNC(=O)C(NC(=O)C(NC(=O)C(NC(=O)C(NC(=O)C(NC(=O)C(NC(=O)C(NC(=O)C(NC(=O)C3N(C(=O)…	1	11	-5.35448	1.07209	159.755	-65.066	-9.17066	-11.0648	-5.35448	[[33,33],[1407,1482],[85,89],[2,2],[2.4,3.9]]	6 15 7 8	[33,33,33,33]
		O=C1OC23C(C)(C4(C)C(C5(C)C(C(C)(C)C(=O)CC5)CC4)CC2O)CCC21C3CC(C)(C)CC2	[SH0](=O)([O-])CC(NC(=O)CNC(=O)C(NC(=O)C(NC(=O)C(NC(=O)C(NC(=O)C1N(C(=O)C(NC(=O)C(NC(=O)C(NC(=O)C(NC(=O)C(NC(=O)C(NC(=O)C(NC(=O)C(NC(=O)C(NC(=O)C(NC(=O)C(NC(=O)C(NC(=O)C(NC(=O)C(NC(=O)C(NC(=O)C2N(C(=O)C(NC(=O)CNC(=O)C(NC(=O)C(NC(=O)C(NC(=O)C(NC(=O)C(NC(=O)CNC(=O)C(NC(=O)C(NC(=O)C(NC(=O)C(NC(=O)C(NC(=O)C(NC(=O)C(NC(=O)CNC(=O)C(NC(=O)C(NC(=O)C(NC(=O)C(NC(=O)C(NC(=O)C(NC(=O)C(NC(=O)C(NC(=O)C3N(C(=O)…	1	11	-5.25699	1.11601	151.138	-56.5612	-9.32679	-6.37432	-5.25699	[[33,33],[1407,1482],[85,89],[2,2],[1,3.1]]	6 7 8	[33,33,33]
		O=C1OC23C(C)(C4(C)C(C5(C)C(C(C)(C)C(=O)CC5)CC4)CC2O)CCC21C3CC(C)(C)CC2	[SH0](=O)([O-])CC(NC(=O)CNC(=O)C(NC(=O)C(NC(=O)C(NC(=O)C(NC(=O)C1N(C(=O)C(NC(=O)C(NC(=O)C(NC(=O)C(NC(=O)C(NC(=O)C(NC(=O)C(NC(=O)C(NC(=O)C(NC(=O)C(NC(=O)C(NC(=O)C(NC(=O)C(NC(=O)C(NC(=O)C(NC(=O)C2N(C(=O)C(NC(=O)CNC(=O)C(NC(=O)C(NC(=O)C(NC(=O)C(NC(=O)C(NC(=O)CNC(=O)C(NC(=O)C(NC(=O)C(NC(=O)C(NC(=O)C(NC(=O)C(NC(=O)C(NC(=O)CNC(=O)C(NC(=O)C(NC(=O)C(NC(=O)C(NC(=O)C(NC(=O)C(NC(=O)C(NC(=O)C(NC(=O)C3N(C(=O)…	1	11	-5.20912	2.73226	1032.28	-44.071	-9.16745	-20.9314	-5.20912	[33,1460,88,2,1.7]	24 25	[33,33]
		O=C1OC23C(C)(C4(C)C(C5(C)C(C(C)(C)C(=O)CC5)CC4)CC2O)CCC21C3CC(C)(C)CC2	[SH0](=O)([O-])CC(NC(=O)CNC(=O)C(NC(=O)C(NC(=O)C(NC(=O)C(NC(=O)C1N(C(=O)C(NC(=O)C(NC(=O)C(NC(=O)C(NC(=O)C(NC(=O)C(NC(=O)C(NC(=O)C(NC(=O)C(NC(=O)C(NC(=O)C(NC(=O)C(NC(=O)C(NC(=O)C(NC(=O)C(NC(=O)C2N(C(=O)C(NC(=O)CNC(=O)C(NC(=O)C(NC(=O)C(NC(=O)C(NC(=O)C(NC(=O)CNC(=O)C(NC(=O)C(NC(=O)C(NC(=O)C(NC(=O)C(NC(=O)C(NC(=O)C(NC(=O)CNC(=O)C(NC(=O)C(NC(=O)C(NC(=O)C(NC(=O)C(NC(=O)C(NC(=O)C(NC(=O)C(NC(=O)C3N(C(=O)…	1	11	-5.09624	1.50301	152.603	-99.847	-8.90636	-10.0119	-5.09624	[[33,33],[1407,1482],[85,89],[2,2],[2.3,3.8]]	6 15 7 8	[33,33,33,33]
	LF12	O=C(OC1C(C)(C)C2C(CO)(C3C(C)(C4(C)C(C5C(C(=O)O)(CC4)CCC(C)(C)C5)=CC3)CC2)CC1)C	[SH0](=O)([O-])CC(NC(=O)CNC(=O)C(NC(=O)C(NC(=O)C(NC(=O)C(NC(=O)C1N(C(=O)C(NC(=O)C(NC(=O)C(NC(=O)C(NC(=O)C(NC(=O)C(NC(=O)C(NC(=O)C(NC(=O)C(NC(=O)C(NC(=O)C(NC(=O)C(NC(=O)C(NC(=O)C(NC(=O)C(NC(=O)C2N(C(=O)C(NC(=O)CNC(=O)C(NC(=O)C(NC(=O)C(NC(=O)C(NC(=O)C(NC(=O)CNC(=O)C(NC(=O)C(NC(=O)C(NC(=O)C(NC(=O)C(NC(=O)C(NC(=O)C(NC(=O)CNC(=O)C(NC(=O)C(NC(=O)C(NC(=O)C(NC(=O)C(NC(=O)C(NC(=O)C(NC(=O)C(NC(=O)C3N(C(=O)…	1	12	-7.05044	2.49423	46.7095	-78.4231	-8.79038	-20.3759	-7.05044	[[40,36,39,39],[4852,534,1407,1482],[298,33,85,89],[3,2,2,2],[1.2,1.1,1.2,1.7]]	4 6 7 8 26	[36,39,39,39,40]
		O=C(OC1C(C)(C)C2C(CO)(C3C(C)(C4(C)C(C5C(C(=O)O)(CC4)CCC(C)(C)C5)=CC3)CC2)CC1)C	[SH0](=O)([O-])CC(NC(=O)CNC(=O)C(NC(=O)C(NC(=O)C(NC(=O)C(NC(=O)C1N(C(=O)C(NC(=O)C(NC(=O)C(NC(=O)C(NC(=O)C(NC(=O)C(NC(=O)C(NC(=O)C(NC(=O)C(NC(=O)C(NC(=O)C(NC(=O)C(NC(=O)C(NC(=O)C(NC(=O)C(NC(=O)C2N(C(=O)C(NC(=O)CNC(=O)C(NC(=O)C(NC(=O)C(NC(=O)C(NC(=O)C(NC(=O)CNC(=O)C(NC(=O)C(NC(=O)C(NC(=O)C(NC(=O)C(NC(=O)C(NC(=O)C(NC(=O)CNC(=O)C(NC(=O)C(NC(=O)C(NC(=O)C(NC(=O)C(NC(=O)C(NC(=O)C(NC(=O)C(NC(=O)C3N(C(=O)…	1	12	-6.87816	2.83108	42.2831	-76.2329	-9.01817	-18.1328	-6.87816	[[36,39,39],[534,1407,1482],[33,85,89],[2,2,2],[1.3,1.2,5.3]]	4 6 7 8	[36,39,39,39]
		O=C(OC1C(C)(C)C2C(CO)(C3C(C)(C4(C)C(C5C(C(=O)O)(CC4)CCC(C)(C)C5)=CC3)CC2)CC1)C	[SH0](=O)([O-])CC(NC(=O)CNC(=O)C(NC(=O)C(NC(=O)C(NC(=O)C(NC(=O)C1N(C(=O)C(NC(=O)C(NC(=O)C(NC(=O)C(NC(=O)C(NC(=O)C(NC(=O)C(NC(=O)C(NC(=O)C(NC(=O)C(NC(=O)C(NC(=O)C(NC(=O)C(NC(=O)C(NC(=O)C(NC(=O)C2N(C(=O)C(NC(=O)CNC(=O)C(NC(=O)C(NC(=O)C(NC(=O)C(NC(=O)C(NC(=O)CNC(=O)C(NC(=O)C(NC(=O)C(NC(=O)C(NC(=O)C(NC(=O)C(NC(=O)C(NC(=O)CNC(=O)C(NC(=O)C(NC(=O)C(NC(=O)C(NC(=O)C(NC(=O)C(NC(=O)C(NC(=O)C(NC(=O)C3N(C(=O)…	1	12	-6.85183	2.32971	49.6196	-82.3574	-8.74715	-16.1258	-6.85183	[39,1407,85,2,1.5]	6 15	[39,39]
		O=C(OC1C(C)(C)C2C(CO)(C3C(C)(C4(C)C(C5C(C(=O)O)(CC4)CCC(C)(C)C5)=CC3)CC2)CC1)C	[SH0](=O)([O-])CC(NC(=O)CNC(=O)C(NC(=O)C(NC(=O)C(NC(=O)C(NC(=O)C1N(C(=O)C(NC(=O)C(NC(=O)C(NC(=O)C(NC(=O)C(NC(=O)C(NC(=O)C(NC(=O)C(NC(=O)C(NC(=O)C(NC(=O)C(NC(=O)C(NC(=O)C(NC(=O)C(NC(=O)C(NC(=O)C2N(C(=O)C(NC(=O)CNC(=O)C(NC(=O)C(NC(=O)C(NC(=O)C(NC(=O)C(NC(=O)CNC(=O)C(NC(=O)C(NC(=O)C(NC(=O)C(NC(=O)C(NC(=O)C(NC(=O)C(NC(=O)CNC(=O)C(NC(=O)C(NC(=O)C(NC(=O)C(NC(=O)C(NC(=O)C(NC(=O)C(NC(=O)C(NC(=O)C3N(C(=O)…	1	12	-6.7589	1.57419	41.7558	-84.3073	-9.05839	-18.0879	-6.7589	[[40,36,39],[1382,534,1482],[84,33,89],[3,2,2],[2.2,1.2,1.7]]	4 5 27 7 8	[36,40,40,39,39]
		O=C(OC1C(C)(C)C2C(CO)(C3C(C)(C4(C)C(C5C(C(=O)O)(CC4)CCC(C)(C)C5)=CC3)CC2)CC1)C	[SH0](=O)([O-])CC(NC(=O)CNC(=O)C(NC(=O)C(NC(=O)C(NC(=O)C(NC(=O)C1N(C(=O)C(NC(=O)C(NC(=O)C(NC(=O)C(NC(=O)C(NC(=O)C(NC(=O)C(NC(=O)C(NC(=O)C(NC(=O)C(NC(=O)C(NC(=O)C(NC(=O)C(NC(=O)C(NC(=O)C(NC(=O)C2N(C(=O)C(NC(=O)CNC(=O)C(NC(=O)C(NC(=O)C(NC(=O)C(NC(=O)C(NC(=O)CNC(=O)C(NC(=O)C(NC(=O)C(NC(=O)C(NC(=O)C(NC(=O)C(NC(=O)C(NC(=O)CNC(=O)C(NC(=O)C(NC(=O)C(NC(=O)C(NC(=O)C(NC(=O)C(NC(=O)C(NC(=O)C(NC(=O)C3N(C(=O)…	1	12	-6.46232	2.07271	48.0919	-86.0632	-9.57036	-12.094	-6.46232	[39,1407,85,2,1.8]	6 15	[39,39]
	LF13	O=C(O)C12C(C=3C(C)(C4(C)C(C5(C)C(C(CO)(C)C(O)C(O)C5)CC4)CC=3)CC1)CC(C)(C)CC2	[SH0](=O)([O-])CC(NC(=O)CNC(=O)C(NC(=O)C(NC(=O)C(NC(=O)C(NC(=O)C1N(C(=O)C(NC(=O)C(NC(=O)C(NC(=O)C(NC(=O)C(NC(=O)C(NC(=O)C(NC(=O)C(NC(=O)C(NC(=O)C(NC(=O)C(NC(=O)C(NC(=O)C(NC(=O)C(NC(=O)C(NC(=O)C2N(C(=O)C(NC(=O)CNC(=O)C(NC(=O)C(NC(=O)C(NC(=O)C(NC(=O)C(NC(=O)CNC(=O)C(NC(=O)C(NC(=O)C(NC(=O)C(NC(=O)C(NC(=O)C(NC(=O)C(NC(=O)CNC(=O)C(NC(=O)C(NC(=O)C(NC(=O)C(NC(=O)C(NC(=O)C(NC(=O)C(NC(=O)C(NC(=O)C3N(C(=O)…	1	13	-6.35697	1.66689	127.984	-51.5366	-9.53251	-4.65591	-6.35697	[[28,32],[1363,1358],[83,83],[3,4],[1.9,0.7]]	28 29 30	[28,28,32]
		O=C(O)C12C(C=3C(C)(C4(C)C(C5(C)C(C(CO)(C)C(O)C(O)C5)CC4)CC=3)CC1)CC(C)(C)CC2	[SH0](=O)([O-])CC(NC(=O)CNC(=O)C(NC(=O)C(NC(=O)C(NC(=O)C(NC(=O)C1N(C(=O)C(NC(=O)C(NC(=O)C(NC(=O)C(NC(=O)C(NC(=O)C(NC(=O)C(NC(=O)C(NC(=O)C(NC(=O)C(NC(=O)C(NC(=O)C(NC(=O)C(NC(=O)C(NC(=O)C(NC(=O)C2N(C(=O)C(NC(=O)CNC(=O)C(NC(=O)C(NC(=O)C(NC(=O)C(NC(=O)C(NC(=O)CNC(=O)C(NC(=O)C(NC(=O)C(NC(=O)C(NC(=O)C(NC(=O)C(NC(=O)C(NC(=O)CNC(=O)C(NC(=O)C(NC(=O)C(NC(=O)C(NC(=O)C(NC(=O)C(NC(=O)C(NC(=O)C(NC(=O)C3N(C(=O)…	1	13	-6.25366	2.09758	72.3771	-106.151	-9.85697	-16.9644	-6.25366	[[37,37],[1407,1482],[85,89],[2,2],[0.9,4]]	6 7 8	[37,37,37]
		O=C(O)C12C(C=3C(C)(C4(C)C(C5(C)C(C(CO)(C)C(O)C(O)C5)CC4)CC=3)CC1)CC(C)(C)CC2	[SH0](=O)([O-])CC(NC(=O)CNC(=O)C(NC(=O)C(NC(=O)C(NC(=O)C(NC(=O)C1N(C(=O)C(NC(=O)C(NC(=O)C(NC(=O)C(NC(=O)C(NC(=O)C(NC(=O)C(NC(=O)C(NC(=O)C(NC(=O)C(NC(=O)C(NC(=O)C(NC(=O)C(NC(=O)C(NC(=O)C(NC(=O)C2N(C(=O)C(NC(=O)CNC(=O)C(NC(=O)C(NC(=O)C(NC(=O)C(NC(=O)C(NC(=O)CNC(=O)C(NC(=O)C(NC(=O)C(NC(=O)C(NC(=O)C(NC(=O)C(NC(=O)C(NC(=O)CNC(=O)C(NC(=O)C(NC(=O)C(NC(=O)C(NC(=O)C(NC(=O)C(NC(=O)C(NC(=O)C(NC(=O)C3N(C(=O)…	1	13	-6.08545	1.76016	71.0884	-107.507	-9.03146	-16.0048	-6.08545	[[37,37],[1407,1482],[85,89],[2,2],[1,4.2]]	6 7 8	[37,37,37]
		O=C(O)C12C(C=3C(C)(C4(C)C(C5(C)C(C(CO)(C)C(O)C(O)C5)CC4)CC=3)CC1)CC(C)(C)CC2	[SH0](=O)([O-])CC(NC(=O)CNC(=O)C(NC(=O)C(NC(=O)C(NC(=O)C(NC(=O)C1N(C(=O)C(NC(=O)C(NC(=O)C(NC(=O)C(NC(=O)C(NC(=O)C(NC(=O)C(NC(=O)C(NC(=O)C(NC(=O)C(NC(=O)C(NC(=O)C(NC(=O)C(NC(=O)C(NC(=O)C(NC(=O)C2N(C(=O)C(NC(=O)CNC(=O)C(NC(=O)C(NC(=O)C(NC(=O)C(NC(=O)C(NC(=O)CNC(=O)C(NC(=O)C(NC(=O)C(NC(=O)C(NC(=O)C(NC(=O)C(NC(=O)C(NC(=O)CNC(=O)C(NC(=O)C(NC(=O)C(NC(=O)C(NC(=O)C(NC(=O)C(NC(=O)C(NC(=O)C(NC(=O)C3N(C(=O)…	1	13	-6.03096	2.98093	75.4775	-96.5732	-9.93756	-22.1777	-6.03096	[28,534,33,2,4.4]	4 9	[28,28]
		O=C(O)C12C(C=3C(C)(C4(C)C(C5(C)C(C(CO)(C)C(O)C(O)C5)CC4)CC=3)CC1)CC(C)(C)CC2	[SH0](=O)([O-])CC(NC(=O)CNC(=O)C(NC(=O)C(NC(=O)C(NC(=O)C(NC(=O)C1N(C(=O)C(NC(=O)C(NC(=O)C(NC(=O)C(NC(=O)C(NC(=O)C(NC(=O)C(NC(=O)C(NC(=O)C(NC(=O)C(NC(=O)C(NC(=O)C(NC(=O)C(NC(=O)C(NC(=O)C(NC(=O)C2N(C(=O)C(NC(=O)CNC(=O)C(NC(=O)C(NC(=O)C(NC(=O)C(NC(=O)C(NC(=O)CNC(=O)C(NC(=O)C(NC(=O)C(NC(=O)C(NC(=O)C(NC(=O)C(NC(=O)C(NC(=O)CNC(=O)C(NC(=O)C(NC(=O)C(NC(=O)C(NC(=O)C(NC(=O)C(NC(=O)C(NC(=O)C(NC(=O)C3N(C(=O)…	1	13	-5.72418	3.93507	55.373	-82.6498	-8.99302	-28.6583	-5.72418	[29,1422,86,1,3]	20 21	[29,29]
	Lfa	O=C(O)C12C(C(C(=C)C)CC1)C1C(C)(C3(C)C(C4(C)C(C(C)(C)C(=O)CC4)C(O)C3)CC1)CC2	[SH0](=O)([O-])CC(NC(=O)CNC(=O)C(NC(=O)C(NC(=O)C(NC(=O)C(NC(=O)C1N(C(=O)C(NC(=O)C(NC(=O)C(NC(=O)C(NC(=O)C(NC(=O)C(NC(=O)C(NC(=O)C(NC(=O)C(NC(=O)C(NC(=O)C(NC(=O)C(NC(=O)C(NC(=O)C(NC(=O)C(NC(=O)C2N(C(=O)C(NC(=O)CNC(=O)C(NC(=O)C(NC(=O)C(NC(=O)C(NC(=O)C(NC(=O)CNC(=O)C(NC(=O)C(NC(=O)C(NC(=O)C(NC(=O)C(NC(=O)C(NC(=O)C(NC(=O)CNC(=O)C(NC(=O)C(NC(=O)C(NC(=O)C(NC(=O)C(NC(=O)C(NC(=O)C(NC(=O)C(NC(=O)C3N(C(=O)…	1	14	-6.33856	1.25305	111.377	-91.6387	-7.37743	-17.3037	-6.33856	[34,142,8,1,0.9]	16	34
		O=C(O)C12C(C(C(=C)C)CC1)C1C(C)(C3(C)C(C4(C)C(C(C)(C)C(=O)CC4)C(O)C3)CC1)CC2	[SH0](=O)([O-])CC(NC(=O)CNC(=O)C(NC(=O)C(NC(=O)C(NC(=O)C(NC(=O)C1N(C(=O)C(NC(=O)C(NC(=O)C(NC(=O)C(NC(=O)C(NC(=O)C(NC(=O)C(NC(=O)C(NC(=O)C(NC(=O)C(NC(=O)C(NC(=O)C(NC(=O)C(NC(=O)C(NC(=O)C(NC(=O)C2N(C(=O)C(NC(=O)CNC(=O)C(NC(=O)C(NC(=O)C(NC(=O)C(NC(=O)C(NC(=O)CNC(=O)C(NC(=O)C(NC(=O)C(NC(=O)C(NC(=O)C(NC(=O)C(NC(=O)C(NC(=O)CNC(=O)C(NC(=O)C(NC(=O)C(NC(=O)C(NC(=O)C(NC(=O)C(NC(=O)C(NC(=O)C(NC(=O)C3N(C(=O)…	1	14	-6.11159	1.06443	80.5319	-30.0861	-7.29375	-28.9479	-6.11159
		O=C(O)C12C(C(C(=C)C)CC1)C1C(C)(C3(C)C(C4(C)C(C(C)(C)C(=O)CC4)C(O)C3)CC1)CC2	[SH0](=O)([O-])CC(NC(=O)CNC(=O)C(NC(=O)C(NC(=O)C(NC(=O)C(NC(=O)C1N(C(=O)C(NC(=O)C(NC(=O)C(NC(=O)C(NC(=O)C(NC(=O)C(NC(=O)C(NC(=O)C(NC(=O)C(NC(=O)C(NC(=O)C(NC(=O)C(NC(=O)C(NC(=O)C(NC(=O)C(NC(=O)C2N(C(=O)C(NC(=O)CNC(=O)C(NC(=O)C(NC(=O)C(NC(=O)C(NC(=O)C(NC(=O)CNC(=O)C(NC(=O)C(NC(=O)C(NC(=O)C(NC(=O)C(NC(=O)C(NC(=O)C(NC(=O)CNC(=O)C(NC(=O)C(NC(=O)C(NC(=O)C(NC(=O)C(NC(=O)C(NC(=O)C(NC(=O)C(NC(=O)C3N(C(=O)…	1	14	-6.07981	2.1274	90.8198	-39.9815	-8.15673	-28.6363	-6.07981	[33,1411,86,4,1]	10	33
		O=C(O)C12C(C(C(=C)C)CC1)C1C(C)(C3(C)C(C4(C)C(C(C)(C)C(=O)CC4)C(O)C3)CC1)CC2	[SH0](=O)([O-])CC(NC(=O)CNC(=O)C(NC(=O)C(NC(=O)C(NC(=O)C(NC(=O)C1N(C(=O)C(NC(=O)C(NC(=O)C(NC(=O)C(NC(=O)C(NC(=O)C(NC(=O)C(NC(=O)C(NC(=O)C(NC(=O)C(NC(=O)C(NC(=O)C(NC(=O)C(NC(=O)C(NC(=O)C(NC(=O)C2N(C(=O)C(NC(=O)CNC(=O)C(NC(=O)C(NC(=O)C(NC(=O)C(NC(=O)C(NC(=O)CNC(=O)C(NC(=O)C(NC(=O)C(NC(=O)C(NC(=O)C(NC(=O)C(NC(=O)C(NC(=O)CNC(=O)C(NC(=O)C(NC(=O)C(NC(=O)C(NC(=O)C(NC(=O)C(NC(=O)C(NC(=O)C(NC(=O)C3N(C(=O)…	1	14	-5.79719	0.83817	104.359	-102.725	-10.5681	-17.7233	-5.79719	[[31,34,22],[1422,142,534],[86,8,33],[1,1,2],[1.8,1.9,1]]	16 17 4 20 21	[34,34,22,31,31]
		O=C(O)C12C(C(C(=C)C)CC1)C1C(C)(C3(C)C(C4(C)C(C(C)(C)C(=O)CC4)C(O)C3)CC1)CC2	[SH0](=O)([O-])CC(NC(=O)CNC(=O)C(NC(=O)C(NC(=O)C(NC(=O)C(NC(=O)C1N(C(=O)C(NC(=O)C(NC(=O)C(NC(=O)C(NC(=O)C(NC(=O)C(NC(=O)C(NC(=O)C(NC(=O)C(NC(=O)C(NC(=O)C(NC(=O)C(NC(=O)C(NC(=O)C(NC(=O)C(NC(=O)C2N(C(=O)C(NC(=O)CNC(=O)C(NC(=O)C(NC(=O)C(NC(=O)C(NC(=O)C(NC(=O)CNC(=O)C(NC(=O)C(NC(=O)C(NC(=O)C(NC(=O)C(NC(=O)C(NC(=O)C(NC(=O)CNC(=O)C(NC(=O)C(NC(=O)C(NC(=O)C(NC(=O)C(NC(=O)C(NC(=O)C(NC(=O)C(NC(=O)C3N(C(=O)…	1	14	-5.74931	1.03065	103.339	-91.2064	-9.4998	-15.6897	-5.74931	[31,1422,86,1,1.3]	20	31
	LFb	O=C(O)C12C(C=3C(C)(C4(C)C(C5(C)C(C(C)(C)C(O)CC5)CC4)CC=3)CC1)CC(C)(C)CC2	[SH0](=O)([O-])CC(NC(=O)CNC(=O)C(NC(=O)C(NC(=O)C(NC(=O)C(NC(=O)C1N(C(=O)C(NC(=O)C(NC(=O)C(NC(=O)C(NC(=O)C(NC(=O)C(NC(=O)C(NC(=O)C(NC(=O)C(NC(=O)C(NC(=O)C(NC(=O)C(NC(=O)C(NC(=O)C(NC(=O)C(NC(=O)C2N(C(=O)C(NC(=O)CNC(=O)C(NC(=O)C(NC(=O)C(NC(=O)C(NC(=O)C(NC(=O)CNC(=O)C(NC(=O)C(NC(=O)C(NC(=O)C(NC(=O)C(NC(=O)C(NC(=O)C(NC(=O)CNC(=O)C(NC(=O)C(NC(=O)C(NC(=O)C(NC(=O)C(NC(=O)C(NC(=O)C(NC(=O)C(NC(=O)C3N(C(=O)…	1	15	-6.89787	2.73758	40.312	-88.8582	-10.9457	-31.6494	-6.89787	[28,534,33,2,5.5]	4 9	[28,28]
		O=C(O)C12C(C=3C(C)(C4(C)C(C5(C)C(C(C)(C)C(O)CC5)CC4)CC=3)CC1)CC(C)(C)CC2	[SH0](=O)([O-])CC(NC(=O)CNC(=O)C(NC(=O)C(NC(=O)C(NC(=O)C(NC(=O)C1N(C(=O)C(NC(=O)C(NC(=O)C(NC(=O)C(NC(=O)C(NC(=O)C(NC(=O)C(NC(=O)C(NC(=O)C(NC(=O)C(NC(=O)C(NC(=O)C(NC(=O)C(NC(=O)C(NC(=O)C(NC(=O)C2N(C(=O)C(NC(=O)CNC(=O)C(NC(=O)C(NC(=O)C(NC(=O)C(NC(=O)C(NC(=O)CNC(=O)C(NC(=O)C(NC(=O)C(NC(=O)C(NC(=O)C(NC(=O)C(NC(=O)C(NC(=O)CNC(=O)C(NC(=O)C(NC(=O)C(NC(=O)C(NC(=O)C(NC(=O)C(NC(=O)C(NC(=O)C(NC(=O)C3N(C(=O)…	1	15	-6.20126	2.87916	78.9184	-72.108	-10.1326	-23.6483	-6.20126	[[36,28,35],[2651,534,2136],[162,33,129],[1,2,2],[4.7,1.6,2.8]]	4 9 31 32 12 33	[28,28,35,35,36,36]
		O=C(O)C12C(C=3C(C)(C4(C)C(C5(C)C(C(C)(C)C(O)CC5)CC4)CC=3)CC1)CC(C)(C)CC2	[SH0](=O)([O-])CC(NC(=O)CNC(=O)C(NC(=O)C(NC(=O)C(NC(=O)C(NC(=O)C1N(C(=O)C(NC(=O)C(NC(=O)C(NC(=O)C(NC(=O)C(NC(=O)C(NC(=O)C(NC(=O)C(NC(=O)C(NC(=O)C(NC(=O)C(NC(=O)C(NC(=O)C(NC(=O)C(NC(=O)C(NC(=O)C2N(C(=O)C(NC(=O)CNC(=O)C(NC(=O)C(NC(=O)C(NC(=O)C(NC(=O)C(NC(=O)CNC(=O)C(NC(=O)C(NC(=O)C(NC(=O)C(NC(=O)C(NC(=O)C(NC(=O)C(NC(=O)CNC(=O)C(NC(=O)C(NC(=O)C(NC(=O)C(NC(=O)C(NC(=O)C(NC(=O)C(NC(=O)C(NC(=O)C3N(C(=O)…	1	15	-6.10914	1.15048	110.403	-63.8314	-9.48557	-2.1493	-6.10914	[36,2182,132,2,0.6]	2	36
		O=C(O)C12C(C=3C(C)(C4(C)C(C5(C)C(C(C)(C)C(O)CC5)CC4)CC=3)CC1)CC(C)(C)CC2	[SH0](=O)([O-])CC(NC(=O)CNC(=O)C(NC(=O)C(NC(=O)C(NC(=O)C(NC(=O)C1N(C(=O)C(NC(=O)C(NC(=O)C(NC(=O)C(NC(=O)C(NC(=O)C(NC(=O)C(NC(=O)C(NC(=O)C(NC(=O)C(NC(=O)C(NC(=O)C(NC(=O)C(NC(=O)C(NC(=O)C(NC(=O)C2N(C(=O)C(NC(=O)CNC(=O)C(NC(=O)C(NC(=O)C(NC(=O)C(NC(=O)C(NC(=O)CNC(=O)C(NC(=O)C(NC(=O)C(NC(=O)C(NC(=O)C(NC(=O)C(NC(=O)C(NC(=O)CNC(=O)C(NC(=O)C(NC(=O)C(NC(=O)C(NC(=O)C(NC(=O)C(NC(=O)C(NC(=O)C(NC(=O)C3N(C(=O)…	1	15	-5.96165	1.57024	63.2301	-61.9466	-10.3352	-26.255	-5.96165	[[28,35],[2650,1411],[162,86],[1,4],[2.2,1.5]]	10 11 12 33	[35,35,28,28]
		O=C(O)C12C(C=3C(C)(C4(C)C(C5(C)C(C(C)(C)C(O)CC5)CC4)CC=3)CC1)CC(C)(C)CC2	[SH0](=O)([O-])CC(NC(=O)CNC(=O)C(NC(=O)C(NC(=O)C(NC(=O)C(NC(=O)C1N(C(=O)C(NC(=O)C(NC(=O)C(NC(=O)C(NC(=O)C(NC(=O)C(NC(=O)C(NC(=O)C(NC(=O)C(NC(=O)C(NC(=O)C(NC(=O)C(NC(=O)C(NC(=O)C(NC(=O)C(NC(=O)C2N(C(=O)C(NC(=O)CNC(=O)C(NC(=O)C(NC(=O)C(NC(=O)C(NC(=O)C(NC(=O)CNC(=O)C(NC(=O)C(NC(=O)C(NC(=O)C(NC(=O)C(NC(=O)C(NC(=O)C(NC(=O)CNC(=O)C(NC(=O)C(NC(=O)C(NC(=O)C(NC(=O)C(NC(=O)C(NC(=O)C(NC(=O)C(NC(=O)C3N(C(=O)…	1	15	-5.81687	3.56882	49.6861	-51.5879	-9.11293	-20.2979	-5.81687	[28,534,33,2,5.7]	4 9	[28,28]
	LFc	OCC12C(C=3C(C)(C4(C)C(C5(C)C(C(C)(C)C(O)CC5)CC4)CC=3)CC1)CC(C)(C)CC2	[SH0](=O)([O-])CC(NC(=O)CNC(=O)C(NC(=O)C(NC(=O)C(NC(=O)C(NC(=O)C1N(C(=O)C(NC(=O)C(NC(=O)C(NC(=O)C(NC(=O)C(NC(=O)C(NC(=O)C(NC(=O)C(NC(=O)C(NC(=O)C(NC(=O)C(NC(=O)C(NC(=O)C(NC(=O)C(NC(=O)C(NC(=O)C2N(C(=O)C(NC(=O)CNC(=O)C(NC(=O)C(NC(=O)C(NC(=O)C(NC(=O)C(NC(=O)CNC(=O)C(NC(=O)C(NC(=O)C(NC(=O)C(NC(=O)C(NC(=O)C(NC(=O)C(NC(=O)CNC(=O)C(NC(=O)C(NC(=O)C(NC(=O)C(NC(=O)C(NC(=O)C(NC(=O)C(NC(=O)C(NC(=O)C3N(C(=O)…	1	16	-6.36567	1.19927	94.829	-76.0395	-8.75755	-17.9046	-6.36567	[32,1482,89,2,6.8]	7 8	[32,32]
		OCC12C(C=3C(C)(C4(C)C(C5(C)C(C(C)(C)C(O)CC5)CC4)CC=3)CC1)CC(C)(C)CC2	[SH0](=O)([O-])CC(NC(=O)CNC(=O)C(NC(=O)C(NC(=O)C(NC(=O)C(NC(=O)C1N(C(=O)C(NC(=O)C(NC(=O)C(NC(=O)C(NC(=O)C(NC(=O)C(NC(=O)C(NC(=O)C(NC(=O)C(NC(=O)C(NC(=O)C(NC(=O)C(NC(=O)C(NC(=O)C(NC(=O)C(NC(=O)C2N(C(=O)C(NC(=O)CNC(=O)C(NC(=O)C(NC(=O)C(NC(=O)C(NC(=O)C(NC(=O)CNC(=O)C(NC(=O)C(NC(=O)C(NC(=O)C(NC(=O)C(NC(=O)C(NC(=O)C(NC(=O)CNC(=O)C(NC(=O)C(NC(=O)C(NC(=O)C(NC(=O)C(NC(=O)C(NC(=O)C(NC(=O)C(NC(=O)C3N(C(=O)…	1	16	-6.25511	1.63923	98.3322	-64.152	-9.26932	-15.9357	-6.25511	[[32,32],[1382,1482],[84,89],[3,2],[1.1,1.3]]	5 7	[32,32]
		OCC12C(C=3C(C)(C4(C)C(C5(C)C(C(C)(C)C(O)CC5)CC4)CC=3)CC1)CC(C)(C)CC2	[SH0](=O)([O-])CC(NC(=O)CNC(=O)C(NC(=O)C(NC(=O)C(NC(=O)C(NC(=O)C1N(C(=O)C(NC(=O)C(NC(=O)C(NC(=O)C(NC(=O)C(NC(=O)C(NC(=O)C(NC(=O)C(NC(=O)C(NC(=O)C(NC(=O)C(NC(=O)C(NC(=O)C(NC(=O)C(NC(=O)C(NC(=O)C2N(C(=O)C(NC(=O)CNC(=O)C(NC(=O)C(NC(=O)C(NC(=O)C(NC(=O)C(NC(=O)CNC(=O)C(NC(=O)C(NC(=O)C(NC(=O)C(NC(=O)C(NC(=O)C(NC(=O)C(NC(=O)CNC(=O)C(NC(=O)C(NC(=O)C(NC(=O)C(NC(=O)C(NC(=O)C(NC(=O)C(NC(=O)C(NC(=O)C3N(C(=O)…	1	16	-6.0654	1.55688	94.9439	-73.3655	-9.13723	-15.4736	-6.0654	[[28,32,32],[2159,1382,1482],[131,84,89],[3,3,2],[2.4,1.8,2.2]]	5 27 7 8 19 34	[32,32,32,32,28,28]
		OCC12C(C=3C(C)(C4(C)C(C5(C)C(C(C)(C)C(O)CC5)CC4)CC=3)CC1)CC(C)(C)CC2	[SH0](=O)([O-])CC(NC(=O)CNC(=O)C(NC(=O)C(NC(=O)C(NC(=O)C(NC(=O)C1N(C(=O)C(NC(=O)C(NC(=O)C(NC(=O)C(NC(=O)C(NC(=O)C(NC(=O)C(NC(=O)C(NC(=O)C(NC(=O)C(NC(=O)C(NC(=O)C(NC(=O)C(NC(=O)C(NC(=O)C(NC(=O)C2N(C(=O)C(NC(=O)CNC(=O)C(NC(=O)C(NC(=O)C(NC(=O)C(NC(=O)C(NC(=O)CNC(=O)C(NC(=O)C(NC(=O)C(NC(=O)C(NC(=O)C(NC(=O)C(NC(=O)C(NC(=O)CNC(=O)C(NC(=O)C(NC(=O)C(NC(=O)C(NC(=O)C(NC(=O)C(NC(=O)C(NC(=O)C(NC(=O)C3N(C(=O)…	1	16	-6.01328	2.23983	84.0464	-61.8274	-9.23432	-20.0409	-6.01328	[28,534,33,2,2.3]	4 9	[28,28]
		OCC12C(C=3C(C)(C4(C)C(C5(C)C(C(C)(C)C(O)CC5)CC4)CC=3)CC1)CC(C)(C)CC2	[SH0](=O)([O-])CC(NC(=O)CNC(=O)C(NC(=O)C(NC(=O)C(NC(=O)C(NC(=O)C1N(C(=O)C(NC(=O)C(NC(=O)C(NC(=O)C(NC(=O)C(NC(=O)C(NC(=O)C(NC(=O)C(NC(=O)C(NC(=O)C(NC(=O)C(NC(=O)C(NC(=O)C(NC(=O)C(NC(=O)C(NC(=O)C2N(C(=O)C(NC(=O)CNC(=O)C(NC(=O)C(NC(=O)C(NC(=O)C(NC(=O)C(NC(=O)CNC(=O)C(NC(=O)C(NC(=O)C(NC(=O)C(NC(=O)C(NC(=O)C(NC(=O)C(NC(=O)CNC(=O)C(NC(=O)C(NC(=O)C(NC(=O)C(NC(=O)C(NC(=O)C(NC(=O)C(NC(=O)C(NC(=O)C3N(C(=O)…	1	16	-5.93516	0.84459	112.451	-69.4722	-8.52183	-9.21651	-5.93516
	LFd	O=C1C(C)(C)C2C(C)(C3C(C)(C4(C)C(=CC3OC)C3C(CC4)CCC(C)(C)C3)CC2)CC1	[SH0](=O)([O-])CC(NC(=O)CNC(=O)C(NC(=O)C(NC(=O)C(NC(=O)C(NC(=O)C1N(C(=O)C(NC(=O)C(NC(=O)C(NC(=O)C(NC(=O)C(NC(=O)C(NC(=O)C(NC(=O)C(NC(=O)C(NC(=O)C(NC(=O)C(NC(=O)C(NC(=O)C(NC(=O)C(NC(=O)C(NC(=O)C2N(C(=O)C(NC(=O)CNC(=O)C(NC(=O)C(NC(=O)C(NC(=O)C(NC(=O)C(NC(=O)CNC(=O)C(NC(=O)C(NC(=O)C(NC(=O)C(NC(=O)C(NC(=O)C(NC(=O)C(NC(=O)CNC(=O)C(NC(=O)C(NC(=O)C(NC(=O)C(NC(=O)C(NC(=O)C(NC(=O)C(NC(=O)C(NC(=O)C3N(C(=O)…	1	17	-5.76296	1.7665	78.8185	-62.0604	-9.96539	-8.32047	-5.76296
		O=C1C(C)(C)C2C(C)(C3C(C)(C4(C)C(=CC3OC)C3C(CC4)CCC(C)(C)C3)CC2)CC1	[SH0](=O)([O-])CC(NC(=O)CNC(=O)C(NC(=O)C(NC(=O)C(NC(=O)C(NC(=O)C1N(C(=O)C(NC(=O)C(NC(=O)C(NC(=O)C(NC(=O)C(NC(=O)C(NC(=O)C(NC(=O)C(NC(=O)C(NC(=O)C(NC(=O)C(NC(=O)C(NC(=O)C(NC(=O)C(NC(=O)C(NC(=O)C2N(C(=O)C(NC(=O)CNC(=O)C(NC(=O)C(NC(=O)C(NC(=O)C(NC(=O)C(NC(=O)CNC(=O)C(NC(=O)C(NC(=O)C(NC(=O)C(NC(=O)C(NC(=O)C(NC(=O)C(NC(=O)CNC(=O)C(NC(=O)C(NC(=O)C(NC(=O)C(NC(=O)C(NC(=O)C(NC(=O)C(NC(=O)C(NC(=O)C3N(C(=O)…	1	17	-5.73961	1.17282	91.5592	-105.282	-10.922	-3.9866	-5.73961
		O=C1C(C)(C)C2C(C)(C3C(C)(C4(C)C(=CC3OC)C3C(CC4)CCC(C)(C)C3)CC2)CC1	[SH0](=O)([O-])CC(NC(=O)CNC(=O)C(NC(=O)C(NC(=O)C(NC(=O)C(NC(=O)C1N(C(=O)C(NC(=O)C(NC(=O)C(NC(=O)C(NC(=O)C(NC(=O)C(NC(=O)C(NC(=O)C(NC(=O)C(NC(=O)C(NC(=O)C(NC(=O)C(NC(=O)C(NC(=O)C(NC(=O)C(NC(=O)C2N(C(=O)C(NC(=O)CNC(=O)C(NC(=O)C(NC(=O)C(NC(=O)C(NC(=O)C(NC(=O)CNC(=O)C(NC(=O)C(NC(=O)C(NC(=O)C(NC(=O)C(NC(=O)C(NC(=O)C(NC(=O)CNC(=O)C(NC(=O)C(NC(=O)C(NC(=O)C(NC(=O)C(NC(=O)C(NC(=O)C(NC(=O)C(NC(=O)C3N(C(=O)…	1	17	-5.45283	0.955941	74.2643	-68.8846	-9.54796	-12.7416	-5.45283
		O=C1C(C)(C)C2C(C)(C3C(C)(C4(C)C(=CC3OC)C3C(CC4)CCC(C)(C)C3)CC2)CC1	[SH0](=O)([O-])CC(NC(=O)CNC(=O)C(NC(=O)C(NC(=O)C(NC(=O)C(NC(=O)C1N(C(=O)C(NC(=O)C(NC(=O)C(NC(=O)C(NC(=O)C(NC(=O)C(NC(=O)C(NC(=O)C(NC(=O)C(NC(=O)C(NC(=O)C(NC(=O)C(NC(=O)C(NC(=O)C(NC(=O)C(NC(=O)C2N(C(=O)C(NC(=O)CNC(=O)C(NC(=O)C(NC(=O)C(NC(=O)C(NC(=O)C(NC(=O)CNC(=O)C(NC(=O)C(NC(=O)C(NC(=O)C(NC(=O)C(NC(=O)C(NC(=O)C(NC(=O)CNC(=O)C(NC(=O)C(NC(=O)C(NC(=O)C(NC(=O)C(NC(=O)C(NC(=O)C(NC(=O)C(NC(=O)C3N(C(=O)…	1	17	-5.422	1.35408	80.9073	-68.4461	-10.5003	-6.47881	-5.422
		O=C1C(C)(C)C2C(C)(C3C(C)(C4(C)C(=CC3OC)C3C(CC4)CCC(C)(C)C3)CC2)CC1	[SH0](=O)([O-])CC(NC(=O)CNC(=O)C(NC(=O)C(NC(=O)C(NC(=O)C(NC(=O)C1N(C(=O)C(NC(=O)C(NC(=O)C(NC(=O)C(NC(=O)C(NC(=O)C(NC(=O)C(NC(=O)C(NC(=O)C(NC(=O)C(NC(=O)C(NC(=O)C(NC(=O)C(NC(=O)C(NC(=O)C(NC(=O)C2N(C(=O)C(NC(=O)CNC(=O)C(NC(=O)C(NC(=O)C(NC(=O)C(NC(=O)C(NC(=O)CNC(=O)C(NC(=O)C(NC(=O)C(NC(=O)C(NC(=O)C(NC(=O)C(NC(=O)C(NC(=O)CNC(=O)C(NC(=O)C(NC(=O)C(NC(=O)C(NC(=O)C(NC(=O)C(NC(=O)C(NC(=O)C(NC(=O)C3N(C(=O)…	1	17	-5.31809	1.13729	87.4317	-79.95	-9.42989	0.225561	-5.31809
	Lfe	OC1C(=C)C2C(C)(C3C(C)(C4(C)C(C5C(C)(CC4)CCC(C)(C)C5)=CC3)CC2)CC1O	[SH0](=O)([O-])CC(NC(=O)CNC(=O)C(NC(=O)C(NC(=O)C(NC(=O)C(NC(=O)C1N(C(=O)C(NC(=O)C(NC(=O)C(NC(=O)C(NC(=O)C(NC(=O)C(NC(=O)C(NC(=O)C(NC(=O)C(NC(=O)C(NC(=O)C(NC(=O)C(NC(=O)C(NC(=O)C(NC(=O)C(NC(=O)C2N(C(=O)C(NC(=O)CNC(=O)C(NC(=O)C(NC(=O)C(NC(=O)C(NC(=O)C(NC(=O)CNC(=O)C(NC(=O)C(NC(=O)C(NC(=O)C(NC(=O)C(NC(=O)C(NC(=O)C(NC(=O)CNC(=O)C(NC(=O)C(NC(=O)C(NC(=O)C(NC(=O)C(NC(=O)C(NC(=O)C(NC(=O)C(NC(=O)C3N(C(=O)…	1	18	-6.32242	1.56709	98.7109	-52.0205	-9.71225	-16.551	-6.32242	[28,2383,145,1,2]	13 14	[28,28]
		OC1C(=C)C2C(C)(C3C(C)(C4(C)C(C5C(C)(CC4)CCC(C)(C)C5)=CC3)CC2)CC1O	[SH0](=O)([O-])CC(NC(=O)CNC(=O)C(NC(=O)C(NC(=O)C(NC(=O)C(NC(=O)C1N(C(=O)C(NC(=O)C(NC(=O)C(NC(=O)C(NC(=O)C(NC(=O)C(NC(=O)C(NC(=O)C(NC(=O)C(NC(=O)C(NC(=O)C(NC(=O)C(NC(=O)C(NC(=O)C(NC(=O)C(NC(=O)C2N(C(=O)C(NC(=O)CNC(=O)C(NC(=O)C(NC(=O)C(NC(=O)C(NC(=O)C(NC(=O)CNC(=O)C(NC(=O)C(NC(=O)C(NC(=O)C(NC(=O)C(NC(=O)C(NC(=O)C(NC(=O)CNC(=O)C(NC(=O)C(NC(=O)C(NC(=O)C(NC(=O)C(NC(=O)C(NC(=O)C(NC(=O)C(NC(=O)C3N(C(=O)…	1	18	-6.31161	1.37777	111.033	-84.3161	-9.65712	-10.2045	-6.31161
		OC1C(=C)C2C(C)(C3C(C)(C4(C)C(C5C(C)(CC4)CCC(C)(C)C5)=CC3)CC2)CC1O	[SH0](=O)([O-])CC(NC(=O)CNC(=O)C(NC(=O)C(NC(=O)C(NC(=O)C(NC(=O)C1N(C(=O)C(NC(=O)C(NC(=O)C(NC(=O)C(NC(=O)C(NC(=O)C(NC(=O)C(NC(=O)C(NC(=O)C(NC(=O)C(NC(=O)C(NC(=O)C(NC(=O)C(NC(=O)C(NC(=O)C(NC(=O)C2N(C(=O)C(NC(=O)CNC(=O)C(NC(=O)C(NC(=O)C(NC(=O)C(NC(=O)C(NC(=O)CNC(=O)C(NC(=O)C(NC(=O)C(NC(=O)C(NC(=O)C(NC(=O)C(NC(=O)C(NC(=O)CNC(=O)C(NC(=O)C(NC(=O)C(NC(=O)C(NC(=O)C(NC(=O)C(NC(=O)C(NC(=O)C(NC(=O)C3N(C(=O)…	1	18	-6.23756	2.00543	91.4793	-97.0286	-10.5525	-15.6621	-6.23756	[28,2383,145,1,3.3]	13 14	[28,28]
		OC1C(=C)C2C(C)(C3C(C)(C4(C)C(C5C(C)(CC4)CCC(C)(C)C5)=CC3)CC2)CC1O	[SH0](=O)([O-])CC(NC(=O)CNC(=O)C(NC(=O)C(NC(=O)C(NC(=O)C(NC(=O)C1N(C(=O)C(NC(=O)C(NC(=O)C(NC(=O)C(NC(=O)C(NC(=O)C(NC(=O)C(NC(=O)C(NC(=O)C(NC(=O)C(NC(=O)C(NC(=O)C(NC(=O)C(NC(=O)C(NC(=O)C(NC(=O)C2N(C(=O)C(NC(=O)CNC(=O)C(NC(=O)C(NC(=O)C(NC(=O)C(NC(=O)C(NC(=O)CNC(=O)C(NC(=O)C(NC(=O)C(NC(=O)C(NC(=O)C(NC(=O)C(NC(=O)C(NC(=O)CNC(=O)C(NC(=O)C(NC(=O)C(NC(=O)C(NC(=O)C(NC(=O)C(NC(=O)C(NC(=O)C(NC(=O)C3N(C(=O)…	1	18	-6.22767	1.23118	103.585	-97.6041	-9.30642	-7.49087	-6.22767	[30,2133,129,2,0.6]	31	30
		OC1C(=C)C2C(C)(C3C(C)(C4(C)C(C5C(C)(CC4)CCC(C)(C)C5)=CC3)CC2)CC1O	[SH0](=O)([O-])CC(NC(=O)CNC(=O)C(NC(=O)C(NC(=O)C(NC(=O)C(NC(=O)C1N(C(=O)C(NC(=O)C(NC(=O)C(NC(=O)C(NC(=O)C(NC(=O)C(NC(=O)C(NC(=O)C(NC(=O)C(NC(=O)C(NC(=O)C(NC(=O)C(NC(=O)C(NC(=O)C(NC(=O)C(NC(=O)C2N(C(=O)C(NC(=O)CNC(=O)C(NC(=O)C(NC(=O)C(NC(=O)C(NC(=O)C(NC(=O)CNC(=O)C(NC(=O)C(NC(=O)C(NC(=O)C(NC(=O)C(NC(=O)C(NC(=O)C(NC(=O)CNC(=O)C(NC(=O)C(NC(=O)C(NC(=O)C(NC(=O)C(NC(=O)C(NC(=O)C(NC(=O)C(NC(=O)C3N(C(=O)…	1	18	-6.04812	1.63072	87.0371	-38.3184	-9.29892	-25.1963	-6.04812	[[28,30],[2650,2650],[162,162],[1,1],[2.1,2.6]]	12 33	[[28,30],[28,30]]
	LFf	O=C(O)C12C(C=3C(C)(C4(C)C(C56C(C(C)(C)C(O)(OC5)CC6)CC4)CC=3)CC1)CC(C)(C)CC2	[SH0](=O)([O-])CC(NC(=O)CNC(=O)C(NC(=O)C(NC(=O)C(NC(=O)C(NC(=O)C1N(C(=O)C(NC(=O)C(NC(=O)C(NC(=O)C(NC(=O)C(NC(=O)C(NC(=O)C(NC(=O)C(NC(=O)C(NC(=O)C(NC(=O)C(NC(=O)C(NC(=O)C(NC(=O)C(NC(=O)C(NC(=O)C2N(C(=O)C(NC(=O)CNC(=O)C(NC(=O)C(NC(=O)C(NC(=O)C(NC(=O)C(NC(=O)CNC(=O)C(NC(=O)C(NC(=O)C(NC(=O)C(NC(=O)C(NC(=O)C(NC(=O)C(NC(=O)CNC(=O)C(NC(=O)C(NC(=O)C(NC(=O)C(NC(=O)C(NC(=O)C(NC(=O)C(NC(=O)C(NC(=O)C3N(C(=O)…	1	19	-6.47138	0.969432	43.727	-63.7923	-8.55364	-29.2147	-6.47138	[33,1482,89,2,0.9]	7	33
		O=C(O)C12C(C=3C(C)(C4(C)C(C56C(C(C)(C)C(O)(OC5)CC6)CC4)CC=3)CC1)CC(C)(C)CC2	[SH0](=O)([O-])CC(NC(=O)CNC(=O)C(NC(=O)C(NC(=O)C(NC(=O)C(NC(=O)C1N(C(=O)C(NC(=O)C(NC(=O)C(NC(=O)C(NC(=O)C(NC(=O)C(NC(=O)C(NC(=O)C(NC(=O)C(NC(=O)C(NC(=O)C(NC(=O)C(NC(=O)C(NC(=O)C(NC(=O)C(NC(=O)C2N(C(=O)C(NC(=O)CNC(=O)C(NC(=O)C(NC(=O)C(NC(=O)C(NC(=O)C(NC(=O)CNC(=O)C(NC(=O)C(NC(=O)C(NC(=O)C(NC(=O)C(NC(=O)C(NC(=O)C(NC(=O)CNC(=O)C(NC(=O)C(NC(=O)C(NC(=O)C(NC(=O)C(NC(=O)C(NC(=O)C(NC(=O)C(NC(=O)C3N(C(=O)…	1	19	-6.21584	2.63568	42.3637	-64.4902	-9.53064	-28.0561	-6.21584
		O=C(O)C12C(C=3C(C)(C4(C)C(C56C(C(C)(C)C(O)(OC5)CC6)CC4)CC=3)CC1)CC(C)(C)CC2	[SH0](=O)([O-])CC(NC(=O)CNC(=O)C(NC(=O)C(NC(=O)C(NC(=O)C(NC(=O)C1N(C(=O)C(NC(=O)C(NC(=O)C(NC(=O)C(NC(=O)C(NC(=O)C(NC(=O)C(NC(=O)C(NC(=O)C(NC(=O)C(NC(=O)C(NC(=O)C(NC(=O)C(NC(=O)C(NC(=O)C(NC(=O)C2N(C(=O)C(NC(=O)CNC(=O)C(NC(=O)C(NC(=O)C(NC(=O)C(NC(=O)C(NC(=O)CNC(=O)C(NC(=O)C(NC(=O)C(NC(=O)C(NC(=O)C(NC(=O)C(NC(=O)C(NC(=O)CNC(=O)C(NC(=O)C(NC(=O)C(NC(=O)C(NC(=O)C(NC(=O)C(NC(=O)C(NC(=O)C(NC(=O)C3N(C(=O)…	1	19	-5.80325	1.50767	89.8745	-66.4514	-9.43896	-7.79402	-5.80325
		O=C(O)C12C(C=3C(C)(C4(C)C(C56C(C(C)(C)C(O)(OC5)CC6)CC4)CC=3)CC1)CC(C)(C)CC2	[SH0](=O)([O-])CC(NC(=O)CNC(=O)C(NC(=O)C(NC(=O)C(NC(=O)C(NC(=O)C1N(C(=O)C(NC(=O)C(NC(=O)C(NC(=O)C(NC(=O)C(NC(=O)C(NC(=O)C(NC(=O)C(NC(=O)C(NC(=O)C(NC(=O)C(NC(=O)C(NC(=O)C(NC(=O)C(NC(=O)C(NC(=O)C2N(C(=O)C(NC(=O)CNC(=O)C(NC(=O)C(NC(=O)C(NC(=O)C(NC(=O)C(NC(=O)CNC(=O)C(NC(=O)C(NC(=O)C(NC(=O)C(NC(=O)C(NC(=O)C(NC(=O)C(NC(=O)CNC(=O)C(NC(=O)C(NC(=O)C(NC(=O)C(NC(=O)C(NC(=O)C(NC(=O)C(NC(=O)C(NC(=O)C3N(C(=O)…	1	19	-5.79529	0.93541	72.655	-81.7442	-8.90975	-8.69726	-5.79529
		O=C(O)C12C(C=3C(C)(C4(C)C(C56C(C(C)(C)C(O)(OC5)CC6)CC4)CC=3)CC1)CC(C)(C)CC2	[SH0](=O)([O-])CC(NC(=O)CNC(=O)C(NC(=O)C(NC(=O)C(NC(=O)C(NC(=O)C1N(C(=O)C(NC(=O)C(NC(=O)C(NC(=O)C(NC(=O)C(NC(=O)C(NC(=O)C(NC(=O)C(NC(=O)C(NC(=O)C(NC(=O)C(NC(=O)C(NC(=O)C(NC(=O)C(NC(=O)C(NC(=O)C2N(C(=O)C(NC(=O)CNC(=O)C(NC(=O)C(NC(=O)C(NC(=O)C(NC(=O)C(NC(=O)CNC(=O)C(NC(=O)C(NC(=O)C(NC(=O)C(NC(=O)C(NC(=O)C(NC(=O)C(NC(=O)CNC(=O)C(NC(=O)C(NC(=O)C(NC(=O)C(NC(=O)C(NC(=O)C(NC(=O)C(NC(=O)C(NC(=O)C3N(C(=O)…	1	19	-5.63494	1.08079	77.6066	-113.043	-9.94739	-5.95604	-5.63494	[[34,33],[2159,534],[131,33],[3,2],[2.1,3.2]]	4 9 19 34	[33,33,34,34]
	LFg	O=C(O)C12C(C(C)C(C)CC1)C=1C(C)(C3(C)C(C4(C)C(C(C)(C)C(O)CC4)CC3)CC=1)CC2	[SH0](=O)([O-])CC(NC(=O)CNC(=O)C(NC(=O)C(NC(=O)C(NC(=O)C(NC(=O)C1N(C(=O)C(NC(=O)C(NC(=O)C(NC(=O)C(NC(=O)C(NC(=O)C(NC(=O)C(NC(=O)C(NC(=O)C(NC(=O)C(NC(=O)C(NC(=O)C(NC(=O)C(NC(=O)C(NC(=O)C(NC(=O)C2N(C(=O)C(NC(=O)CNC(=O)C(NC(=O)C(NC(=O)C(NC(=O)C(NC(=O)C(NC(=O)CNC(=O)C(NC(=O)C(NC(=O)C(NC(=O)C(NC(=O)C(NC(=O)C(NC(=O)C(NC(=O)CNC(=O)C(NC(=O)C(NC(=O)C(NC(=O)C(NC(=O)C(NC(=O)C(NC(=O)C(NC(=O)C(NC(=O)C3N(C(=O)…	1	20	-6.22659	2.41222	55.0906	-55.3621	-10.105	-25.3088	-6.22659	[[35,35],[1407,1482],[85,89],[2,2],[1.8,2.5]]	6 15 7 8	[35,35,35,35]
		O=C(O)C12C(C(C)C(C)CC1)C=1C(C)(C3(C)C(C4(C)C(C(C)(C)C(O)CC4)CC3)CC=1)CC2	[SH0](=O)([O-])CC(NC(=O)CNC(=O)C(NC(=O)C(NC(=O)C(NC(=O)C(NC(=O)C1N(C(=O)C(NC(=O)C(NC(=O)C(NC(=O)C(NC(=O)C(NC(=O)C(NC(=O)C(NC(=O)C(NC(=O)C(NC(=O)C(NC(=O)C(NC(=O)C(NC(=O)C(NC(=O)C(NC(=O)C(NC(=O)C2N(C(=O)C(NC(=O)CNC(=O)C(NC(=O)C(NC(=O)C(NC(=O)C(NC(=O)C(NC(=O)CNC(=O)C(NC(=O)C(NC(=O)C(NC(=O)C(NC(=O)C(NC(=O)C(NC(=O)C(NC(=O)CNC(=O)C(NC(=O)C(NC(=O)C(NC(=O)C(NC(=O)C(NC(=O)C(NC(=O)C(NC(=O)C(NC(=O)C3N(C(=O)…	1	20	-5.84239	0.619577	75.328	-78.804	-9.28402	-20.8099	-5.84239	[[26,26,35,35],[2650,2651,1403,1411],[162,162,85,86],[1,1,2,4],[0.9,0.8,0.7,1.3]]	6 10 12	[35,35,[26,26]]
		O=C(O)C12C(C(C)C(C)CC1)C=1C(C)(C3(C)C(C4(C)C(C(C)(C)C(O)CC4)CC3)CC=1)CC2	[SH0](=O)([O-])CC(NC(=O)CNC(=O)C(NC(=O)C(NC(=O)C(NC(=O)C(NC(=O)C1N(C(=O)C(NC(=O)C(NC(=O)C(NC(=O)C(NC(=O)C(NC(=O)C(NC(=O)C(NC(=O)C(NC(=O)C(NC(=O)C(NC(=O)C(NC(=O)C(NC(=O)C(NC(=O)C(NC(=O)C(NC(=O)C2N(C(=O)C(NC(=O)CNC(=O)C(NC(=O)C(NC(=O)C(NC(=O)C(NC(=O)C(NC(=O)CNC(=O)C(NC(=O)C(NC(=O)C(NC(=O)C(NC(=O)C(NC(=O)C(NC(=O)C(NC(=O)CNC(=O)C(NC(=O)C(NC(=O)C(NC(=O)C(NC(=O)C(NC(=O)C(NC(=O)C(NC(=O)C(NC(=O)C3N(C(=O)…	1	20	-5.75047	2.25029	71.9932	-75.5799	-8.65086	-9.45618	-5.75047	[[35,35],[1407,1482],[85,89],[2,2],[1.1,5.1]]	6 7 8	[35,35,35]
		O=C(O)C12C(C(C)C(C)CC1)C=1C(C)(C3(C)C(C4(C)C(C(C)(C)C(O)CC4)CC3)CC=1)CC2	[SH0](=O)([O-])CC(NC(=O)CNC(=O)C(NC(=O)C(NC(=O)C(NC(=O)C(NC(=O)C1N(C(=O)C(NC(=O)C(NC(=O)C(NC(=O)C(NC(=O)C(NC(=O)C(NC(=O)C(NC(=O)C(NC(=O)C(NC(=O)C(NC(=O)C(NC(=O)C(NC(=O)C(NC(=O)C(NC(=O)C(NC(=O)C2N(C(=O)C(NC(=O)CNC(=O)C(NC(=O)C(NC(=O)C(NC(=O)C(NC(=O)C(NC(=O)CNC(=O)C(NC(=O)C(NC(=O)C(NC(=O)C(NC(=O)C(NC(=O)C(NC(=O)C(NC(=O)CNC(=O)C(NC(=O)C(NC(=O)C(NC(=O)C(NC(=O)C(NC(=O)C(NC(=O)C(NC(=O)C(NC(=O)C3N(C(=O)…	1	20	-5.41757	1.82359	68.6032	-46.6542	-9.16543	-18.2225	-5.41757	[[36,26],[2650,534],[162,33],[1,2],[1.9,5.1]]	4 9 12 33	[26,26,36,36]
		O=C(O)C12C(C(C)C(C)CC1)C=1C(C)(C3(C)C(C4(C)C(C(C)(C)C(O)CC4)CC3)CC=1)CC2	[SH0](=O)([O-])CC(NC(=O)CNC(=O)C(NC(=O)C(NC(=O)C(NC(=O)C(NC(=O)C1N(C(=O)C(NC(=O)C(NC(=O)C(NC(=O)C(NC(=O)C(NC(=O)C(NC(=O)C(NC(=O)C(NC(=O)C(NC(=O)C(NC(=O)C(NC(=O)C(NC(=O)C(NC(=O)C(NC(=O)C(NC(=O)C2N(C(=O)C(NC(=O)CNC(=O)C(NC(=O)C(NC(=O)C(NC(=O)C(NC(=O)C(NC(=O)CNC(=O)C(NC(=O)C(NC(=O)C(NC(=O)C(NC(=O)C(NC(=O)C(NC(=O)C(NC(=O)CNC(=O)C(NC(=O)C(NC(=O)C(NC(=O)C(NC(=O)C(NC(=O)C(NC(=O)C(NC(=O)C(NC(=O)C3N(C(=O)…	1	20	-5.26602	0.623049	82.1303	-66.0805	-9.75931	-7.61065	-5.26602	[35,1407,85,2,1.5]	6 15	[35,35]
	2r3i ligand	mol	receptor	rseq	mseq	S	rmsd_refine	E_conf	E_place	E_score1	E_refine	E_score2	PLIF_raw	FP:PLIF	PLIF_ligidx
		Fc1c(C2=Nc3n(C(NCc4ccncc4)=C2)ncc3)cccc1	[SH0](=O)([O-])CC(NC(=O)CNC(=O)C(NC(=O)C(NC(=O)C(NC(=O)C(NC(=O)C1N(C(=O)C(NC(=O)C(NC(=O)C(NC(=O)C(NC(=O)C(NC(=O)C(NC(=O)C(NC(=O)C(NC(=O)C(NC(=O)C(NC(=O)C(NC(=O)C(NC(=O)C(NC(=O)C(NC(=O)C(NC(=O)C2N(C(=O)C(NC(=O)CNC(=O)C(NC(=O)C(NC(=O)C(NC(=O)C(NC(=O)C(NC(=O)CNC(=O)C(NC(=O)C(NC(=O)C(NC(=O)C(NC(=O)C(NC(=O)C(NC(=O)C(NC(=O)CNC(=O)C(NC(=O)C(NC(=O)C(NC(=O)C(NC(=O)C(NC(=O)C(NC(=O)C(NC(=O)C(NC(=O)C3N(C(=O)…	1	1	-7.5468	1.54253	119.623	-93.4468	-11.4761	-47.6132	-7.5468	[[13,5,8,19,27,25,24,22,20,3,8,9,10,12,4],[1363,1358,534,171,171,171,171,171,171,279,279,279,279,279,279],[83,83,33,10,10,10,10,10,10,18,18,18,18,18,18],[3,4,2,10,10,10,10,10,10,10,10,10,10,10,10],[2.7,1.3,6.2,0.7,0.7,0.7,0.7,0.7,0.7,0.6,0.6,0.6,0.6,0.6,0.6]]	1 2 3 4 5 6 7	[[19,27,25,24,22,20],[3,8,9,10,12,4],8,8,13,13,5]
		Fc1c(C2=Nc3n(C(NCc4ccncc4)=C2)ncc3)cccc1	[SH0](=O)([O-])CC(NC(=O)CNC(=O)C(NC(=O)C(NC(=O)C(NC(=O)C(NC(=O)C1N(C(=O)C(NC(=O)C(NC(=O)C(NC(=O)C(NC(=O)C(NC(=O)C(NC(=O)C(NC(=O)C(NC(=O)C(NC(=O)C(NC(=O)C(NC(=O)C(NC(=O)C(NC(=O)C(NC(=O)C(NC(=O)C2N(C(=O)C(NC(=O)CNC(=O)C(NC(=O)C(NC(=O)C(NC(=O)C(NC(=O)C(NC(=O)CNC(=O)C(NC(=O)C(NC(=O)C(NC(=O)C(NC(=O)C(NC(=O)C(NC(=O)C(NC(=O)CNC(=O)C(NC(=O)C(NC(=O)C(NC(=O)C(NC(=O)C(NC(=O)C(NC(=O)C(NC(=O)C(NC(=O)C3N(C(=O)…	1	1	-7.37213	1.64283	121.933	-78.4201	-10.4281	-45.9834	-7.37213	[[8,3,8,9,10,12,4,19,27,25,24,22,20],[534,279,279,279,279,279,279,1396,1396,1396,1396,1396,1396],[33,18,18,18,18,18,18,85,85,85,85,85,85],[2,10,10,10,10,10,10,10,10,10,10,10,10],[7.4,1,1,1,1,1,1,0.8,0.8,0.8,0.8,0.8,0.8]]	2 8 3 4 9	[[3,8,9,10,12,4],[3,8,9,10,12,4],8,8,[19,27,25,24,22,20]]
		Fc1c(C2=Nc3n(C(NCc4ccncc4)=C2)ncc3)cccc1	[SH0](=O)([O-])CC(NC(=O)CNC(=O)C(NC(=O)C(NC(=O)C(NC(=O)C(NC(=O)C1N(C(=O)C(NC(=O)C(NC(=O)C(NC(=O)C(NC(=O)C(NC(=O)C(NC(=O)C(NC(=O)C(NC(=O)C(NC(=O)C(NC(=O)C(NC(=O)C(NC(=O)C(NC(=O)C(NC(=O)C(NC(=O)C2N(C(=O)C(NC(=O)CNC(=O)C(NC(=O)C(NC(=O)C(NC(=O)C(NC(=O)C(NC(=O)CNC(=O)C(NC(=O)C(NC(=O)C(NC(=O)C(NC(=O)C(NC(=O)C(NC(=O)C(NC(=O)CNC(=O)C(NC(=O)C(NC(=O)C(NC(=O)C(NC(=O)C(NC(=O)C(NC(=O)C(NC(=O)C(NC(=O)C3N(C(=O)…	1	1	-7.27956	1.17929	121.223	-96.1377	-10.3368	-45.5396	-7.27956	[[8,3,8,9,10,12,4,19,27,25,24,22,20],[534,279,279,279,279,279,279,1396,1396,1396,1396,1396,1396],[33,18,18,18,18,18,18,85,85,85,85,85,85],[2,10,10,10,10,10,10,10,10,10,10,10,10],[8.7,1.2,1.2,1.2,1.2,1.2,1.2,0.9,0.9,0.9,0.9,0.9,0.9]]	2 8 3 4 9	[[3,8,9,10,12,4],[3,8,9,10,12,4],8,8,[19,27,25,24,22,20]]
		Fc1c(C2=Nc3n(C(NCc4ccncc4)=C2)ncc3)cccc1	[SH0](=O)([O-])CC(NC(=O)CNC(=O)C(NC(=O)C(NC(=O)C(NC(=O)C(NC(=O)C1N(C(=O)C(NC(=O)C(NC(=O)C(NC(=O)C(NC(=O)C(NC(=O)C(NC(=O)C(NC(=O)C(NC(=O)C(NC(=O)C(NC(=O)C(NC(=O)C(NC(=O)C(NC(=O)C(NC(=O)C(NC(=O)C2N(C(=O)C(NC(=O)CNC(=O)C(NC(=O)C(NC(=O)C(NC(=O)C(NC(=O)C(NC(=O)CNC(=O)C(NC(=O)C(NC(=O)C(NC(=O)C(NC(=O)C(NC(=O)C(NC(=O)C(NC(=O)CNC(=O)C(NC(=O)C(NC(=O)C(NC(=O)C(NC(=O)C(NC(=O)C(NC(=O)C(NC(=O)C(NC(=O)C3N(C(=O)…	1	1	-7.07579	1.70087	119.972	-82.4441	-10.1625	-44.0123	-7.07579	[[5,19,27,25,24,22,20,3,8,9,10,12,4,1,6,5,4,3,15,37,35,33,31,29],[534,208,208,208,208,208,208,279,279,279,279,279,279,279,279,279,279,279,1396,1396,1396,1396,1396,1396],[33,13,13,13,13,13,13,18,18,18,18,18,18,18,18,18,18,18,85,85,85,85,85,85],[2,10,10,10,10,10,10,10,10,10,10,10,10,10,10,10,10,10,10,10,10,10,10,10],[3.9,1.1,1.1,1.1,1.1,1.1,1.1,0.7,0.7,0.7,0.7,0.7,0.7,0.7,0.7,0.7,0.7,0.7,0.7,0.7,0.…	10 11 2 3 4 9	[[19,27,25,24,22,20],[19,27,25,24,22,20],[3,8,9,10,12,4,1,6,5,4,3],5,5,[15,37,35,33,31,29]]
		Fc1c(C2=Nc3n(C(NCc4ccncc4)=C2)ncc3)cccc1	[SH0](=O)([O-])CC(NC(=O)CNC(=O)C(NC(=O)C(NC(=O)C(NC(=O)C(NC(=O)C1N(C(=O)C(NC(=O)C(NC(=O)C(NC(=O)C(NC(=O)C(NC(=O)C(NC(=O)C(NC(=O)C(NC(=O)C(NC(=O)C(NC(=O)C(NC(=O)C(NC(=O)C(NC(=O)C(NC(=O)C(NC(=O)C2N(C(=O)C(NC(=O)CNC(=O)C(NC(=O)C(NC(=O)C(NC(=O)C(NC(=O)C(NC(=O)CNC(=O)C(NC(=O)C(NC(=O)C(NC(=O)C(NC(=O)C(NC(=O)C(NC(=O)C(NC(=O)CNC(=O)C(NC(=O)C(NC(=O)C(NC(=O)C(NC(=O)C(NC(=O)C(NC(=O)C(NC(=O)C(NC(=O)C3N(C(=O)…	1	1	-6.73098	1.6726	120.388	-80.5877	-11.4311	-33.5343	-6.73098	[[8,1,6,5,4,3,3,8,9,10,12,4,19,27,25,24,22,20],[534,186,186,186,186,186,279,279,279,279,279,279,1396,1396,1396,1396,1396,1396],[33,11,11,11,11,11,18,18,18,18,18,18,85,85,85,85,85,85],[2,10,10,10,10,10,10,10,10,10,10,10,10,10,10,10,10,10],[1.5,0.7,0.7,0.7,0.7,0.7,0.5,0.5,0.5,0.5,0.5,0.5,0.6,0.6,0.6,0.6,0.6,0.6]]	12 2 3 4 9	[[1,6,5,4,3],[3,8,9,10,12,4],8,8,[19,27,25,24,22,20]]

## Sheet: CDK2-2r3i-interaction
	Score
Roscovitine	-7.73161	Ligand Receptor Interaction Distance E (kcal/mol)
		NAO 34 NZ LYS 33 (A) H-acceptor 3.24 -2.7
	-7.65786	Ligand Receptor Interaction Distance E (kcal/mol)
		OAP 1 O ILE 10 (A) H-donor 2.97 -1.7
		5-ring N TYR 15 (A) pi-H 4.50 -2.7
	-7.54872	Ligand Receptor Interaction Distance E (kcal/mol)
		OAP 1 NZ LYS 129 (A) H-acceptor 2.96 -3.1
		5-ring CB GLN 131 (A) pi-H 3.78 -0.6
	-7.44405	Ligand Receptor Interaction Distance E (kcal/mol)
		NAU 18 NZ LYS 33 (A) H-acceptor 3.03 -3.7
	-7.42738	Ligand Receptor Interaction Distance E (kcal/mol)
		NAS 15 O LEU 83 (A) H-donor 3.38 -2.0
		NAL 35 O ILE 10 (A) H-donor 3.16 -0.8
		6-ring CA GLY 11 (A) pi-H 4.41 -0.7
		6-ring CG1 VAL 18 (A) pi-H 4.38 -0.6
		5-ring CG1 VAL 18 (A) pi-H 4.17 -0.6
		6-ring CB GLN 131 (A) pi-H 3.96 -0.6
LF01	-6.19793	Ligand Receptor Interaction Distance E (kcal/mol)
		O 22 CA GLN 85 (A) H-acceptor 3.29 -0.7
	-6.19552	Ligand Receptor Interaction Distance E (kcal/mol)
		O 22 CA GLN 85 (A) H-acceptor 3.21 -0.7
		O 36 ND2 ASN 132 (A) H-acceptor 2.95 -1.6
	-6.08205	Ligand Receptor Interaction Distance E (kcal/mol)
		O 36 CA ASN 132 (A) H-acceptor 3.35 -0.7
LF02	-5.18902	Ligand Receptor Interaction Distance E (kcal/mol)
		O 28 NZ LYS 33 (A) H-acceptor 3.24 -1.3
LF03	-5.77911	Ligand Receptor Interaction Distance E (kcal/mol)
		C 34 O HIS 84 (A) H-donor 3.40 -0.9
		O 35 NE2 GLN 85 (A) H-acceptor 3.37 -0.7
		O 35 NZ LYS 89 (A) H-acceptor 2.85 -3.8
	-5.58312	Ligand Receptor Interaction Distance E (kcal/mol)
		O 28 NZ LYS 33 (A) H-acceptor 2.93 -4.7
	-5.42814	Ligand Receptor Interaction Distance E (kcal/mol)
		C 34 O HIS 84 (A) H-donor 3.22 -0.9
		O 35 NE2 GLN 85 (A) H-acceptor 3.28 -1.1
		O 35 NZ LYS 89 (A) H-acceptor 2.89 -3.7
LF04	-5.90721	Ligand Receptor Interaction Distance E (kcal/mol)
		O 22 NZ LYS 89 (A) H-acceptor 3.08 -0.7
	-5.88936	Ligand Receptor Interaction Distance E (kcal/mol)
		O 32 O HIS 84 (A) H-donor 3.08 -1.4
		O 32 NZ LYS 89 (A) H-acceptor 3.28 -1.7
	-5.55084	Ligand Receptor Interaction Distance E (kcal/mol)
		O 22 OE1 GLU 162 (A) H-donor 3.26 -1.2
		O 32 N ASP 86 (A) H-acceptor 2.94 -1.9
LF05	-5.95017	Ligand Receptor Interaction Distance E (kcal/mol)
		O 35 NE2 GLN 85 (A) H-acceptor 3.33 -1.1
		O 35 NZ LYS 89 (A) H-acceptor 2.84 -4.8
	-5.78482	Ligand Receptor Interaction Distance E (kcal/mol)
		O 35 NE2 GLN 85 (A) H-acceptor 3.38 -1.4
	-5.43061	Ligand Receptor Interaction Distance E (kcal/mol)
		O 36 OD2 ASP 145 (A) H-donor 2.86 -2.1
		O 36 ND2 ASN 132 (A) H-acceptor 3.04 -0.9
LF06	-6.37767	Ligand Receptor Interaction Distance E (kcal/mol)
		O 32 NZ LYS 89 (A) H-acceptor 2.86 -1.5
	-6.18757	Ligand Receptor Interaction Distance E (kcal/mol)
		O 32 NZ LYS 89 (A) H-acceptor 2.87 -0.8
	-6.13868	Ligand Receptor Interaction Distance E (kcal/mol)
		O 32 NZ LYS 89 (A) H-acceptor 3.16 -1.6
LF07	-5.70063	Ligand Receptor Interaction Distance E (kcal/mol)
		O 34 NE2 GLN 85 (A) H-acceptor 3.10 -2.4
		O 34 NZ LYS 89 (A) H-acceptor 2.97 -6.2
	-5.49284	Ligand Receptor Interaction Distance E (kcal/mol)
		O 34 NZ LYS 89 (A) H-acceptor 2.84 -3.6
	-5.21827	Ligand Receptor Interaction Distance E (kcal/mol)
		O 34 NZ LYS 89 (A) H-acceptor 2.81 -2.6
LF08	-6.42151	Ligand Receptor Interaction Distance E (kcal/mol)
		O 33 OE2 GLU 8 (A) H-donor 3.27 -1.7
	-5.99558	Ligand Receptor Interaction Distance E (kcal/mol)
		O 22 NZ LYS 89 (A) H-acceptor 3.06 -0.6
LF09	-6.17839	Ligand Receptor Interaction Distance E (kcal/mol)
		O 22 NZ LYS 33 (A) H-acceptor 3.30 -0.9
	-6.01147	Ligand Receptor Interaction Distance E (kcal/mol)
		O 33 OE1 GLU 162 (A) H-donor 3.33 -0.6
	-5.66067	Ligand Receptor Interaction Distance E (kcal/mol)
		O 33 OE2 GLU 8 (A) H-donor 2.85 -3.4
LF10	-6.38231	Ligand Receptor Interaction Distance E (kcal/mol)
		O 34 OD2 ASP 86 (A) H-donor 2.94 -2.6
		O 33 N ASP 86 (A) H-acceptor 3.39 -0.9
	-6.35798	Ligand Receptor Interaction Distance E (kcal/mol)
		O 34 OD2 ASP 86 (A) H-donor 2.90 -2.7
		O 33 N ASP 86 (A) H-acceptor 3.35 -1.1
	-5.87402	Ligand Receptor Interaction Distance E (kcal/mol)
		O 34 OD2 ASP 86 (A) H-donor 2.69 -2.0
		O 32 N GLU 12 (A) H-acceptor 3.04 -4.2
		O 33 N ASP 86 (A) H-acceptor 3.40 -0.9
	-5.79076	Ligand Receptor Interaction Distance E (kcal/mol)
		O 32 NZ LYS 88 (A) H-acceptor 3.32 -3.8
		O 33 NZ LYS 89 (A) H-acceptor 2.82 -4.7
LF11	-5.35448	Ligand Receptor Interaction Distance E (kcal/mol)
		O 33 NE2 GLN 85 (A) H-acceptor 3.07 -2.6
		O 33 NZ LYS 89 (A) H-acceptor 2.99 -4.0
	-5.25699	Ligand Receptor Interaction Distance E (kcal/mol)
		O 33 NE2 GLN 85 (A) H-acceptor 3.32 -1.1
		O 33 NZ LYS 89 (A) H-acceptor 2.84 -3.3
	-5.20912	Ligand Receptor Interaction Distance E (kcal/mol)
		O 33 NZ LYS 88 (A) H-acceptor 2.93 -1.9
	-5.09624	Ligand Receptor Interaction Distance E (kcal/mol)
		O 33 NE2 GLN 85 (A) H-acceptor 3.11 -2.4
		O 33 NZ LYS 89 (A) H-acceptor 2.99 -3.9
LF12	-7.05044	Ligand Receptor Interaction Distance E (kcal/mol)
		O 40 OXT LEU 298 (A) H-donor 3.08 -1.4
		O 36 NZ LYS 33 (A) H-acceptor 3.33 -1.2
		O 39 NE2 GLN 85 (A) H-acceptor 3.37 -1.3
		O 39 NZ LYS 89 (A) H-acceptor 3.04 -1.9
	-6.87816	Ligand Receptor Interaction Distance E (kcal/mol)
		O 36 NZ LYS 33 (A) H-acceptor 3.31 -1.4
		O 39 NE2 GLN 85 (A) H-acceptor 3.27 -1.3
		O 39 NZ LYS 89 (A) H-acceptor 2.84 -5.5
	-6.85183	Ligand Receptor Interaction Distance E (kcal/mol)
		O 39 NE2 GLN 85 (A) H-acceptor 3.34 -1.6
	-6.7589	Ligand Receptor Interaction Distance E (kcal/mol)
		O 40 O HIS 84 (A) H-donor 2.73 -2.3
		O 36 NZ LYS 33 (A) H-acceptor 3.32 -1.3
		O 39 NZ LYS 89 (A) H-acceptor 2.80 -1.8
	-6.46232	Ligand Receptor Interaction Distance E (kcal/mol)
		O 39 NE2 GLN 85 (A) H-acceptor 3.28 -1.9
LF13	-6.35697	Ligand Receptor Interaction Distance E (kcal/mol)
		O 28 O LEU 83 (A) H-donor 2.57 -1.6
		O 32 N LEU 83 (A) H-acceptor 3.27 0.0
	-6.25366	Ligand Receptor Interaction Distance E (kcal/mol)
		O 37 NE2 GLN 85 (A) H-acceptor 3.34 -1.0
		O 37 NZ LYS 89 (A) H-acceptor 2.82 -4.2
	-6.08545	Ligand Receptor Interaction Distance E (kcal/mol)
		O 37 NE2 GLN 85 (A) H-acceptor 3.34 -1.0
		O 37 NZ LYS 89 (A) H-acceptor 2.82 -4.4
	-6.03096	Ligand Receptor Interaction Distance E (kcal/mol)
		O 28 NZ LYS 33 (A) H-acceptor 3.10 -4.5
	-5.72418	Ligand Receptor Interaction Distance E (kcal/mol)
		O 29 OD2 ASP 86 (A) H-donor 2.82 -3.2
Lfa	-6.33856	Ligand Receptor Interaction Distance E (kcal/mol)
		O 34 OE2 GLU 8 (A) H-donor 3.38 -0.9
	-6.07981	Ligand Receptor Interaction Distance E (kcal/mol)
		O 33 N ASP 86 (A) H-acceptor 3.31 -1.1
	-5.79719	Ligand Receptor Interaction Distance E (kcal/mol)
		O 31 OD2 ASP 86 (A) H-donor 2.63 -1.7
		O 34 OE2 GLU 8 (A) H-donor 3.03 -2.0
		O 22 NZ LYS 33 (A) H-acceptor 3.55 -1.0
	-5.74931	Ligand Receptor Interaction Distance E (kcal/mol)
		O 31 OD2 ASP 86 (A) H-donor 2.61 -1.2
LFb	-6.89787	Ligand Receptor Interaction Distance E (kcal/mol)
		O 28 NZ LYS 33 (A) H-acceptor 3.04 -5.5
	-6.20126	Ligand Receptor Interaction Distance E (kcal/mol)
		O 36 OE2 GLU 162 (A) H-donor 2.60 -4.6
		O 28 NZ LYS 33 (A) H-acceptor 3.29 -1.7
		O 35 NZ LYS 129 (A) H-acceptor 3.35 -2.9
	-5.96165	Ligand Receptor Interaction Distance E (kcal/mol)
		O 28 OE1 GLU 162 (A) H-donor 3.05 -2.3
		O 35 N ASP 86 (A) H-acceptor 3.06 -1.6
	-5.81687	Ligand Receptor Interaction Distance E (kcal/mol)
		O 28 NZ LYS 33 (A) H-acceptor 3.02 -5.7
LFc	-6.36567	Ligand Receptor Interaction Distance E (kcal/mol)
		O 32 NZ LYS 89 (A) H-acceptor 2.92 -6.7
	-6.25511	Ligand Receptor Interaction Distance E (kcal/mol)
		O 32 O HIS 84 (A) H-donor 3.07 -1.3
		O 32 NZ LYS 89 (A) H-acceptor 3.36 -1.3
	-6.0654	Ligand Receptor Interaction Distance E (kcal/mol)
		O 28 O GLN 131 (A) H-donor 2.77 -2.6
		O 32 O HIS 84 (A) H-donor 2.94 -2.0
		O 32 NZ LYS 89 (A) H-acceptor 3.33 -2.2
	-6.01328	Ligand Receptor Interaction Distance E (kcal/mol)
		O 28 NZ LYS 33 (A) H-acceptor 3.32 -2.4
Lfe	-6.32242	Ligand Receptor Interaction Distance E (kcal/mol)
		O 28 OD2 ASP 145 (A) H-donor 3.16 -2.1
	-6.23756	Ligand Receptor Interaction Distance E (kcal/mol)
		O 28 OD2 ASP 145 (A) H-donor 2.89 -3.4
	-6.22767	Ligand Receptor Interaction Distance E (kcal/mol)
		O 30 CE LYS 129 (A) H-acceptor 3.46 -0.5
	-6.04812	Ligand Receptor Interaction Distance E (kcal/mol)
		O 28 OE1 GLU 162 (A) H-donor 3.17 -2.2
		O 30 OE1 GLU 162 (A) H-donor 3.00 -2.8
LFf	-6.47138	Ligand Receptor Interaction Distance E (kcal/mol)
		O 33 NZ LYS 89 (A) H-acceptor 3.28 -1.0
	-5.63494	Ligand Receptor Interaction Distance E (kcal/mol)
		O 34 O GLN 131 (A) H-donor 2.55 -1.6
		O 33 NZ LYS 33 (A) H-acceptor 2.95 -3.3
LFg	-6.22659	Ligand Receptor Interaction Distance E (kcal/mol)
		O 35 NE2 GLN 85 (A) H-acceptor 3.14 -1.9
		O 35 NZ LYS 89 (A) H-acceptor 2.90 -2.7
	-5.84239	Ligand Receptor Interaction Distance E (kcal/mol)
		O 26 OE1 GLU 162 (A) H-donor 3.00 -1.1
		O 26 OE2 GLU 162 (A) H-donor 3.34 -0.9
		O 35 CG GLN 85 (A) H-acceptor 3.32 -0.8
		O 35 N ASP 86 (A) H-acceptor 3.13 -1.4
	-5.75047	Ligand Receptor Interaction Distance E (kcal/mol)
		O 35 NE2 GLN 85 (A) H-acceptor 3.32 -1.2
		O 35 NZ LYS 89 (A) H-acceptor 2.86 -5.3
	-5.41757	Ligand Receptor Interaction Distance E (kcal/mol)
		O 36 OE1 GLU 162 (A) H-donor 3.09 -2.0
		O 26 NZ LYS 33 (A) H-acceptor 2.88 -5.1
	-5.26602	Ligand Receptor Interaction Distance E (kcal/mol)
		O 35 NE2 GLN 85 (A) H-acceptor 3.30 -1.6
2r3i ligand	-7.5468	Ligand Receptor Interaction Distance E (kcal/mol)
		N10 13 O LEU 83 (A) H-donor 3.03 -2.9
		N04 5 N LEU 83 (A) H-acceptor 3.52 -1.4
		N06 8 NZ LYS 33 (A) H-acceptor 3.12 -6.4
		6-ring CB ILE 10 (A) pi-H 3.81 -0.7
		6-ring CG1 VAL 18 (A) pi-H 4.17 -0.6
	-7.37213	Ligand Receptor Interaction Distance E (kcal/mol)
		N06 8 NZ LYS 33 (A) H-acceptor 3.13 -7.6
		6-ring CG1 VAL 18 (A) pi-H 4.02 -1.0
		6-ring CA GLN 85 (A) pi-H 3.78 -0.8
	-7.27956	Ligand Receptor Interaction Distance E (kcal/mol)
		N06 8 NZ LYS 33 (A) H-acceptor 3.07 -8.9
		6-ring CG1 VAL 18 (A) pi-H 4.06 -1.2
		6-ring CA GLN 85 (A) pi-H 3.78 -0.9
	-7.07579	Ligand Receptor Interaction Distance E (kcal/mol)
		N04 5 NZ LYS 33 (A) H-acceptor 3.22 -4.1
		6-ring CA GLY 13 (A) pi-H 4.02 -1.1
		6-ring CG1 VAL 18 (A) pi-H 4.71 -0.7
		5-ring CG1 VAL 18 (A) pi-H 4.04 -0.7
		6-ring CA GLN 85 (A) pi-H 3.93 -0.7
	-6.73098	Ligand Receptor Interaction Distance E (kcal/mol)
		N06 8 NZ LYS 33 (A) H-acceptor 3.47 -1.6
		5-ring CA GLY 11 (A) pi-H 4.20 -0.7
		6-ring CA GLN 85 (A) pi-H 4.55 -0.6

## Sheet: MDM2-4qoc-score
	AMG 232	mol	receptor	rseq	mseq	S	rmsd_refine	E_conf	E_place	E_score1	E_refine	E_score2	PLIF_raw	FP:PLIF	PLIF_ligidx
		Clc1cc(C2C(N(C(C(C)C)CS(=O)(=O)C(C)C)C(=O)C(CC(=O)O)(C)C2)c2ccc(Cl)cc2)ccc1	S(CCC(NC(=O)C(NC(=O)C(NC(=O)C(NC(=O)CNC(=O)C(NC(=O)C(NC(=O)C(NC(=O)C(NC(=O)C(NC(=O)C(NC(=O)C(NC(=O)C(NC(=O)C(NC(=O)C(NC(=O)C(NC(=O)C(NC(=O)C(NC(=O)C(NC(=O)C(NC(=O)CNC(=O)C(NC(=O)C(NC(=O)C(NC(=O)C(NC(=O)C(NC(=O)C(NC(=O)C(NC(=O)C(NC(=O)C(NC(=O)C1N(C(=O)C(NC(=O)C2N(C(=O)C(NC(=O)C(NC(=O)C(NC(=O)C(NC(=O)C(NC(=O)C(NC(=O)C(NC(=O)C(NC(=O)C(NC(=O)C3N(C(=O)C(NC(=O)C(NC(=O)C(NC(=O)C[N+])CO)CCC(=O)N)C(CC)C)C…	1	1	-8.4872	1.6253	32.48	-54.7539	-11.4524	-45.5004	-8.4872	[[10,13,35],[1343,2889,2316],[10097,20094,20059],[2,2,2],[2.3,5.3,0.5]]	1 2 3 4 5	[10,10,35,13,13]
		Clc1cc(C2C(N(C(C(C)C)CS(=O)(=O)C(C)C)C(=O)C(CC(=O)O)(C)C2)c2ccc(Cl)cc2)ccc1	S(CCC(NC(=O)C(NC(=O)C(NC(=O)C(NC(=O)CNC(=O)C(NC(=O)C(NC(=O)C(NC(=O)C(NC(=O)C(NC(=O)C(NC(=O)C(NC(=O)C(NC(=O)C(NC(=O)C(NC(=O)C(NC(=O)C(NC(=O)C(NC(=O)C(NC(=O)C(NC(=O)CNC(=O)C(NC(=O)C(NC(=O)C(NC(=O)C(NC(=O)C(NC(=O)C(NC(=O)C(NC(=O)C(NC(=O)C(NC(=O)C1N(C(=O)C(NC(=O)C2N(C(=O)C(NC(=O)C(NC(=O)C(NC(=O)C(NC(=O)C(NC(=O)C(NC(=O)C(NC(=O)C(NC(=O)C(NC(=O)C3N(C(=O)C(NC(=O)C(NC(=O)C(NC(=O)C[N+])CO)CCC(=O)N)C(CC)C)C…	1	1	-8.43687	2.26659	21.0267	-78.4532	-11.6786	-41.9006	-8.43687	[[13,33],[2889,2297],[20094,20058],[2,4],[6.4,0.5]]	6 4 5	[33,13,13]
		Clc1cc(C2C(N(C(C(C)C)CS(=O)(=O)C(C)C)C(=O)C(CC(=O)O)(C)C2)c2ccc(Cl)cc2)ccc1	S(CCC(NC(=O)C(NC(=O)C(NC(=O)C(NC(=O)CNC(=O)C(NC(=O)C(NC(=O)C(NC(=O)C(NC(=O)C(NC(=O)C(NC(=O)C(NC(=O)C(NC(=O)C(NC(=O)C(NC(=O)C(NC(=O)C(NC(=O)C(NC(=O)C(NC(=O)C(NC(=O)CNC(=O)C(NC(=O)C(NC(=O)C(NC(=O)C(NC(=O)C(NC(=O)C(NC(=O)C(NC(=O)C(NC(=O)C(NC(=O)C1N(C(=O)C(NC(=O)C2N(C(=O)C(NC(=O)C(NC(=O)C(NC(=O)C(NC(=O)C(NC(=O)C(NC(=O)C(NC(=O)C(NC(=O)C(NC(=O)C3N(C(=O)C(NC(=O)C(NC(=O)C(NC(=O)C[N+])CO)CCC(=O)N)C(CC)C)C…	1	1	-8.42122	2.49688	16.6338	-76.4433	-10.1527	-49.7828	-8.42122	[35,1419,10101,1,1]	7	35
		Clc1cc(C2C(N(C(C(C)C)CS(=O)(=O)C(C)C)C(=O)C(CC(=O)O)(C)C2)c2ccc(Cl)cc2)ccc1	S(CCC(NC(=O)C(NC(=O)C(NC(=O)C(NC(=O)CNC(=O)C(NC(=O)C(NC(=O)C(NC(=O)C(NC(=O)C(NC(=O)C(NC(=O)C(NC(=O)C(NC(=O)C(NC(=O)C(NC(=O)C(NC(=O)C(NC(=O)C(NC(=O)C(NC(=O)C(NC(=O)CNC(=O)C(NC(=O)C(NC(=O)C(NC(=O)C(NC(=O)C(NC(=O)C(NC(=O)C(NC(=O)C(NC(=O)C(NC(=O)C1N(C(=O)C(NC(=O)C2N(C(=O)C(NC(=O)C(NC(=O)C(NC(=O)C(NC(=O)C(NC(=O)C(NC(=O)C(NC(=O)C(NC(=O)C(NC(=O)C3N(C(=O)C(NC(=O)C(NC(=O)C(NC(=O)C[N+])CO)CCC(=O)N)C(CC)C)C…	1	1	-8.39814	2.35609	21.8164	-117.041	-9.94536	-46.8682	-8.39814	[[10,13],[1343,2889],[10097,20094],[2,2],[1.6,1]]	1 2 4	[10,10,13]
		Clc1cc(C2C(N(C(C(C)C)CS(=O)(=O)C(C)C)C(=O)C(CC(=O)O)(C)C2)c2ccc(Cl)cc2)ccc1	S(CCC(NC(=O)C(NC(=O)C(NC(=O)C(NC(=O)CNC(=O)C(NC(=O)C(NC(=O)C(NC(=O)C(NC(=O)C(NC(=O)C(NC(=O)C(NC(=O)C(NC(=O)C(NC(=O)C(NC(=O)C(NC(=O)C(NC(=O)C(NC(=O)C(NC(=O)C(NC(=O)CNC(=O)C(NC(=O)C(NC(=O)C(NC(=O)C(NC(=O)C(NC(=O)C(NC(=O)C(NC(=O)C(NC(=O)C(NC(=O)C1N(C(=O)C(NC(=O)C2N(C(=O)C(NC(=O)C(NC(=O)C(NC(=O)C(NC(=O)C(NC(=O)C(NC(=O)C(NC(=O)C(NC(=O)C(NC(=O)C3N(C(=O)C(NC(=O)C(NC(=O)C(NC(=O)C[N+])CO)CCC(=O)N)C(CC)C)C…	1	1	-8.25094	2.56063	28.2908	-78.843	-10.3416	-48.1149	-8.25094	[[13,32,32,32,32,32],[2889,2923,2921,2918,2917,2919],[20094,20096,20096,20096,20096,20096],[2,10,10,10,10,10],[3,0.5,0.5,0.5,0.5,0.5]]	4 5 8	[13,13,[32,32,32,32,32]]
		mol	receptor	rseq	mseq	S	rmsd_refine	E_conf	E_place	E_score1	E_refine	E_score2	PLIF_raw	FP:PLIF	PLIF_ligidx
	LF01	O=C(O)C12C(C(C(=C)C)CC1)C1C(C)(C3(C)C(C4(C)C(C(C)(C)C(=O)CC4)CC3)CC1)CC2	S(CCC(NC(=O)C(NC(=O)C(NC(=O)C(NC(=O)CNC(=O)C(NC(=O)C(NC(=O)C(NC(=O)C(NC(=O)C(NC(=O)C(NC(=O)C(NC(=O)C(NC(=O)C(NC(=O)C(NC(=O)C(NC(=O)C(NC(=O)C(NC(=O)C(NC(=O)C(NC(=O)CNC(=O)C(NC(=O)C(NC(=O)C(NC(=O)C(NC(=O)C(NC(=O)C(NC(=O)C(NC(=O)C(NC(=O)C(NC(=O)C1N(C(=O)C(NC(=O)C2N(C(=O)C(NC(=O)C(NC(=O)C(NC(=O)C(NC(=O)C(NC(=O)C(NC(=O)C(NC(=O)C(NC(=O)C(NC(=O)C3N(C(=O)C(NC(=O)C(NC(=O)C(NC(=O)C[N+])CO)CCC(=O)N)C(CC)C)C…	1	1	-7.49421	1.57738	87.9083	-82.1992	-9.94551	-39.353	-7.49421
		O=C(O)C12C(C(C(=C)C)CC1)C1C(C)(C3(C)C(C4(C)C(C(C)(C)C(=O)CC4)CC3)CC1)CC2	S(CCC(NC(=O)C(NC(=O)C(NC(=O)C(NC(=O)CNC(=O)C(NC(=O)C(NC(=O)C(NC(=O)C(NC(=O)C(NC(=O)C(NC(=O)C(NC(=O)C(NC(=O)C(NC(=O)C(NC(=O)C(NC(=O)C(NC(=O)C(NC(=O)C(NC(=O)C(NC(=O)CNC(=O)C(NC(=O)C(NC(=O)C(NC(=O)C(NC(=O)C(NC(=O)C(NC(=O)C(NC(=O)C(NC(=O)C(NC(=O)C1N(C(=O)C(NC(=O)C2N(C(=O)C(NC(=O)C(NC(=O)C(NC(=O)C(NC(=O)C(NC(=O)C(NC(=O)C(NC(=O)C(NC(=O)C(NC(=O)C3N(C(=O)C(NC(=O)C(NC(=O)C(NC(=O)C[N+])CO)CCC(=O)N)C(CC)C)C…	1	1	-7.20174	1.99355	82.9807	-72.1161	-10.5244	-38.2874	-7.20174
		O=C(O)C12C(C(C(=C)C)CC1)C1C(C)(C3(C)C(C4(C)C(C(C)(C)C(=O)CC4)CC3)CC1)CC2	S(CCC(NC(=O)C(NC(=O)C(NC(=O)C(NC(=O)CNC(=O)C(NC(=O)C(NC(=O)C(NC(=O)C(NC(=O)C(NC(=O)C(NC(=O)C(NC(=O)C(NC(=O)C(NC(=O)C(NC(=O)C(NC(=O)C(NC(=O)C(NC(=O)C(NC(=O)C(NC(=O)CNC(=O)C(NC(=O)C(NC(=O)C(NC(=O)C(NC(=O)C(NC(=O)C(NC(=O)C(NC(=O)C(NC(=O)C(NC(=O)C1N(C(=O)C(NC(=O)C2N(C(=O)C(NC(=O)C(NC(=O)C(NC(=O)C(NC(=O)C(NC(=O)C(NC(=O)C(NC(=O)C(NC(=O)C(NC(=O)C3N(C(=O)C(NC(=O)C(NC(=O)C(NC(=O)C[N+])CO)CCC(=O)N)C(CC)C)C…	1	1	-7.03381	1.34972	83.301	-73.4503	-9.72489	-38.1527	-7.03381	[[29,29,29,29,29],[2917,2919,2923,2921,2918],[20096,20096,20096,20096,20096],[10,10,10,10,10],[0.8,0.8,0.8,0.8,0.8]]	1	[[29,29,29,29,29]]
		O=C(O)C12C(C(C(=C)C)CC1)C1C(C)(C3(C)C(C4(C)C(C(C)(C)C(=O)CC4)CC3)CC1)CC2	S(CCC(NC(=O)C(NC(=O)C(NC(=O)C(NC(=O)CNC(=O)C(NC(=O)C(NC(=O)C(NC(=O)C(NC(=O)C(NC(=O)C(NC(=O)C(NC(=O)C(NC(=O)C(NC(=O)C(NC(=O)C(NC(=O)C(NC(=O)C(NC(=O)C(NC(=O)C(NC(=O)CNC(=O)C(NC(=O)C(NC(=O)C(NC(=O)C(NC(=O)C(NC(=O)C(NC(=O)C(NC(=O)C(NC(=O)C(NC(=O)C1N(C(=O)C(NC(=O)C2N(C(=O)C(NC(=O)C(NC(=O)C(NC(=O)C(NC(=O)C(NC(=O)C(NC(=O)C(NC(=O)C(NC(=O)C(NC(=O)C3N(C(=O)C(NC(=O)C(NC(=O)C(NC(=O)C[N+])CO)CCC(=O)N)C(CC)C)C…	1	1	-6.98354	2.86304	80.607	-73.472	-10.0124	-37.2405	-6.98354
		O=C(O)C12C(C(C(=C)C)CC1)C1C(C)(C3(C)C(C4(C)C(C(C)(C)C(=O)CC4)CC3)CC1)CC2	S(CCC(NC(=O)C(NC(=O)C(NC(=O)C(NC(=O)CNC(=O)C(NC(=O)C(NC(=O)C(NC(=O)C(NC(=O)C(NC(=O)C(NC(=O)C(NC(=O)C(NC(=O)C(NC(=O)C(NC(=O)C(NC(=O)C(NC(=O)C(NC(=O)C(NC(=O)C(NC(=O)CNC(=O)C(NC(=O)C(NC(=O)C(NC(=O)C(NC(=O)C(NC(=O)C(NC(=O)C(NC(=O)C(NC(=O)C(NC(=O)C1N(C(=O)C(NC(=O)C2N(C(=O)C(NC(=O)C(NC(=O)C(NC(=O)C(NC(=O)C(NC(=O)C(NC(=O)C(NC(=O)C(NC(=O)C(NC(=O)C3N(C(=O)C(NC(=O)C(NC(=O)C(NC(=O)C[N+])CO)CCC(=O)N)C(CC)C)C…	1	1	-6.9323	2.18448	83.8877	-86.8758	-9.60025	-37.4881	-6.9323	[[29,29,29,29,29],[2917,2919,2923,2921,2918],[20096,20096,20096,20096,20096],[10,10,10,10,10],[0.6,0.6,0.6,0.6,0.6]]	1	[[29,29,29,29,29]]
	LF02	O=C1C(C)(C)C2C(C)(C3C(C)(C4(C)C(=CC3)C3C(CC4)CCC(C)(C)C3)CC2)CC1	S(CCC(NC(=O)C(NC(=O)C(NC(=O)C(NC(=O)CNC(=O)C(NC(=O)C(NC(=O)C(NC(=O)C(NC(=O)C(NC(=O)C(NC(=O)C(NC(=O)C(NC(=O)C(NC(=O)C(NC(=O)C(NC(=O)C(NC(=O)C(NC(=O)C(NC(=O)C(NC(=O)CNC(=O)C(NC(=O)C(NC(=O)C(NC(=O)C(NC(=O)C(NC(=O)C(NC(=O)C(NC(=O)C(NC(=O)C(NC(=O)C1N(C(=O)C(NC(=O)C2N(C(=O)C(NC(=O)C(NC(=O)C(NC(=O)C(NC(=O)C(NC(=O)C(NC(=O)C(NC(=O)C(NC(=O)C(NC(=O)C3N(C(=O)C(NC(=O)C(NC(=O)C(NC(=O)C[N+])CO)CCC(=O)N)C(CC)C)C…	1	2	-7.21124	1.35962	61.8594	-89.8728	-11.2601	-32.1667	-7.21124
		O=C1C(C)(C)C2C(C)(C3C(C)(C4(C)C(=CC3)C3C(CC4)CCC(C)(C)C3)CC2)CC1	S(CCC(NC(=O)C(NC(=O)C(NC(=O)C(NC(=O)CNC(=O)C(NC(=O)C(NC(=O)C(NC(=O)C(NC(=O)C(NC(=O)C(NC(=O)C(NC(=O)C(NC(=O)C(NC(=O)C(NC(=O)C(NC(=O)C(NC(=O)C(NC(=O)C(NC(=O)C(NC(=O)CNC(=O)C(NC(=O)C(NC(=O)C(NC(=O)C(NC(=O)C(NC(=O)C(NC(=O)C(NC(=O)C(NC(=O)C(NC(=O)C1N(C(=O)C(NC(=O)C2N(C(=O)C(NC(=O)C(NC(=O)C(NC(=O)C(NC(=O)C(NC(=O)C(NC(=O)C(NC(=O)C(NC(=O)C(NC(=O)C3N(C(=O)C(NC(=O)C(NC(=O)C(NC(=O)C[N+])CO)CCC(=O)N)C(CC)C)C…	1	2	-7.19612	2.54025	55.9385	-69.2635	-9.32187	-36.3678	-7.19612
		O=C1C(C)(C)C2C(C)(C3C(C)(C4(C)C(=CC3)C3C(CC4)CCC(C)(C)C3)CC2)CC1	S(CCC(NC(=O)C(NC(=O)C(NC(=O)C(NC(=O)CNC(=O)C(NC(=O)C(NC(=O)C(NC(=O)C(NC(=O)C(NC(=O)C(NC(=O)C(NC(=O)C(NC(=O)C(NC(=O)C(NC(=O)C(NC(=O)C(NC(=O)C(NC(=O)C(NC(=O)C(NC(=O)CNC(=O)C(NC(=O)C(NC(=O)C(NC(=O)C(NC(=O)C(NC(=O)C(NC(=O)C(NC(=O)C(NC(=O)C(NC(=O)C1N(C(=O)C(NC(=O)C2N(C(=O)C(NC(=O)C(NC(=O)C(NC(=O)C(NC(=O)C(NC(=O)C(NC(=O)C(NC(=O)C(NC(=O)C(NC(=O)C3N(C(=O)C(NC(=O)C(NC(=O)C(NC(=O)C[N+])CO)CCC(=O)N)C(CC)C)C…	1	2	-7.1613	1.30175	74.7639	-78.7252	-9.71753	-27.9093	-7.1613
		O=C1C(C)(C)C2C(C)(C3C(C)(C4(C)C(=CC3)C3C(CC4)CCC(C)(C)C3)CC2)CC1	S(CCC(NC(=O)C(NC(=O)C(NC(=O)C(NC(=O)CNC(=O)C(NC(=O)C(NC(=O)C(NC(=O)C(NC(=O)C(NC(=O)C(NC(=O)C(NC(=O)C(NC(=O)C(NC(=O)C(NC(=O)C(NC(=O)C(NC(=O)C(NC(=O)C(NC(=O)C(NC(=O)CNC(=O)C(NC(=O)C(NC(=O)C(NC(=O)C(NC(=O)C(NC(=O)C(NC(=O)C(NC(=O)C(NC(=O)C(NC(=O)C1N(C(=O)C(NC(=O)C2N(C(=O)C(NC(=O)C(NC(=O)C(NC(=O)C(NC(=O)C(NC(=O)C(NC(=O)C(NC(=O)C(NC(=O)C(NC(=O)C3N(C(=O)C(NC(=O)C(NC(=O)C(NC(=O)C[N+])CO)CCC(=O)N)C(CC)C)C…	1	2	-7.12989	1.17431	65.0466	-78.9169	-9.77287	-30.2807	-7.12989
		O=C1C(C)(C)C2C(C)(C3C(C)(C4(C)C(=CC3)C3C(CC4)CCC(C)(C)C3)CC2)CC1	S(CCC(NC(=O)C(NC(=O)C(NC(=O)C(NC(=O)CNC(=O)C(NC(=O)C(NC(=O)C(NC(=O)C(NC(=O)C(NC(=O)C(NC(=O)C(NC(=O)C(NC(=O)C(NC(=O)C(NC(=O)C(NC(=O)C(NC(=O)C(NC(=O)C(NC(=O)C(NC(=O)CNC(=O)C(NC(=O)C(NC(=O)C(NC(=O)C(NC(=O)C(NC(=O)C(NC(=O)C(NC(=O)C(NC(=O)C(NC(=O)C1N(C(=O)C(NC(=O)C2N(C(=O)C(NC(=O)C(NC(=O)C(NC(=O)C(NC(=O)C(NC(=O)C(NC(=O)C(NC(=O)C(NC(=O)C(NC(=O)C3N(C(=O)C(NC(=O)C(NC(=O)C(NC(=O)C[N+])CO)CCC(=O)N)C(CC)C)C…	1	2	-6.98314	2.32169	56.2077	-67.0633	-10.3324	-33.0899	-6.98314
	LF03	O=CC12C(C=3C(C)(C4(C)C(C5(C)C(C(C)(C)C(=O)CC5)CC4)CC=3)CC1)CC(C)(C)CC2	S(CCC(NC(=O)C(NC(=O)C(NC(=O)C(NC(=O)CNC(=O)C(NC(=O)C(NC(=O)C(NC(=O)C(NC(=O)C(NC(=O)C(NC(=O)C(NC(=O)C(NC(=O)C(NC(=O)C(NC(=O)C(NC(=O)C(NC(=O)C(NC(=O)C(NC(=O)C(NC(=O)CNC(=O)C(NC(=O)C(NC(=O)C(NC(=O)C(NC(=O)C(NC(=O)C(NC(=O)C(NC(=O)C(NC(=O)C(NC(=O)C1N(C(=O)C(NC(=O)C2N(C(=O)C(NC(=O)C(NC(=O)C(NC(=O)C(NC(=O)C(NC(=O)C(NC(=O)C(NC(=O)C(NC(=O)C(NC(=O)C3N(C(=O)C(NC(=O)C(NC(=O)C(NC(=O)C[N+])CO)CCC(=O)N)C(CC)C)C…	1	3	-7.34918	1.18434	78.3844	-71.6855	-9.37891	-32.8077	-7.34918
		O=CC12C(C=3C(C)(C4(C)C(C5(C)C(C(C)(C)C(=O)CC5)CC4)CC=3)CC1)CC(C)(C)CC2	S(CCC(NC(=O)C(NC(=O)C(NC(=O)C(NC(=O)CNC(=O)C(NC(=O)C(NC(=O)C(NC(=O)C(NC(=O)C(NC(=O)C(NC(=O)C(NC(=O)C(NC(=O)C(NC(=O)C(NC(=O)C(NC(=O)C(NC(=O)C(NC(=O)C(NC(=O)C(NC(=O)CNC(=O)C(NC(=O)C(NC(=O)C(NC(=O)C(NC(=O)C(NC(=O)C(NC(=O)C(NC(=O)C(NC(=O)C(NC(=O)C1N(C(=O)C(NC(=O)C2N(C(=O)C(NC(=O)C(NC(=O)C(NC(=O)C(NC(=O)C(NC(=O)C(NC(=O)C(NC(=O)C(NC(=O)C(NC(=O)C3N(C(=O)C(NC(=O)C(NC(=O)C(NC(=O)C[N+])CO)CCC(=O)N)C(CC)C)C…	1	3	-7.28774	1.50452	68.1883	-94.7644	-9.27743	-39.1908	-7.28774
		O=CC12C(C=3C(C)(C4(C)C(C5(C)C(C(C)(C)C(=O)CC5)CC4)CC=3)CC1)CC(C)(C)CC2	S(CCC(NC(=O)C(NC(=O)C(NC(=O)C(NC(=O)CNC(=O)C(NC(=O)C(NC(=O)C(NC(=O)C(NC(=O)C(NC(=O)C(NC(=O)C(NC(=O)C(NC(=O)C(NC(=O)C(NC(=O)C(NC(=O)C(NC(=O)C(NC(=O)C(NC(=O)C(NC(=O)CNC(=O)C(NC(=O)C(NC(=O)C(NC(=O)C(NC(=O)C(NC(=O)C(NC(=O)C(NC(=O)C(NC(=O)C(NC(=O)C1N(C(=O)C(NC(=O)C2N(C(=O)C(NC(=O)C(NC(=O)C(NC(=O)C(NC(=O)C(NC(=O)C(NC(=O)C(NC(=O)C(NC(=O)C(NC(=O)C3N(C(=O)C(NC(=O)C(NC(=O)C(NC(=O)C[N+])CO)CCC(=O)N)C(CC)C)C…	1	3	-7.01674	1.64227	81.3986	-87.4032	-9.3167	-36.0703	-7.01674
		O=CC12C(C=3C(C)(C4(C)C(C5(C)C(C(C)(C)C(=O)CC5)CC4)CC=3)CC1)CC(C)(C)CC2	S(CCC(NC(=O)C(NC(=O)C(NC(=O)C(NC(=O)CNC(=O)C(NC(=O)C(NC(=O)C(NC(=O)C(NC(=O)C(NC(=O)C(NC(=O)C(NC(=O)C(NC(=O)C(NC(=O)C(NC(=O)C(NC(=O)C(NC(=O)C(NC(=O)C(NC(=O)C(NC(=O)CNC(=O)C(NC(=O)C(NC(=O)C(NC(=O)C(NC(=O)C(NC(=O)C(NC(=O)C(NC(=O)C(NC(=O)C(NC(=O)C1N(C(=O)C(NC(=O)C2N(C(=O)C(NC(=O)C(NC(=O)C(NC(=O)C(NC(=O)C(NC(=O)C(NC(=O)C(NC(=O)C(NC(=O)C(NC(=O)C3N(C(=O)C(NC(=O)C(NC(=O)C(NC(=O)C[N+])CO)CCC(=O)N)C(CC)C)C…	1	3	-6.85714	1.42895	75.3525	-82.0475	-10.1686	-33.3345	-6.85714
		O=CC12C(C=3C(C)(C4(C)C(C5(C)C(C(C)(C)C(=O)CC5)CC4)CC=3)CC1)CC(C)(C)CC2	S(CCC(NC(=O)C(NC(=O)C(NC(=O)C(NC(=O)CNC(=O)C(NC(=O)C(NC(=O)C(NC(=O)C(NC(=O)C(NC(=O)C(NC(=O)C(NC(=O)C(NC(=O)C(NC(=O)C(NC(=O)C(NC(=O)C(NC(=O)C(NC(=O)C(NC(=O)C(NC(=O)CNC(=O)C(NC(=O)C(NC(=O)C(NC(=O)C(NC(=O)C(NC(=O)C(NC(=O)C(NC(=O)C(NC(=O)C(NC(=O)C1N(C(=O)C(NC(=O)C2N(C(=O)C(NC(=O)C(NC(=O)C(NC(=O)C(NC(=O)C(NC(=O)C(NC(=O)C(NC(=O)C(NC(=O)C(NC(=O)C3N(C(=O)C(NC(=O)C(NC(=O)C(NC(=O)C[N+])CO)CCC(=O)N)C(CC)C)C…	1	3	-6.85131	1.67688	66.9939	-69.0034	-9.40419	-37.9224	-6.85131
	LF04	OCC12C(C(C(=C)C)CC1)C1C(C)(C3(C)C(C4(C)C(C(C)(C)C(O)CC4)CC3)CC1)CC2	S(CCC(NC(=O)C(NC(=O)C(NC(=O)C(NC(=O)CNC(=O)C(NC(=O)C(NC(=O)C(NC(=O)C(NC(=O)C(NC(=O)C(NC(=O)C(NC(=O)C(NC(=O)C(NC(=O)C(NC(=O)C(NC(=O)C(NC(=O)C(NC(=O)C(NC(=O)C(NC(=O)CNC(=O)C(NC(=O)C(NC(=O)C(NC(=O)C(NC(=O)C(NC(=O)C(NC(=O)C(NC(=O)C(NC(=O)C(NC(=O)C1N(C(=O)C(NC(=O)C2N(C(=O)C(NC(=O)C(NC(=O)C(NC(=O)C(NC(=O)C(NC(=O)C(NC(=O)C(NC(=O)C(NC(=O)C(NC(=O)C3N(C(=O)C(NC(=O)C(NC(=O)C(NC(=O)C[N+])CO)CCC(=O)N)C(CC)C)C…	1	4	-7.36728	1.41974	126.218	-89.2486	-9.79876	-37.6745	-7.36728
		OCC12C(C(C(=C)C)CC1)C1C(C)(C3(C)C(C4(C)C(C(C)(C)C(O)CC4)CC3)CC1)CC2	S(CCC(NC(=O)C(NC(=O)C(NC(=O)C(NC(=O)CNC(=O)C(NC(=O)C(NC(=O)C(NC(=O)C(NC(=O)C(NC(=O)C(NC(=O)C(NC(=O)C(NC(=O)C(NC(=O)C(NC(=O)C(NC(=O)C(NC(=O)C(NC(=O)C(NC(=O)C(NC(=O)CNC(=O)C(NC(=O)C(NC(=O)C(NC(=O)C(NC(=O)C(NC(=O)C(NC(=O)C(NC(=O)C(NC(=O)C(NC(=O)C1N(C(=O)C(NC(=O)C2N(C(=O)C(NC(=O)C(NC(=O)C(NC(=O)C(NC(=O)C(NC(=O)C(NC(=O)C(NC(=O)C(NC(=O)C(NC(=O)C3N(C(=O)C(NC(=O)C(NC(=O)C(NC(=O)C[N+])CO)CCC(=O)N)C(CC)C)C…	1	4	-7.2377	0.929376	121.492	-91.9406	-10.5771	-36.5891	-7.2377	[[4,4,4,4,4],[2919,2923,2921,2918,2917],[20096,20096,20096,20096,20096],[10,10,10,10,10],[0.5,0.5,0.5,0.5,0.5]]	1	[[4,4,4,4,4]]
		OCC12C(C(C(=C)C)CC1)C1C(C)(C3(C)C(C4(C)C(C(C)(C)C(O)CC4)CC3)CC1)CC2	S(CCC(NC(=O)C(NC(=O)C(NC(=O)C(NC(=O)CNC(=O)C(NC(=O)C(NC(=O)C(NC(=O)C(NC(=O)C(NC(=O)C(NC(=O)C(NC(=O)C(NC(=O)C(NC(=O)C(NC(=O)C(NC(=O)C(NC(=O)C(NC(=O)C(NC(=O)C(NC(=O)CNC(=O)C(NC(=O)C(NC(=O)C(NC(=O)C(NC(=O)C(NC(=O)C(NC(=O)C(NC(=O)C(NC(=O)C(NC(=O)C1N(C(=O)C(NC(=O)C2N(C(=O)C(NC(=O)C(NC(=O)C(NC(=O)C(NC(=O)C(NC(=O)C(NC(=O)C(NC(=O)C(NC(=O)C(NC(=O)C3N(C(=O)C(NC(=O)C(NC(=O)C(NC(=O)C[N+])CO)CCC(=O)N)C(CC)C)C…	1	4	-7.12475	0.850533	110.482	-78.3006	-10.421	-31.4159	-7.12475
		OCC12C(C(C(=C)C)CC1)C1C(C)(C3(C)C(C4(C)C(C(C)(C)C(O)CC4)CC3)CC1)CC2	S(CCC(NC(=O)C(NC(=O)C(NC(=O)C(NC(=O)CNC(=O)C(NC(=O)C(NC(=O)C(NC(=O)C(NC(=O)C(NC(=O)C(NC(=O)C(NC(=O)C(NC(=O)C(NC(=O)C(NC(=O)C(NC(=O)C(NC(=O)C(NC(=O)C(NC(=O)C(NC(=O)CNC(=O)C(NC(=O)C(NC(=O)C(NC(=O)C(NC(=O)C(NC(=O)C(NC(=O)C(NC(=O)C(NC(=O)C(NC(=O)C1N(C(=O)C(NC(=O)C2N(C(=O)C(NC(=O)C(NC(=O)C(NC(=O)C(NC(=O)C(NC(=O)C(NC(=O)C(NC(=O)C(NC(=O)C(NC(=O)C3N(C(=O)C(NC(=O)C(NC(=O)C(NC(=O)C[N+])CO)CCC(=O)N)C(CC)C)C…	1	4	-7.04143	2.78889	111.548	-67.2159	-9.76134	-38.3779	-7.04143
		OCC12C(C(C(=C)C)CC1)C1C(C)(C3(C)C(C4(C)C(C(C)(C)C(O)CC4)CC3)CC1)CC2	S(CCC(NC(=O)C(NC(=O)C(NC(=O)C(NC(=O)CNC(=O)C(NC(=O)C(NC(=O)C(NC(=O)C(NC(=O)C(NC(=O)C(NC(=O)C(NC(=O)C(NC(=O)C(NC(=O)C(NC(=O)C(NC(=O)C(NC(=O)C(NC(=O)C(NC(=O)C(NC(=O)CNC(=O)C(NC(=O)C(NC(=O)C(NC(=O)C(NC(=O)C(NC(=O)C(NC(=O)C(NC(=O)C(NC(=O)C(NC(=O)C1N(C(=O)C(NC(=O)C2N(C(=O)C(NC(=O)C(NC(=O)C(NC(=O)C(NC(=O)C(NC(=O)C(NC(=O)C(NC(=O)C(NC(=O)C(NC(=O)C3N(C(=O)C(NC(=O)C(NC(=O)C(NC(=O)C[N+])CO)CCC(=O)N)C(CC)C)C…	1	4	-6.87632	0.874977	112.575	-85.7197	-9.62136	-34.7821	-6.87632
	LF05	O=C(O)C12C(C=3C(C)(C4(C)C(C5(C)C(C(C)(C)C(=O)CC5)CC4)CC=3)CC1)CC(C)(C)CC2	S(CCC(NC(=O)C(NC(=O)C(NC(=O)C(NC(=O)CNC(=O)C(NC(=O)C(NC(=O)C(NC(=O)C(NC(=O)C(NC(=O)C(NC(=O)C(NC(=O)C(NC(=O)C(NC(=O)C(NC(=O)C(NC(=O)C(NC(=O)C(NC(=O)C(NC(=O)C(NC(=O)CNC(=O)C(NC(=O)C(NC(=O)C(NC(=O)C(NC(=O)C(NC(=O)C(NC(=O)C(NC(=O)C(NC(=O)C(NC(=O)C1N(C(=O)C(NC(=O)C2N(C(=O)C(NC(=O)C(NC(=O)C(NC(=O)C(NC(=O)C(NC(=O)C(NC(=O)C(NC(=O)C(NC(=O)C(NC(=O)C3N(C(=O)C(NC(=O)C(NC(=O)C(NC(=O)C[N+])CO)CCC(=O)N)C(CC)C)C…	1	5	-7.40712	2.66255	50.4816	-98.0246	-11.3278	-34.038	-7.40712
		O=C(O)C12C(C=3C(C)(C4(C)C(C5(C)C(C(C)(C)C(=O)CC5)CC4)CC=3)CC1)CC(C)(C)CC2	S(CCC(NC(=O)C(NC(=O)C(NC(=O)C(NC(=O)CNC(=O)C(NC(=O)C(NC(=O)C(NC(=O)C(NC(=O)C(NC(=O)C(NC(=O)C(NC(=O)C(NC(=O)C(NC(=O)C(NC(=O)C(NC(=O)C(NC(=O)C(NC(=O)C(NC(=O)C(NC(=O)CNC(=O)C(NC(=O)C(NC(=O)C(NC(=O)C(NC(=O)C(NC(=O)C(NC(=O)C(NC(=O)C(NC(=O)C(NC(=O)C1N(C(=O)C(NC(=O)C2N(C(=O)C(NC(=O)C(NC(=O)C(NC(=O)C(NC(=O)C(NC(=O)C(NC(=O)C(NC(=O)C(NC(=O)C(NC(=O)C3N(C(=O)C(NC(=O)C(NC(=O)C(NC(=O)C[N+])CO)CCC(=O)N)C(CC)C)C…	1	5	-7.22699	1.92186	43.7668	-63.4125	-9.63394	-36.148	-7.22699	[35,2474,20067,2,1.3]	2	35
		O=C(O)C12C(C=3C(C)(C4(C)C(C5(C)C(C(C)(C)C(=O)CC5)CC4)CC=3)CC1)CC(C)(C)CC2	S(CCC(NC(=O)C(NC(=O)C(NC(=O)C(NC(=O)CNC(=O)C(NC(=O)C(NC(=O)C(NC(=O)C(NC(=O)C(NC(=O)C(NC(=O)C(NC(=O)C(NC(=O)C(NC(=O)C(NC(=O)C(NC(=O)C(NC(=O)C(NC(=O)C(NC(=O)C(NC(=O)CNC(=O)C(NC(=O)C(NC(=O)C(NC(=O)C(NC(=O)C(NC(=O)C(NC(=O)C(NC(=O)C(NC(=O)C(NC(=O)C1N(C(=O)C(NC(=O)C2N(C(=O)C(NC(=O)C(NC(=O)C(NC(=O)C(NC(=O)C(NC(=O)C(NC(=O)C(NC(=O)C(NC(=O)C(NC(=O)C3N(C(=O)C(NC(=O)C(NC(=O)C(NC(=O)C[N+])CO)CCC(=O)N)C(CC)C)C…	1	5	-7.2005	1.12546	43.6964	-89.2926	-9.74028	-37.0798	-7.2005
		O=C(O)C12C(C=3C(C)(C4(C)C(C5(C)C(C(C)(C)C(=O)CC5)CC4)CC=3)CC1)CC(C)(C)CC2	S(CCC(NC(=O)C(NC(=O)C(NC(=O)C(NC(=O)CNC(=O)C(NC(=O)C(NC(=O)C(NC(=O)C(NC(=O)C(NC(=O)C(NC(=O)C(NC(=O)C(NC(=O)C(NC(=O)C(NC(=O)C(NC(=O)C(NC(=O)C(NC(=O)C(NC(=O)C(NC(=O)CNC(=O)C(NC(=O)C(NC(=O)C(NC(=O)C(NC(=O)C(NC(=O)C(NC(=O)C(NC(=O)C(NC(=O)C(NC(=O)C1N(C(=O)C(NC(=O)C2N(C(=O)C(NC(=O)C(NC(=O)C(NC(=O)C(NC(=O)C(NC(=O)C(NC(=O)C(NC(=O)C(NC(=O)C(NC(=O)C3N(C(=O)C(NC(=O)C(NC(=O)C(NC(=O)C[N+])CO)CCC(=O)N)C(CC)C)C…	1	5	-7.19632	1.73218	42.8412	-98.301	-10.1542	-37.0879	-7.19632
		O=C(O)C12C(C=3C(C)(C4(C)C(C5(C)C(C(C)(C)C(=O)CC5)CC4)CC=3)CC1)CC(C)(C)CC2	S(CCC(NC(=O)C(NC(=O)C(NC(=O)C(NC(=O)CNC(=O)C(NC(=O)C(NC(=O)C(NC(=O)C(NC(=O)C(NC(=O)C(NC(=O)C(NC(=O)C(NC(=O)C(NC(=O)C(NC(=O)C(NC(=O)C(NC(=O)C(NC(=O)C(NC(=O)C(NC(=O)CNC(=O)C(NC(=O)C(NC(=O)C(NC(=O)C(NC(=O)C(NC(=O)C(NC(=O)C(NC(=O)C(NC(=O)C(NC(=O)C1N(C(=O)C(NC(=O)C2N(C(=O)C(NC(=O)C(NC(=O)C(NC(=O)C(NC(=O)C(NC(=O)C(NC(=O)C(NC(=O)C(NC(=O)C(NC(=O)C3N(C(=O)C(NC(=O)C(NC(=O)C(NC(=O)C[N+])CO)CCC(=O)N)C(CC)C)C…	1	5	-6.90894	1.99847	40.6435	-93.5649	-10.8572	-38.5581	-6.90894
	LF06	O=C(O)C12C(C(C)C(C)CC1)C=1C(C)(C3(C)C(C4(C)C(C(C)(C)C(=O)CC4)CC3)CC=1)CC2	S(CCC(NC(=O)C(NC(=O)C(NC(=O)C(NC(=O)CNC(=O)C(NC(=O)C(NC(=O)C(NC(=O)C(NC(=O)C(NC(=O)C(NC(=O)C(NC(=O)C(NC(=O)C(NC(=O)C(NC(=O)C(NC(=O)C(NC(=O)C(NC(=O)C(NC(=O)C(NC(=O)CNC(=O)C(NC(=O)C(NC(=O)C(NC(=O)C(NC(=O)C(NC(=O)C(NC(=O)C(NC(=O)C(NC(=O)C(NC(=O)C1N(C(=O)C(NC(=O)C2N(C(=O)C(NC(=O)C(NC(=O)C(NC(=O)C(NC(=O)C(NC(=O)C(NC(=O)C(NC(=O)C(NC(=O)C(NC(=O)C3N(C(=O)C(NC(=O)C(NC(=O)C(NC(=O)C[N+])CO)CCC(=O)N)C(CC)C)C…	1	6	-7.61395	2.44678	88.4288	-70.0295	-10.2736	-31.9263	-7.61395
		O=C(O)C12C(C(C)C(C)CC1)C=1C(C)(C3(C)C(C4(C)C(C(C)(C)C(=O)CC4)CC3)CC=1)CC2	S(CCC(NC(=O)C(NC(=O)C(NC(=O)C(NC(=O)CNC(=O)C(NC(=O)C(NC(=O)C(NC(=O)C(NC(=O)C(NC(=O)C(NC(=O)C(NC(=O)C(NC(=O)C(NC(=O)C(NC(=O)C(NC(=O)C(NC(=O)C(NC(=O)C(NC(=O)C(NC(=O)CNC(=O)C(NC(=O)C(NC(=O)C(NC(=O)C(NC(=O)C(NC(=O)C(NC(=O)C(NC(=O)C(NC(=O)C(NC(=O)C1N(C(=O)C(NC(=O)C2N(C(=O)C(NC(=O)C(NC(=O)C(NC(=O)C(NC(=O)C(NC(=O)C(NC(=O)C(NC(=O)C(NC(=O)C(NC(=O)C3N(C(=O)C(NC(=O)C(NC(=O)C(NC(=O)C[N+])CO)CCC(=O)N)C(CC)C)C…	1	6	-7.57625	1.39674	96.5136	-83.4619	-10.0196	-38.4624	-7.57625	[26,1364,10098,2,0.7]	3	26
		O=C(O)C12C(C(C)C(C)CC1)C=1C(C)(C3(C)C(C4(C)C(C(C)(C)C(=O)CC4)CC3)CC=1)CC2	S(CCC(NC(=O)C(NC(=O)C(NC(=O)C(NC(=O)CNC(=O)C(NC(=O)C(NC(=O)C(NC(=O)C(NC(=O)C(NC(=O)C(NC(=O)C(NC(=O)C(NC(=O)C(NC(=O)C(NC(=O)C(NC(=O)C(NC(=O)C(NC(=O)C(NC(=O)C(NC(=O)CNC(=O)C(NC(=O)C(NC(=O)C(NC(=O)C(NC(=O)C(NC(=O)C(NC(=O)C(NC(=O)C(NC(=O)C(NC(=O)C1N(C(=O)C(NC(=O)C2N(C(=O)C(NC(=O)C(NC(=O)C(NC(=O)C(NC(=O)C(NC(=O)C(NC(=O)C(NC(=O)C(NC(=O)C(NC(=O)C3N(C(=O)C(NC(=O)C(NC(=O)C(NC(=O)C[N+])CO)CCC(=O)N)C(CC)C)C…	1	6	-7.56468	1.74622	90.3916	-86.0997	-10.2769	-39.9021	-7.56468
		O=C(O)C12C(C(C)C(C)CC1)C=1C(C)(C3(C)C(C4(C)C(C(C)(C)C(=O)CC4)CC3)CC=1)CC2	S(CCC(NC(=O)C(NC(=O)C(NC(=O)C(NC(=O)CNC(=O)C(NC(=O)C(NC(=O)C(NC(=O)C(NC(=O)C(NC(=O)C(NC(=O)C(NC(=O)C(NC(=O)C(NC(=O)C(NC(=O)C(NC(=O)C(NC(=O)C(NC(=O)C(NC(=O)C(NC(=O)CNC(=O)C(NC(=O)C(NC(=O)C(NC(=O)C(NC(=O)C(NC(=O)C(NC(=O)C(NC(=O)C(NC(=O)C(NC(=O)C1N(C(=O)C(NC(=O)C2N(C(=O)C(NC(=O)C(NC(=O)C(NC(=O)C(NC(=O)C(NC(=O)C(NC(=O)C(NC(=O)C(NC(=O)C(NC(=O)C3N(C(=O)C(NC(=O)C(NC(=O)C(NC(=O)C[N+])CO)CCC(=O)N)C(CC)C)C…	1	6	-7.50454	1.35995	89.1756	-103.929	-9.75995	-40.1818	-7.50454
		O=C(O)C12C(C(C)C(C)CC1)C=1C(C)(C3(C)C(C4(C)C(C(C)(C)C(=O)CC4)CC3)CC=1)CC2	S(CCC(NC(=O)C(NC(=O)C(NC(=O)C(NC(=O)CNC(=O)C(NC(=O)C(NC(=O)C(NC(=O)C(NC(=O)C(NC(=O)C(NC(=O)C(NC(=O)C(NC(=O)C(NC(=O)C(NC(=O)C(NC(=O)C(NC(=O)C(NC(=O)C(NC(=O)C(NC(=O)CNC(=O)C(NC(=O)C(NC(=O)C(NC(=O)C(NC(=O)C(NC(=O)C(NC(=O)C(NC(=O)C(NC(=O)C(NC(=O)C1N(C(=O)C(NC(=O)C2N(C(=O)C(NC(=O)C(NC(=O)C(NC(=O)C(NC(=O)C(NC(=O)C(NC(=O)C(NC(=O)C(NC(=O)C(NC(=O)C3N(C(=O)C(NC(=O)C(NC(=O)C(NC(=O)C[N+])CO)CCC(=O)N)C(CC)C)C…	1	6	-7.46967	0.617328	89.4923	-75.874	-9.94777	-35.941	-7.46967	[32,1343,10097,2,2.2]	4 5	[32,32]
	LF07	O=C1OC23C(C)(C4(C)C(C5(C)C(C(C)(C)C(=O)CC5)CC4)C4OC24)CCC21C3CC(C)(C)CC2	S(CCC(NC(=O)C(NC(=O)C(NC(=O)C(NC(=O)CNC(=O)C(NC(=O)C(NC(=O)C(NC(=O)C(NC(=O)C(NC(=O)C(NC(=O)C(NC(=O)C(NC(=O)C(NC(=O)C(NC(=O)C(NC(=O)C(NC(=O)C(NC(=O)C(NC(=O)C(NC(=O)CNC(=O)C(NC(=O)C(NC(=O)C(NC(=O)C(NC(=O)C(NC(=O)C(NC(=O)C(NC(=O)C(NC(=O)C(NC(=O)C1N(C(=O)C(NC(=O)C2N(C(=O)C(NC(=O)C(NC(=O)C(NC(=O)C(NC(=O)C(NC(=O)C(NC(=O)C(NC(=O)C(NC(=O)C(NC(=O)C3N(C(=O)C(NC(=O)C(NC(=O)C(NC(=O)C[N+])CO)CCC(=O)N)C(CC)C)C…	1	7	-7.62765	1.33357	281.811	-73.1639	-9.84842	-33.8972	-7.62765
		O=C1OC23C(C)(C4(C)C(C5(C)C(C(C)(C)C(=O)CC5)CC4)C4OC24)CCC21C3CC(C)(C)CC2	S(CCC(NC(=O)C(NC(=O)C(NC(=O)C(NC(=O)CNC(=O)C(NC(=O)C(NC(=O)C(NC(=O)C(NC(=O)C(NC(=O)C(NC(=O)C(NC(=O)C(NC(=O)C(NC(=O)C(NC(=O)C(NC(=O)C(NC(=O)C(NC(=O)C(NC(=O)C(NC(=O)CNC(=O)C(NC(=O)C(NC(=O)C(NC(=O)C(NC(=O)C(NC(=O)C(NC(=O)C(NC(=O)C(NC(=O)C(NC(=O)C1N(C(=O)C(NC(=O)C2N(C(=O)C(NC(=O)C(NC(=O)C(NC(=O)C(NC(=O)C(NC(=O)C(NC(=O)C(NC(=O)C(NC(=O)C(NC(=O)C3N(C(=O)C(NC(=O)C(NC(=O)C(NC(=O)C[N+])CO)CCC(=O)N)C(CC)C)C…	1	7	-7.52314	1.18713	273.323	-87.9865	-10.2388	-41.3151	-7.52314	[[20,20,20,20,20],[2923,2921,2918,2917,2919],[20096,20096,20096,20096,20096],[10,10,10,10,10],[1,1,1,1,1]]	1 6	[[20,20,20,20,20],[20,20,20,20,20]]
		O=C1OC23C(C)(C4(C)C(C5(C)C(C(C)(C)C(=O)CC5)CC4)C4OC24)CCC21C3CC(C)(C)CC2	S(CCC(NC(=O)C(NC(=O)C(NC(=O)C(NC(=O)CNC(=O)C(NC(=O)C(NC(=O)C(NC(=O)C(NC(=O)C(NC(=O)C(NC(=O)C(NC(=O)C(NC(=O)C(NC(=O)C(NC(=O)C(NC(=O)C(NC(=O)C(NC(=O)C(NC(=O)C(NC(=O)CNC(=O)C(NC(=O)C(NC(=O)C(NC(=O)C(NC(=O)C(NC(=O)C(NC(=O)C(NC(=O)C(NC(=O)C(NC(=O)C1N(C(=O)C(NC(=O)C2N(C(=O)C(NC(=O)C(NC(=O)C(NC(=O)C(NC(=O)C(NC(=O)C(NC(=O)C(NC(=O)C(NC(=O)C(NC(=O)C3N(C(=O)C(NC(=O)C(NC(=O)C(NC(=O)C[N+])CO)CCC(=O)N)C(CC)C)C…	1	7	-7.47255	1.08611	276.786	-67.9155	-10.0729	-39.5214	-7.47255	[34,2474,20067,2,0.5]	2	34
		O=C1OC23C(C)(C4(C)C(C5(C)C(C(C)(C)C(=O)CC5)CC4)C4OC24)CCC21C3CC(C)(C)CC2	S(CCC(NC(=O)C(NC(=O)C(NC(=O)C(NC(=O)CNC(=O)C(NC(=O)C(NC(=O)C(NC(=O)C(NC(=O)C(NC(=O)C(NC(=O)C(NC(=O)C(NC(=O)C(NC(=O)C(NC(=O)C(NC(=O)C(NC(=O)C(NC(=O)C(NC(=O)C(NC(=O)CNC(=O)C(NC(=O)C(NC(=O)C(NC(=O)C(NC(=O)C(NC(=O)C(NC(=O)C(NC(=O)C(NC(=O)C(NC(=O)C1N(C(=O)C(NC(=O)C2N(C(=O)C(NC(=O)C(NC(=O)C(NC(=O)C(NC(=O)C(NC(=O)C(NC(=O)C(NC(=O)C(NC(=O)C(NC(=O)C3N(C(=O)C(NC(=O)C(NC(=O)C(NC(=O)C[N+])CO)CCC(=O)N)C(CC)C)C…	1	7	-7.46935	1.25992	282.079	-72.0789	-9.86792	-36.8726	-7.46935	[[4,4,4,4,4],[2923,2921,2918,2917,2919],[20096,20096,20096,20096,20096],[10,10,10,10,10],[0.5,0.5,0.5,0.5,0.5]]	1	[[4,4,4,4,4]]
		O=C1OC23C(C)(C4(C)C(C5(C)C(C(C)(C)C(=O)CC5)CC4)C4OC24)CCC21C3CC(C)(C)CC2	S(CCC(NC(=O)C(NC(=O)C(NC(=O)C(NC(=O)CNC(=O)C(NC(=O)C(NC(=O)C(NC(=O)C(NC(=O)C(NC(=O)C(NC(=O)C(NC(=O)C(NC(=O)C(NC(=O)C(NC(=O)C(NC(=O)C(NC(=O)C(NC(=O)C(NC(=O)C(NC(=O)CNC(=O)C(NC(=O)C(NC(=O)C(NC(=O)C(NC(=O)C(NC(=O)C(NC(=O)C(NC(=O)C(NC(=O)C(NC(=O)C1N(C(=O)C(NC(=O)C2N(C(=O)C(NC(=O)C(NC(=O)C(NC(=O)C(NC(=O)C(NC(=O)C(NC(=O)C(NC(=O)C(NC(=O)C(NC(=O)C3N(C(=O)C(NC(=O)C(NC(=O)C(NC(=O)C[N+])CO)CCC(=O)N)C(CC)C)C…	1	7	-7.44654	0.702511	276.678	-70.9006	-10.0198	-38.9161	-7.44654	[[33,4,4,4,4,4],[1364,2923,2921,2918,2917,2919],[10098,20096,20096,20096,20096,20096],[2,10,10,10,10,10],[0.9,0.6,0.6,0.6,0.6,0.6]]	3 1	[33,[4,4,4,4,4]]
	LF08	O=C(O)C12C(C(C(=C)C)CC1)C1C(C)(C3(C)C(C4(C)C(C(C)(C)C(O)CC4)CC3)CC1)CC2	S(CCC(NC(=O)C(NC(=O)C(NC(=O)C(NC(=O)CNC(=O)C(NC(=O)C(NC(=O)C(NC(=O)C(NC(=O)C(NC(=O)C(NC(=O)C(NC(=O)C(NC(=O)C(NC(=O)C(NC(=O)C(NC(=O)C(NC(=O)C(NC(=O)C(NC(=O)C(NC(=O)CNC(=O)C(NC(=O)C(NC(=O)C(NC(=O)C(NC(=O)C(NC(=O)C(NC(=O)C(NC(=O)C(NC(=O)C(NC(=O)C1N(C(=O)C(NC(=O)C2N(C(=O)C(NC(=O)C(NC(=O)C(NC(=O)C(NC(=O)C(NC(=O)C(NC(=O)C(NC(=O)C(NC(=O)C(NC(=O)C3N(C(=O)C(NC(=O)C(NC(=O)C(NC(=O)C[N+])CO)CCC(=O)N)C(CC)C)C…	1	8	-7.398	1.4284	88.7849	-89.7752	-9.89877	-40.8869	-7.398
		O=C(O)C12C(C(C(=C)C)CC1)C1C(C)(C3(C)C(C4(C)C(C(C)(C)C(O)CC4)CC3)CC1)CC2	S(CCC(NC(=O)C(NC(=O)C(NC(=O)C(NC(=O)CNC(=O)C(NC(=O)C(NC(=O)C(NC(=O)C(NC(=O)C(NC(=O)C(NC(=O)C(NC(=O)C(NC(=O)C(NC(=O)C(NC(=O)C(NC(=O)C(NC(=O)C(NC(=O)C(NC(=O)C(NC(=O)CNC(=O)C(NC(=O)C(NC(=O)C(NC(=O)C(NC(=O)C(NC(=O)C(NC(=O)C(NC(=O)C(NC(=O)C(NC(=O)C1N(C(=O)C(NC(=O)C2N(C(=O)C(NC(=O)C(NC(=O)C(NC(=O)C(NC(=O)C(NC(=O)C(NC(=O)C(NC(=O)C(NC(=O)C(NC(=O)C3N(C(=O)C(NC(=O)C(NC(=O)C(NC(=O)C[N+])CO)CCC(=O)N)C(CC)C)C…	1	8	-7.36193	1.05763	99.8681	-88.2086	-11.8784	-38.0379	-7.36193
		O=C(O)C12C(C(C(=C)C)CC1)C1C(C)(C3(C)C(C4(C)C(C(C)(C)C(O)CC4)CC3)CC1)CC2	S(CCC(NC(=O)C(NC(=O)C(NC(=O)C(NC(=O)CNC(=O)C(NC(=O)C(NC(=O)C(NC(=O)C(NC(=O)C(NC(=O)C(NC(=O)C(NC(=O)C(NC(=O)C(NC(=O)C(NC(=O)C(NC(=O)C(NC(=O)C(NC(=O)C(NC(=O)C(NC(=O)CNC(=O)C(NC(=O)C(NC(=O)C(NC(=O)C(NC(=O)C(NC(=O)C(NC(=O)C(NC(=O)C(NC(=O)C(NC(=O)C1N(C(=O)C(NC(=O)C2N(C(=O)C(NC(=O)C(NC(=O)C(NC(=O)C(NC(=O)C(NC(=O)C(NC(=O)C(NC(=O)C(NC(=O)C(NC(=O)C3N(C(=O)C(NC(=O)C(NC(=O)C(NC(=O)C[N+])CO)CCC(=O)N)C(CC)C)C…	1	8	-7.27013	1.03326	89.3267	-97.0029	-9.7377	-39.9593	-7.27013
		O=C(O)C12C(C(C(=C)C)CC1)C1C(C)(C3(C)C(C4(C)C(C(C)(C)C(O)CC4)CC3)CC1)CC2	S(CCC(NC(=O)C(NC(=O)C(NC(=O)C(NC(=O)CNC(=O)C(NC(=O)C(NC(=O)C(NC(=O)C(NC(=O)C(NC(=O)C(NC(=O)C(NC(=O)C(NC(=O)C(NC(=O)C(NC(=O)C(NC(=O)C(NC(=O)C(NC(=O)C(NC(=O)C(NC(=O)CNC(=O)C(NC(=O)C(NC(=O)C(NC(=O)C(NC(=O)C(NC(=O)C(NC(=O)C(NC(=O)C(NC(=O)C(NC(=O)C1N(C(=O)C(NC(=O)C2N(C(=O)C(NC(=O)C(NC(=O)C(NC(=O)C(NC(=O)C(NC(=O)C(NC(=O)C(NC(=O)C(NC(=O)C(NC(=O)C3N(C(=O)C(NC(=O)C(NC(=O)C(NC(=O)C[N+])CO)CCC(=O)N)C(CC)C)C…	1	8	-7.19208	1.11993	94.0364	-89.2375	-10.0699	-35.0893	-7.19208
		O=C(O)C12C(C(C(=C)C)CC1)C1C(C)(C3(C)C(C4(C)C(C(C)(C)C(O)CC4)CC3)CC1)CC2	S(CCC(NC(=O)C(NC(=O)C(NC(=O)C(NC(=O)CNC(=O)C(NC(=O)C(NC(=O)C(NC(=O)C(NC(=O)C(NC(=O)C(NC(=O)C(NC(=O)C(NC(=O)C(NC(=O)C(NC(=O)C(NC(=O)C(NC(=O)C(NC(=O)C(NC(=O)C(NC(=O)CNC(=O)C(NC(=O)C(NC(=O)C(NC(=O)C(NC(=O)C(NC(=O)C(NC(=O)C(NC(=O)C(NC(=O)C(NC(=O)C1N(C(=O)C(NC(=O)C2N(C(=O)C(NC(=O)C(NC(=O)C(NC(=O)C(NC(=O)C(NC(=O)C(NC(=O)C(NC(=O)C(NC(=O)C(NC(=O)C3N(C(=O)C(NC(=O)C(NC(=O)C(NC(=O)C[N+])CO)CCC(=O)N)C(CC)C)C…	1	8	-7.1075	0.814314	104.087	-82.5501	-9.72056	-31.1522	-7.1075	[[12,12,12,12,12],[2919,2923,2921,2918,2917],[20096,20096,20096,20096,20096],[10,10,10,10,10],[0.5,0.5,0.5,0.5,0.5]]	1	[[12,12,12,12,12]]
	LF09	O=C(O)C12C(C(C(=C)C)CC1)C1C(C)(C3(C)C(C4(C)C(C(C)(C)C(O)CC4)CC3)CC1)CC2	S(CCC(NC(=O)C(NC(=O)C(NC(=O)C(NC(=O)CNC(=O)C(NC(=O)C(NC(=O)C(NC(=O)C(NC(=O)C(NC(=O)C(NC(=O)C(NC(=O)C(NC(=O)C(NC(=O)C(NC(=O)C(NC(=O)C(NC(=O)C(NC(=O)C(NC(=O)C(NC(=O)CNC(=O)C(NC(=O)C(NC(=O)C(NC(=O)C(NC(=O)C(NC(=O)C(NC(=O)C(NC(=O)C(NC(=O)C(NC(=O)C1N(C(=O)C(NC(=O)C2N(C(=O)C(NC(=O)C(NC(=O)C(NC(=O)C(NC(=O)C(NC(=O)C(NC(=O)C(NC(=O)C(NC(=O)C(NC(=O)C3N(C(=O)C(NC(=O)C(NC(=O)C(NC(=O)C[N+])CO)CCC(=O)N)C(CC)C)C…	1	9	-7.04778	1.17802	91.7174	-87.3129	-10.6781	-33.8728	-7.04778	[[22,17,17,17,17,17],[3009,2921,2923,2919,2917,2918],[20100,20096,20096,20096,20096,20096],[2,10,10,10,10,10],[1.3,0.7,0.7,0.7,0.7,0.7]]	1 7	[[17,17,17,17,17],22]
		O=C(O)C12C(C(C(=C)C)CC1)C1C(C)(C3(C)C(C4(C)C(C(C)(C)C(O)CC4)CC3)CC1)CC2	S(CCC(NC(=O)C(NC(=O)C(NC(=O)C(NC(=O)CNC(=O)C(NC(=O)C(NC(=O)C(NC(=O)C(NC(=O)C(NC(=O)C(NC(=O)C(NC(=O)C(NC(=O)C(NC(=O)C(NC(=O)C(NC(=O)C(NC(=O)C(NC(=O)C(NC(=O)C(NC(=O)CNC(=O)C(NC(=O)C(NC(=O)C(NC(=O)C(NC(=O)C(NC(=O)C(NC(=O)C(NC(=O)C(NC(=O)C(NC(=O)C1N(C(=O)C(NC(=O)C2N(C(=O)C(NC(=O)C(NC(=O)C(NC(=O)C(NC(=O)C(NC(=O)C(NC(=O)C(NC(=O)C(NC(=O)C(NC(=O)C3N(C(=O)C(NC(=O)C(NC(=O)C(NC(=O)C[N+])CO)CCC(=O)N)C(CC)C)C…	1	9	-7.02684	1.89793	86.7255	-81.5349	-9.6569	-38.396	-7.02684
		O=C(O)C12C(C(C(=C)C)CC1)C1C(C)(C3(C)C(C4(C)C(C(C)(C)C(O)CC4)CC3)CC1)CC2	S(CCC(NC(=O)C(NC(=O)C(NC(=O)C(NC(=O)CNC(=O)C(NC(=O)C(NC(=O)C(NC(=O)C(NC(=O)C(NC(=O)C(NC(=O)C(NC(=O)C(NC(=O)C(NC(=O)C(NC(=O)C(NC(=O)C(NC(=O)C(NC(=O)C(NC(=O)C(NC(=O)CNC(=O)C(NC(=O)C(NC(=O)C(NC(=O)C(NC(=O)C(NC(=O)C(NC(=O)C(NC(=O)C(NC(=O)C(NC(=O)C1N(C(=O)C(NC(=O)C2N(C(=O)C(NC(=O)C(NC(=O)C(NC(=O)C(NC(=O)C(NC(=O)C(NC(=O)C(NC(=O)C(NC(=O)C(NC(=O)C3N(C(=O)C(NC(=O)C(NC(=O)C(NC(=O)C[N+])CO)CCC(=O)N)C(CC)C)C…	1	9	-6.94523	1.47985	98.3042	-90.4584	-10.9076	-31.7934	-6.94523	[[22,32,6,6,6,6,6],[2301,1343,2923,2921,2918,2917,2919],[20058,10097,20096,20096,20096,20096,20096],[3,2,10,10,10,10,10],[0.6,0.8,0.5,0.5,0.5,0.5,0.5]]	4 8 1	[32,22,[6,6,6,6,6]]
		O=C(O)C12C(C(C(=C)C)CC1)C1C(C)(C3(C)C(C4(C)C(C(C)(C)C(O)CC4)CC3)CC1)CC2	S(CCC(NC(=O)C(NC(=O)C(NC(=O)C(NC(=O)CNC(=O)C(NC(=O)C(NC(=O)C(NC(=O)C(NC(=O)C(NC(=O)C(NC(=O)C(NC(=O)C(NC(=O)C(NC(=O)C(NC(=O)C(NC(=O)C(NC(=O)C(NC(=O)C(NC(=O)C(NC(=O)CNC(=O)C(NC(=O)C(NC(=O)C(NC(=O)C(NC(=O)C(NC(=O)C(NC(=O)C(NC(=O)C(NC(=O)C(NC(=O)C1N(C(=O)C(NC(=O)C2N(C(=O)C(NC(=O)C(NC(=O)C(NC(=O)C(NC(=O)C(NC(=O)C(NC(=O)C(NC(=O)C(NC(=O)C(NC(=O)C3N(C(=O)C(NC(=O)C(NC(=O)C(NC(=O)C[N+])CO)CCC(=O)N)C(CC)C)C…	1	9	-6.85968	1.32006	87.9145	-66.3363	-9.64689	-35.5646	-6.85968	[22,1722,20024,2,1.5]	9 10	[22,22]
		O=C(O)C12C(C(C(=C)C)CC1)C1C(C)(C3(C)C(C4(C)C(C(C)(C)C(O)CC4)CC3)CC1)CC2	S(CCC(NC(=O)C(NC(=O)C(NC(=O)C(NC(=O)CNC(=O)C(NC(=O)C(NC(=O)C(NC(=O)C(NC(=O)C(NC(=O)C(NC(=O)C(NC(=O)C(NC(=O)C(NC(=O)C(NC(=O)C(NC(=O)C(NC(=O)C(NC(=O)C(NC(=O)C(NC(=O)CNC(=O)C(NC(=O)C(NC(=O)C(NC(=O)C(NC(=O)C(NC(=O)C(NC(=O)C(NC(=O)C(NC(=O)C(NC(=O)C1N(C(=O)C(NC(=O)C2N(C(=O)C(NC(=O)C(NC(=O)C(NC(=O)C(NC(=O)C(NC(=O)C(NC(=O)C(NC(=O)C(NC(=O)C(NC(=O)C3N(C(=O)C(NC(=O)C(NC(=O)C(NC(=O)C[N+])CO)CCC(=O)N)C(CC)C)C…	1	9	-6.84745	2.20476	90.0787	-78.0131	-9.73475	-35.3598	-6.84745	[32,1343,10097,2,2.3]	4 5	[32,32]
	LF10	O=C1OC23C(C)(C4(C)C(C5(C)C(C(C)(C)C(=O)CC5)CC4)CC2O)CCC21C3CC(C)(C)CC2	S(CCC(NC(=O)C(NC(=O)C(NC(=O)C(NC(=O)CNC(=O)C(NC(=O)C(NC(=O)C(NC(=O)C(NC(=O)C(NC(=O)C(NC(=O)C(NC(=O)C(NC(=O)C(NC(=O)C(NC(=O)C(NC(=O)C(NC(=O)C(NC(=O)C(NC(=O)C(NC(=O)CNC(=O)C(NC(=O)C(NC(=O)C(NC(=O)C(NC(=O)C(NC(=O)C(NC(=O)C(NC(=O)C(NC(=O)C(NC(=O)C1N(C(=O)C(NC(=O)C2N(C(=O)C(NC(=O)C(NC(=O)C(NC(=O)C(NC(=O)C(NC(=O)C(NC(=O)C(NC(=O)C(NC(=O)C(NC(=O)C3N(C(=O)C(NC(=O)C(NC(=O)C(NC(=O)C[N+])CO)CCC(=O)N)C(CC)C)C…	1	10	-7.89456	0.761295	148.722	-84.8168	-10.3112	-38.069	-7.89456
		O=C1OC23C(C)(C4(C)C(C5(C)C(C(C)(C)C(=O)CC5)CC4)CC2O)CCC21C3CC(C)(C)CC2	S(CCC(NC(=O)C(NC(=O)C(NC(=O)C(NC(=O)CNC(=O)C(NC(=O)C(NC(=O)C(NC(=O)C(NC(=O)C(NC(=O)C(NC(=O)C(NC(=O)C(NC(=O)C(NC(=O)C(NC(=O)C(NC(=O)C(NC(=O)C(NC(=O)C(NC(=O)C(NC(=O)CNC(=O)C(NC(=O)C(NC(=O)C(NC(=O)C(NC(=O)C(NC(=O)C(NC(=O)C(NC(=O)C(NC(=O)C(NC(=O)C1N(C(=O)C(NC(=O)C2N(C(=O)C(NC(=O)C(NC(=O)C(NC(=O)C(NC(=O)C(NC(=O)C(NC(=O)C(NC(=O)C(NC(=O)C(NC(=O)C3N(C(=O)C(NC(=O)C(NC(=O)C(NC(=O)C[N+])CO)CCC(=O)N)C(CC)C)C…	1	10	-7.4249	1.80356	156.753	-73.9734	-10.531	-39.7712	-7.4249	[34,1343,10097,2,0.5]	4	34
		O=C1OC23C(C)(C4(C)C(C5(C)C(C(C)(C)C(=O)CC5)CC4)CC2O)CCC21C3CC(C)(C)CC2	S(CCC(NC(=O)C(NC(=O)C(NC(=O)C(NC(=O)CNC(=O)C(NC(=O)C(NC(=O)C(NC(=O)C(NC(=O)C(NC(=O)C(NC(=O)C(NC(=O)C(NC(=O)C(NC(=O)C(NC(=O)C(NC(=O)C(NC(=O)C(NC(=O)C(NC(=O)C(NC(=O)CNC(=O)C(NC(=O)C(NC(=O)C(NC(=O)C(NC(=O)C(NC(=O)C(NC(=O)C(NC(=O)C(NC(=O)C(NC(=O)C1N(C(=O)C(NC(=O)C2N(C(=O)C(NC(=O)C(NC(=O)C(NC(=O)C(NC(=O)C(NC(=O)C(NC(=O)C(NC(=O)C(NC(=O)C(NC(=O)C3N(C(=O)C(NC(=O)C(NC(=O)C(NC(=O)C[N+])CO)CCC(=O)N)C(CC)C)C…	1	10	-7.31838	0.813422	172.789	-74.8719	-9.97017	-29.7507	-7.31838	[33,1343,10097,2,1.8]	4 5	[33,33]
		O=C1OC23C(C)(C4(C)C(C5(C)C(C(C)(C)C(=O)CC5)CC4)CC2O)CCC21C3CC(C)(C)CC2	S(CCC(NC(=O)C(NC(=O)C(NC(=O)C(NC(=O)CNC(=O)C(NC(=O)C(NC(=O)C(NC(=O)C(NC(=O)C(NC(=O)C(NC(=O)C(NC(=O)C(NC(=O)C(NC(=O)C(NC(=O)C(NC(=O)C(NC(=O)C(NC(=O)C(NC(=O)C(NC(=O)CNC(=O)C(NC(=O)C(NC(=O)C(NC(=O)C(NC(=O)C(NC(=O)C(NC(=O)C(NC(=O)C(NC(=O)C(NC(=O)C1N(C(=O)C(NC(=O)C2N(C(=O)C(NC(=O)C(NC(=O)C(NC(=O)C(NC(=O)C(NC(=O)C(NC(=O)C(NC(=O)C(NC(=O)C(NC(=O)C3N(C(=O)C(NC(=O)C(NC(=O)C(NC(=O)C[N+])CO)CCC(=O)N)C(CC)C)C…	1	10	-7.2835	0.953648	148.612	-85.7743	-9.81215	-36.9852	-7.2835
		O=C1OC23C(C)(C4(C)C(C5(C)C(C(C)(C)C(=O)CC5)CC4)CC2O)CCC21C3CC(C)(C)CC2	S(CCC(NC(=O)C(NC(=O)C(NC(=O)C(NC(=O)CNC(=O)C(NC(=O)C(NC(=O)C(NC(=O)C(NC(=O)C(NC(=O)C(NC(=O)C(NC(=O)C(NC(=O)C(NC(=O)C(NC(=O)C(NC(=O)C(NC(=O)C(NC(=O)C(NC(=O)C(NC(=O)CNC(=O)C(NC(=O)C(NC(=O)C(NC(=O)C(NC(=O)C(NC(=O)C(NC(=O)C(NC(=O)C(NC(=O)C(NC(=O)C1N(C(=O)C(NC(=O)C2N(C(=O)C(NC(=O)C(NC(=O)C(NC(=O)C(NC(=O)C(NC(=O)C(NC(=O)C(NC(=O)C(NC(=O)C(NC(=O)C3N(C(=O)C(NC(=O)C(NC(=O)C(NC(=O)C[N+])CO)CCC(=O)N)C(CC)C)C…	1	10	-7.24304	1.0677	156.29	-87.9563	-10.0614	-33.0593	-7.24304
	LF11	O=C1OC23C(C)(C4(C)C(C5(C)C(C(C)(C)C(=O)CC5)CC4)CC2O)CCC21C3CC(C)(C)CC2	S(CCC(NC(=O)C(NC(=O)C(NC(=O)C(NC(=O)CNC(=O)C(NC(=O)C(NC(=O)C(NC(=O)C(NC(=O)C(NC(=O)C(NC(=O)C(NC(=O)C(NC(=O)C(NC(=O)C(NC(=O)C(NC(=O)C(NC(=O)C(NC(=O)C(NC(=O)C(NC(=O)CNC(=O)C(NC(=O)C(NC(=O)C(NC(=O)C(NC(=O)C(NC(=O)C(NC(=O)C(NC(=O)C(NC(=O)C(NC(=O)C1N(C(=O)C(NC(=O)C2N(C(=O)C(NC(=O)C(NC(=O)C(NC(=O)C(NC(=O)C(NC(=O)C(NC(=O)C(NC(=O)C(NC(=O)C(NC(=O)C3N(C(=O)C(NC(=O)C(NC(=O)C(NC(=O)C[N+])CO)CCC(=O)N)C(CC)C)C…	1	11	-7.64219	1.81944	142.021	-66.2972	-9.62517	-40.2589	-7.64219	[33,2474,20067,2,0.8]	2	33
		O=C1OC23C(C)(C4(C)C(C5(C)C(C(C)(C)C(=O)CC5)CC4)CC2O)CCC21C3CC(C)(C)CC2	S(CCC(NC(=O)C(NC(=O)C(NC(=O)C(NC(=O)CNC(=O)C(NC(=O)C(NC(=O)C(NC(=O)C(NC(=O)C(NC(=O)C(NC(=O)C(NC(=O)C(NC(=O)C(NC(=O)C(NC(=O)C(NC(=O)C(NC(=O)C(NC(=O)C(NC(=O)C(NC(=O)CNC(=O)C(NC(=O)C(NC(=O)C(NC(=O)C(NC(=O)C(NC(=O)C(NC(=O)C(NC(=O)C(NC(=O)C(NC(=O)C1N(C(=O)C(NC(=O)C2N(C(=O)C(NC(=O)C(NC(=O)C(NC(=O)C(NC(=O)C(NC(=O)C(NC(=O)C(NC(=O)C(NC(=O)C(NC(=O)C3N(C(=O)C(NC(=O)C(NC(=O)C(NC(=O)C[N+])CO)CCC(=O)N)C(CC)C)C…	1	11	-7.54977	1.33091	136.99	-88.289	-9.64649	-40.4028	-7.54977	[[20,20,20,20,20],[2919,2923,2921,2918,2917],[20096,20096,20096,20096,20096],[10,10,10,10,10],[0.7,0.7,0.7,0.7,0.7]]	1	[[20,20,20,20,20]]
		O=C1OC23C(C)(C4(C)C(C5(C)C(C(C)(C)C(=O)CC5)CC4)CC2O)CCC21C3CC(C)(C)CC2	S(CCC(NC(=O)C(NC(=O)C(NC(=O)C(NC(=O)CNC(=O)C(NC(=O)C(NC(=O)C(NC(=O)C(NC(=O)C(NC(=O)C(NC(=O)C(NC(=O)C(NC(=O)C(NC(=O)C(NC(=O)C(NC(=O)C(NC(=O)C(NC(=O)C(NC(=O)C(NC(=O)CNC(=O)C(NC(=O)C(NC(=O)C(NC(=O)C(NC(=O)C(NC(=O)C(NC(=O)C(NC(=O)C(NC(=O)C(NC(=O)C1N(C(=O)C(NC(=O)C2N(C(=O)C(NC(=O)C(NC(=O)C(NC(=O)C(NC(=O)C(NC(=O)C(NC(=O)C(NC(=O)C(NC(=O)C(NC(=O)C3N(C(=O)C(NC(=O)C(NC(=O)C(NC(=O)C[N+])CO)CCC(=O)N)C(CC)C)C…	1	11	-7.49572	1.29276	150.097	-84.2475	-9.61155	-36.2757	-7.49572
		O=C1OC23C(C)(C4(C)C(C5(C)C(C(C)(C)C(=O)CC5)CC4)CC2O)CCC21C3CC(C)(C)CC2	S(CCC(NC(=O)C(NC(=O)C(NC(=O)C(NC(=O)CNC(=O)C(NC(=O)C(NC(=O)C(NC(=O)C(NC(=O)C(NC(=O)C(NC(=O)C(NC(=O)C(NC(=O)C(NC(=O)C(NC(=O)C(NC(=O)C(NC(=O)C(NC(=O)C(NC(=O)C(NC(=O)CNC(=O)C(NC(=O)C(NC(=O)C(NC(=O)C(NC(=O)C(NC(=O)C(NC(=O)C(NC(=O)C(NC(=O)C(NC(=O)C1N(C(=O)C(NC(=O)C2N(C(=O)C(NC(=O)C(NC(=O)C(NC(=O)C(NC(=O)C(NC(=O)C(NC(=O)C(NC(=O)C(NC(=O)C(NC(=O)C3N(C(=O)C(NC(=O)C(NC(=O)C(NC(=O)C[N+])CO)CCC(=O)N)C(CC)C)C…	1	11	-7.31264	0.970625	178.422	-67.9989	-9.97339	-29.619	-7.31264	[33,2923,20096,2,1.7]	11 12	[33,33]
		O=C1OC23C(C)(C4(C)C(C5(C)C(C(C)(C)C(=O)CC5)CC4)CC2O)CCC21C3CC(C)(C)CC2	S(CCC(NC(=O)C(NC(=O)C(NC(=O)C(NC(=O)CNC(=O)C(NC(=O)C(NC(=O)C(NC(=O)C(NC(=O)C(NC(=O)C(NC(=O)C(NC(=O)C(NC(=O)C(NC(=O)C(NC(=O)C(NC(=O)C(NC(=O)C(NC(=O)C(NC(=O)C(NC(=O)CNC(=O)C(NC(=O)C(NC(=O)C(NC(=O)C(NC(=O)C(NC(=O)C(NC(=O)C(NC(=O)C(NC(=O)C(NC(=O)C1N(C(=O)C(NC(=O)C2N(C(=O)C(NC(=O)C(NC(=O)C(NC(=O)C(NC(=O)C(NC(=O)C(NC(=O)C(NC(=O)C(NC(=O)C(NC(=O)C3N(C(=O)C(NC(=O)C(NC(=O)C(NC(=O)C[N+])CO)CCC(=O)N)C(CC)C)C…	1	11	-7.2821	2.44347	150.352	-77.5127	-10.2594	-33.2854	-7.2821
	LF12	O=C(OC1C(C)(C)C2C(CO)(C3C(C)(C4(C)C(C5C(C(=O)O)(CC4)CCC(C)(C)C5)=CC3)CC2)CC1)C	S(CCC(NC(=O)C(NC(=O)C(NC(=O)C(NC(=O)CNC(=O)C(NC(=O)C(NC(=O)C(NC(=O)C(NC(=O)C(NC(=O)C(NC(=O)C(NC(=O)C(NC(=O)C(NC(=O)C(NC(=O)C(NC(=O)C(NC(=O)C(NC(=O)C(NC(=O)C(NC(=O)CNC(=O)C(NC(=O)C(NC(=O)C(NC(=O)C(NC(=O)C(NC(=O)C(NC(=O)C(NC(=O)C(NC(=O)C(NC(=O)C1N(C(=O)C(NC(=O)C2N(C(=O)C(NC(=O)C(NC(=O)C(NC(=O)C(NC(=O)C(NC(=O)C(NC(=O)C(NC(=O)C(NC(=O)C(NC(=O)C3N(C(=O)C(NC(=O)C(NC(=O)C(NC(=O)C[N+])CO)CCC(=O)N)C(CC)C)C…	1	12	-7.78494	1.93502	32.0785	-89.9557	-10.1882	-41.915	-7.78494	[30,2221,20054,3,0.7]	13	30
		O=C(OC1C(C)(C)C2C(CO)(C3C(C)(C4(C)C(C5C(C(=O)O)(CC4)CCC(C)(C)C5)=CC3)CC2)CC1)C	S(CCC(NC(=O)C(NC(=O)C(NC(=O)C(NC(=O)CNC(=O)C(NC(=O)C(NC(=O)C(NC(=O)C(NC(=O)C(NC(=O)C(NC(=O)C(NC(=O)C(NC(=O)C(NC(=O)C(NC(=O)C(NC(=O)C(NC(=O)C(NC(=O)C(NC(=O)C(NC(=O)CNC(=O)C(NC(=O)C(NC(=O)C(NC(=O)C(NC(=O)C(NC(=O)C(NC(=O)C(NC(=O)C(NC(=O)C(NC(=O)C1N(C(=O)C(NC(=O)C2N(C(=O)C(NC(=O)C(NC(=O)C(NC(=O)C(NC(=O)C(NC(=O)C(NC(=O)C(NC(=O)C(NC(=O)C(NC(=O)C3N(C(=O)C(NC(=O)C(NC(=O)C(NC(=O)C[N+])CO)CCC(=O)N)C(CC)C)C…	1	12	-7.76185	1.74357	25.9988	-83.3352	-10.0838	-43.9901	-7.76185
		O=C(OC1C(C)(C)C2C(CO)(C3C(C)(C4(C)C(C5C(C(=O)O)(CC4)CCC(C)(C)C5)=CC3)CC2)CC1)C	S(CCC(NC(=O)C(NC(=O)C(NC(=O)C(NC(=O)CNC(=O)C(NC(=O)C(NC(=O)C(NC(=O)C(NC(=O)C(NC(=O)C(NC(=O)C(NC(=O)C(NC(=O)C(NC(=O)C(NC(=O)C(NC(=O)C(NC(=O)C(NC(=O)C(NC(=O)C(NC(=O)CNC(=O)C(NC(=O)C(NC(=O)C(NC(=O)C(NC(=O)C(NC(=O)C(NC(=O)C(NC(=O)C(NC(=O)C(NC(=O)C1N(C(=O)C(NC(=O)C2N(C(=O)C(NC(=O)C(NC(=O)C(NC(=O)C(NC(=O)C(NC(=O)C(NC(=O)C(NC(=O)C(NC(=O)C(NC(=O)C3N(C(=O)C(NC(=O)C(NC(=O)C(NC(=O)C[N+])CO)CCC(=O)N)C(CC)C)C…	1	12	-7.65069	2.13806	24.281	-75.0803	-10.3515	-42.3436	-7.65069
		O=C(OC1C(C)(C)C2C(CO)(C3C(C)(C4(C)C(C5C(C(=O)O)(CC4)CCC(C)(C)C5)=CC3)CC2)CC1)C	S(CCC(NC(=O)C(NC(=O)C(NC(=O)C(NC(=O)CNC(=O)C(NC(=O)C(NC(=O)C(NC(=O)C(NC(=O)C(NC(=O)C(NC(=O)C(NC(=O)C(NC(=O)C(NC(=O)C(NC(=O)C(NC(=O)C(NC(=O)C(NC(=O)C(NC(=O)C(NC(=O)CNC(=O)C(NC(=O)C(NC(=O)C(NC(=O)C(NC(=O)C(NC(=O)C(NC(=O)C(NC(=O)C(NC(=O)C(NC(=O)C1N(C(=O)C(NC(=O)C2N(C(=O)C(NC(=O)C(NC(=O)C(NC(=O)C(NC(=O)C(NC(=O)C(NC(=O)C(NC(=O)C(NC(=O)C(NC(=O)C3N(C(=O)C(NC(=O)C(NC(=O)C(NC(=O)C[N+])CO)CCC(=O)N)C(CC)C)C…	1	12	-7.63919	1.62287	25.9105	-75.9594	-10.529	-41.4383	-7.63919
		O=C(OC1C(C)(C)C2C(CO)(C3C(C)(C4(C)C(C5C(C(=O)O)(CC4)CCC(C)(C)C5)=CC3)CC2)CC1)C	S(CCC(NC(=O)C(NC(=O)C(NC(=O)C(NC(=O)CNC(=O)C(NC(=O)C(NC(=O)C(NC(=O)C(NC(=O)C(NC(=O)C(NC(=O)C(NC(=O)C(NC(=O)C(NC(=O)C(NC(=O)C(NC(=O)C(NC(=O)C(NC(=O)C(NC(=O)C(NC(=O)CNC(=O)C(NC(=O)C(NC(=O)C(NC(=O)C(NC(=O)C(NC(=O)C(NC(=O)C(NC(=O)C(NC(=O)C(NC(=O)C1N(C(=O)C(NC(=O)C2N(C(=O)C(NC(=O)C(NC(=O)C(NC(=O)C(NC(=O)C(NC(=O)C(NC(=O)C(NC(=O)C(NC(=O)C(NC(=O)C3N(C(=O)C(NC(=O)C(NC(=O)C(NC(=O)C[N+])CO)CCC(=O)N)C(CC)C)C…	1	12	-7.61168	1.83331	29.4175	-92.7728	-11.0638	-37.0583	-7.61168	[[4,4,4,4,4],[2923,2921,2918,2917,2919],[20096,20096,20096,20096,20096],[10,10,10,10,10],[0.6,0.6,0.6,0.6,0.6]]	1	[[4,4,4,4,4]]
	LF13	O=C(O)C12C(C=3C(C)(C4(C)C(C5(C)C(C(CO)(C)C(O)C(O)C5)CC4)CC=3)CC1)CC(C)(C)CC2	S(CCC(NC(=O)C(NC(=O)C(NC(=O)C(NC(=O)CNC(=O)C(NC(=O)C(NC(=O)C(NC(=O)C(NC(=O)C(NC(=O)C(NC(=O)C(NC(=O)C(NC(=O)C(NC(=O)C(NC(=O)C(NC(=O)C(NC(=O)C(NC(=O)C(NC(=O)C(NC(=O)CNC(=O)C(NC(=O)C(NC(=O)C(NC(=O)C(NC(=O)C(NC(=O)C(NC(=O)C(NC(=O)C(NC(=O)C(NC(=O)C1N(C(=O)C(NC(=O)C2N(C(=O)C(NC(=O)C(NC(=O)C(NC(=O)C(NC(=O)C(NC(=O)C(NC(=O)C(NC(=O)C(NC(=O)C(NC(=O)C3N(C(=O)C(NC(=O)C(NC(=O)C(NC(=O)C[N+])CO)CCC(=O)N)C(CC)C)C…	1	13	-7.55359	1.66286	63.7468	-88.1916	-11.0916	-40.6009	-7.55359
		O=C(O)C12C(C=3C(C)(C4(C)C(C5(C)C(C(CO)(C)C(O)C(O)C5)CC4)CC=3)CC1)CC(C)(C)CC2	S(CCC(NC(=O)C(NC(=O)C(NC(=O)C(NC(=O)CNC(=O)C(NC(=O)C(NC(=O)C(NC(=O)C(NC(=O)C(NC(=O)C(NC(=O)C(NC(=O)C(NC(=O)C(NC(=O)C(NC(=O)C(NC(=O)C(NC(=O)C(NC(=O)C(NC(=O)C(NC(=O)CNC(=O)C(NC(=O)C(NC(=O)C(NC(=O)C(NC(=O)C(NC(=O)C(NC(=O)C(NC(=O)C(NC(=O)C(NC(=O)C1N(C(=O)C(NC(=O)C2N(C(=O)C(NC(=O)C(NC(=O)C(NC(=O)C(NC(=O)C(NC(=O)C(NC(=O)C(NC(=O)C(NC(=O)C(NC(=O)C3N(C(=O)C(NC(=O)C(NC(=O)C(NC(=O)C[N+])CO)CCC(=O)N)C(CC)C)C…	1	13	-7.45234	2.14772	71.0709	-105.782	-10.379	-30.7183	-7.45234	[[32,38],[2501,2860],[20069,20093],[1,3],[0.6,1]]	14 15	[32,38]
		O=C(O)C12C(C=3C(C)(C4(C)C(C5(C)C(C(CO)(C)C(O)C(O)C5)CC4)CC=3)CC1)CC(C)(C)CC2	S(CCC(NC(=O)C(NC(=O)C(NC(=O)C(NC(=O)CNC(=O)C(NC(=O)C(NC(=O)C(NC(=O)C(NC(=O)C(NC(=O)C(NC(=O)C(NC(=O)C(NC(=O)C(NC(=O)C(NC(=O)C(NC(=O)C(NC(=O)C(NC(=O)C(NC(=O)C(NC(=O)CNC(=O)C(NC(=O)C(NC(=O)C(NC(=O)C(NC(=O)C(NC(=O)C(NC(=O)C(NC(=O)C(NC(=O)C(NC(=O)C1N(C(=O)C(NC(=O)C2N(C(=O)C(NC(=O)C(NC(=O)C(NC(=O)C(NC(=O)C(NC(=O)C(NC(=O)C(NC(=O)C(NC(=O)C(NC(=O)C3N(C(=O)C(NC(=O)C(NC(=O)C(NC(=O)C[N+])CO)CCC(=O)N)C(CC)C)C…	1	13	-7.4434	2.4289	75.4214	-97.2506	-10.58	-36.5177	-7.4434	[[32,4,4,4,4,4],[2502,2919,2923,2921,2918,2917],[20069,20096,20096,20096,20096,20096],[1,10,10,10,10,10],[1.7,0.5,0.5,0.5,0.5,0.5]]	14 16 1	[32,32,[4,4,4,4,4]]
		O=C(O)C12C(C=3C(C)(C4(C)C(C5(C)C(C(CO)(C)C(O)C(O)C5)CC4)CC=3)CC1)CC(C)(C)CC2	S(CCC(NC(=O)C(NC(=O)C(NC(=O)C(NC(=O)CNC(=O)C(NC(=O)C(NC(=O)C(NC(=O)C(NC(=O)C(NC(=O)C(NC(=O)C(NC(=O)C(NC(=O)C(NC(=O)C(NC(=O)C(NC(=O)C(NC(=O)C(NC(=O)C(NC(=O)C(NC(=O)CNC(=O)C(NC(=O)C(NC(=O)C(NC(=O)C(NC(=O)C(NC(=O)C(NC(=O)C(NC(=O)C(NC(=O)C(NC(=O)C1N(C(=O)C(NC(=O)C2N(C(=O)C(NC(=O)C(NC(=O)C(NC(=O)C(NC(=O)C(NC(=O)C(NC(=O)C(NC(=O)C(NC(=O)C(NC(=O)C3N(C(=O)C(NC(=O)C(NC(=O)C(NC(=O)C[N+])CO)CCC(=O)N)C(CC)C)C…	1	13	-7.28816	2.51441	65.9374	-63.0395	-10.6237	-40.0183	-7.28816	[32,1419,10101,1,0.6]	17	32
		O=C(O)C12C(C=3C(C)(C4(C)C(C5(C)C(C(CO)(C)C(O)C(O)C5)CC4)CC=3)CC1)CC(C)(C)CC2	S(CCC(NC(=O)C(NC(=O)C(NC(=O)C(NC(=O)CNC(=O)C(NC(=O)C(NC(=O)C(NC(=O)C(NC(=O)C(NC(=O)C(NC(=O)C(NC(=O)C(NC(=O)C(NC(=O)C(NC(=O)C(NC(=O)C(NC(=O)C(NC(=O)C(NC(=O)C(NC(=O)CNC(=O)C(NC(=O)C(NC(=O)C(NC(=O)C(NC(=O)C(NC(=O)C(NC(=O)C(NC(=O)C(NC(=O)C(NC(=O)C1N(C(=O)C(NC(=O)C2N(C(=O)C(NC(=O)C(NC(=O)C(NC(=O)C(NC(=O)C(NC(=O)C(NC(=O)C(NC(=O)C(NC(=O)C(NC(=O)C3N(C(=O)C(NC(=O)C(NC(=O)C(NC(=O)C[N+])CO)CCC(=O)N)C(CC)C)C…	1	13	-7.18291	2.82089	63.4499	-71.8153	-11.364	-36.0383	-7.18291	[37,2474,20067,2,1.6]	2 18	[37,37]
	Lfa	O=C(O)C12C(C(C(=C)C)CC1)C1C(C)(C3(C)C(C4(C)C(C(C)(C)C(=O)CC4)C(O)C3)CC1)CC2	S(CCC(NC(=O)C(NC(=O)C(NC(=O)C(NC(=O)CNC(=O)C(NC(=O)C(NC(=O)C(NC(=O)C(NC(=O)C(NC(=O)C(NC(=O)C(NC(=O)C(NC(=O)C(NC(=O)C(NC(=O)C(NC(=O)C(NC(=O)C(NC(=O)C(NC(=O)C(NC(=O)CNC(=O)C(NC(=O)C(NC(=O)C(NC(=O)C(NC(=O)C(NC(=O)C(NC(=O)C(NC(=O)C(NC(=O)C(NC(=O)C1N(C(=O)C(NC(=O)C2N(C(=O)C(NC(=O)C(NC(=O)C(NC(=O)C(NC(=O)C(NC(=O)C(NC(=O)C(NC(=O)C(NC(=O)C(NC(=O)C3N(C(=O)C(NC(=O)C(NC(=O)C(NC(=O)C[N+])CO)CCC(=O)N)C(CC)C)C…	1	14	-7.51615	0.943071	95.754	-88.6336	-9.67778	-37.5337	-7.51615	[[34,22,12,12,12,12,12],[2371,3009,2919,2923,2921,2918,2917],[20062,20100,20096,20096,20096,20096,20096],[1,2,10,10,10,10,10],[1.6,0.5,0.8,0.8,0.8,0.8,0.8]]	19 20 1 7	[34,34,[12,12,12,12,12],22]
		O=C(O)C12C(C(C(=C)C)CC1)C1C(C)(C3(C)C(C4(C)C(C(C)(C)C(=O)CC4)C(O)C3)CC1)CC2	S(CCC(NC(=O)C(NC(=O)C(NC(=O)C(NC(=O)CNC(=O)C(NC(=O)C(NC(=O)C(NC(=O)C(NC(=O)C(NC(=O)C(NC(=O)C(NC(=O)C(NC(=O)C(NC(=O)C(NC(=O)C(NC(=O)C(NC(=O)C(NC(=O)C(NC(=O)C(NC(=O)CNC(=O)C(NC(=O)C(NC(=O)C(NC(=O)C(NC(=O)C(NC(=O)C(NC(=O)C(NC(=O)C(NC(=O)C(NC(=O)C1N(C(=O)C(NC(=O)C2N(C(=O)C(NC(=O)C(NC(=O)C(NC(=O)C(NC(=O)C(NC(=O)C(NC(=O)C(NC(=O)C(NC(=O)C(NC(=O)C3N(C(=O)C(NC(=O)C(NC(=O)C(NC(=O)C[N+])CO)CCC(=O)N)C(CC)C)C…	1	14	-7.19618	1.56294	84.7764	-89.6408	-10.0969	-39.1085	-7.19618	[[22,29,29,29,29,29],[1722,2919,2923,2921,2918,2917],[20024,20096,20096,20096,20096,20096],[2,10,10,10,10,10],[0.6,0.5,0.5,0.5,0.5,0.5]]	9 1	[22,[29,29,29,29,29]]
		O=C(O)C12C(C(C(=C)C)CC1)C1C(C)(C3(C)C(C4(C)C(C(C)(C)C(=O)CC4)C(O)C3)CC1)CC2	S(CCC(NC(=O)C(NC(=O)C(NC(=O)C(NC(=O)CNC(=O)C(NC(=O)C(NC(=O)C(NC(=O)C(NC(=O)C(NC(=O)C(NC(=O)C(NC(=O)C(NC(=O)C(NC(=O)C(NC(=O)C(NC(=O)C(NC(=O)C(NC(=O)C(NC(=O)C(NC(=O)CNC(=O)C(NC(=O)C(NC(=O)C(NC(=O)C(NC(=O)C(NC(=O)C(NC(=O)C(NC(=O)C(NC(=O)C(NC(=O)C1N(C(=O)C(NC(=O)C2N(C(=O)C(NC(=O)C(NC(=O)C(NC(=O)C(NC(=O)C(NC(=O)C(NC(=O)C(NC(=O)C(NC(=O)C(NC(=O)C3N(C(=O)C(NC(=O)C(NC(=O)C(NC(=O)C[N+])CO)CCC(=O)N)C(CC)C)C…	1	14	-7.17235	1.00579	86.5044	-81.9376	-11.0377	-34.0076	-7.17235	[[22,12,12,12,12,12],[3009,2919,2923,2921,2918,2917],[20100,20096,20096,20096,20096,20096],[2,10,10,10,10,10],[0.9,0.6,0.6,0.6,0.6,0.6]]	1 7	[[12,12,12,12,12],22]
		O=C(O)C12C(C(C(=C)C)CC1)C1C(C)(C3(C)C(C4(C)C(C(C)(C)C(=O)CC4)C(O)C3)CC1)CC2	S(CCC(NC(=O)C(NC(=O)C(NC(=O)C(NC(=O)CNC(=O)C(NC(=O)C(NC(=O)C(NC(=O)C(NC(=O)C(NC(=O)C(NC(=O)C(NC(=O)C(NC(=O)C(NC(=O)C(NC(=O)C(NC(=O)C(NC(=O)C(NC(=O)C(NC(=O)C(NC(=O)CNC(=O)C(NC(=O)C(NC(=O)C(NC(=O)C(NC(=O)C(NC(=O)C(NC(=O)C(NC(=O)C(NC(=O)C(NC(=O)C1N(C(=O)C(NC(=O)C2N(C(=O)C(NC(=O)C(NC(=O)C(NC(=O)C(NC(=O)C(NC(=O)C(NC(=O)C(NC(=O)C(NC(=O)C(NC(=O)C3N(C(=O)C(NC(=O)C(NC(=O)C(NC(=O)C[N+])CO)CCC(=O)N)C(CC)C)C…	1	14	-7.16762	0.995976	90.0921	-95.4186	-10.675	-36.1459	-7.16762	[[24,24,24,24,24],[2918,2921,2923,2919,2917],[20096,20096,20096,20096,20096],[10,10,10,10,10],[0.7,0.7,0.7,0.7,0.7]]	1	[[24,24,24,24,24]]
		O=C(O)C12C(C(C(=C)C)CC1)C1C(C)(C3(C)C(C4(C)C(C(C)(C)C(=O)CC4)C(O)C3)CC1)CC2	S(CCC(NC(=O)C(NC(=O)C(NC(=O)C(NC(=O)CNC(=O)C(NC(=O)C(NC(=O)C(NC(=O)C(NC(=O)C(NC(=O)C(NC(=O)C(NC(=O)C(NC(=O)C(NC(=O)C(NC(=O)C(NC(=O)C(NC(=O)C(NC(=O)C(NC(=O)C(NC(=O)CNC(=O)C(NC(=O)C(NC(=O)C(NC(=O)C(NC(=O)C(NC(=O)C(NC(=O)C(NC(=O)C(NC(=O)C(NC(=O)C1N(C(=O)C(NC(=O)C2N(C(=O)C(NC(=O)C(NC(=O)C(NC(=O)C(NC(=O)C(NC(=O)C(NC(=O)C(NC(=O)C(NC(=O)C(NC(=O)C3N(C(=O)C(NC(=O)C(NC(=O)C(NC(=O)C[N+])CO)CCC(=O)N)C(CC)C)C…	1	14	-7.06959	2.58615	88.007	-77.8566	-9.80113	-35.9122	-7.06959	[33,1343,10097,2,2.5]	4 5	[33,33]
	LFb	O=C(O)C12C(C=3C(C)(C4(C)C(C5(C)C(C(C)(C)C(O)CC5)CC4)CC=3)CC1)CC(C)(C)CC2	S(CCC(NC(=O)C(NC(=O)C(NC(=O)C(NC(=O)CNC(=O)C(NC(=O)C(NC(=O)C(NC(=O)C(NC(=O)C(NC(=O)C(NC(=O)C(NC(=O)C(NC(=O)C(NC(=O)C(NC(=O)C(NC(=O)C(NC(=O)C(NC(=O)C(NC(=O)C(NC(=O)CNC(=O)C(NC(=O)C(NC(=O)C(NC(=O)C(NC(=O)C(NC(=O)C(NC(=O)C(NC(=O)C(NC(=O)C(NC(=O)C1N(C(=O)C(NC(=O)C2N(C(=O)C(NC(=O)C(NC(=O)C(NC(=O)C(NC(=O)C(NC(=O)C(NC(=O)C(NC(=O)C(NC(=O)C(NC(=O)C3N(C(=O)C(NC(=O)C(NC(=O)C(NC(=O)C[N+])CO)CCC(=O)N)C(CC)C)C…	1	15	-7.3998	2.41222	30.9337	-80.2487	-9.97802	-38.9562	-7.3998	[[28,28,4,4,4,4,4],[2501,1364,2923,2921,2918,2917,2919],[20069,10098,20096,20096,20096,20096,20096],[1,2,10,10,10,10,10],[0.6,0.9,0.6,0.6,0.6,0.6,0.6]]	3 14 1	[28,28,[4,4,4,4,4]]
		O=C(O)C12C(C=3C(C)(C4(C)C(C5(C)C(C(C)(C)C(O)CC5)CC4)CC=3)CC1)CC(C)(C)CC2	S(CCC(NC(=O)C(NC(=O)C(NC(=O)C(NC(=O)CNC(=O)C(NC(=O)C(NC(=O)C(NC(=O)C(NC(=O)C(NC(=O)C(NC(=O)C(NC(=O)C(NC(=O)C(NC(=O)C(NC(=O)C(NC(=O)C(NC(=O)C(NC(=O)C(NC(=O)C(NC(=O)CNC(=O)C(NC(=O)C(NC(=O)C(NC(=O)C(NC(=O)C(NC(=O)C(NC(=O)C(NC(=O)C(NC(=O)C(NC(=O)C1N(C(=O)C(NC(=O)C2N(C(=O)C(NC(=O)C(NC(=O)C(NC(=O)C(NC(=O)C(NC(=O)C(NC(=O)C(NC(=O)C(NC(=O)C(NC(=O)C3N(C(=O)C(NC(=O)C(NC(=O)C(NC(=O)C[N+])CO)CCC(=O)N)C(CC)C)C…	1	15	-7.3812	1.25664	41.6804	-90.1504	-10.2435	-32.6256	-7.3812
		O=C(O)C12C(C=3C(C)(C4(C)C(C5(C)C(C(C)(C)C(O)CC5)CC4)CC=3)CC1)CC(C)(C)CC2	S(CCC(NC(=O)C(NC(=O)C(NC(=O)C(NC(=O)CNC(=O)C(NC(=O)C(NC(=O)C(NC(=O)C(NC(=O)C(NC(=O)C(NC(=O)C(NC(=O)C(NC(=O)C(NC(=O)C(NC(=O)C(NC(=O)C(NC(=O)C(NC(=O)C(NC(=O)C(NC(=O)CNC(=O)C(NC(=O)C(NC(=O)C(NC(=O)C(NC(=O)C(NC(=O)C(NC(=O)C(NC(=O)C(NC(=O)C(NC(=O)C1N(C(=O)C(NC(=O)C2N(C(=O)C(NC(=O)C(NC(=O)C(NC(=O)C(NC(=O)C(NC(=O)C(NC(=O)C(NC(=O)C(NC(=O)C(NC(=O)C3N(C(=O)C(NC(=O)C(NC(=O)C(NC(=O)C[N+])CO)CCC(=O)N)C(CC)C)C…	1	15	-7.24905	2.63289	35.092	-85.0421	-9.9783	-36.7176	-7.24905
		O=C(O)C12C(C=3C(C)(C4(C)C(C5(C)C(C(C)(C)C(O)CC5)CC4)CC=3)CC1)CC(C)(C)CC2	S(CCC(NC(=O)C(NC(=O)C(NC(=O)C(NC(=O)CNC(=O)C(NC(=O)C(NC(=O)C(NC(=O)C(NC(=O)C(NC(=O)C(NC(=O)C(NC(=O)C(NC(=O)C(NC(=O)C(NC(=O)C(NC(=O)C(NC(=O)C(NC(=O)C(NC(=O)C(NC(=O)CNC(=O)C(NC(=O)C(NC(=O)C(NC(=O)C(NC(=O)C(NC(=O)C(NC(=O)C(NC(=O)C(NC(=O)C(NC(=O)C1N(C(=O)C(NC(=O)C2N(C(=O)C(NC(=O)C(NC(=O)C(NC(=O)C(NC(=O)C(NC(=O)C(NC(=O)C(NC(=O)C(NC(=O)C(NC(=O)C3N(C(=O)C(NC(=O)C(NC(=O)C(NC(=O)C[N+])CO)CCC(=O)N)C(CC)C)C…	1	15	-7.16157	1.65519	41.8276	-99.8466	-10.336	-30.338	-7.16157
		O=C(O)C12C(C=3C(C)(C4(C)C(C5(C)C(C(C)(C)C(O)CC5)CC4)CC=3)CC1)CC(C)(C)CC2	S(CCC(NC(=O)C(NC(=O)C(NC(=O)C(NC(=O)CNC(=O)C(NC(=O)C(NC(=O)C(NC(=O)C(NC(=O)C(NC(=O)C(NC(=O)C(NC(=O)C(NC(=O)C(NC(=O)C(NC(=O)C(NC(=O)C(NC(=O)C(NC(=O)C(NC(=O)C(NC(=O)CNC(=O)C(NC(=O)C(NC(=O)C(NC(=O)C(NC(=O)C(NC(=O)C(NC(=O)C(NC(=O)C(NC(=O)C(NC(=O)C1N(C(=O)C(NC(=O)C2N(C(=O)C(NC(=O)C(NC(=O)C(NC(=O)C(NC(=O)C(NC(=O)C(NC(=O)C(NC(=O)C(NC(=O)C(NC(=O)C3N(C(=O)C(NC(=O)C(NC(=O)C(NC(=O)C[N+])CO)CCC(=O)N)C(CC)C)C…	1	15	-6.85597	0.850747	37.389	-70.5951	-10.0608	-32.9063	-6.85597	[[35,19,19,19,19,19],[2923,2923,2921,2918,2917,2919],[20096,20096,20096,20096,20096,20096],[2,10,10,10,10,10],[0.8,0.5,0.5,0.5,0.5,0.5]]	11 1	[35,[19,19,19,19,19]]
	LFc	OCC12C(C=3C(C)(C4(C)C(C5(C)C(C(C)(C)C(O)CC5)CC4)CC=3)CC1)CC(C)(C)CC2	S(CCC(NC(=O)C(NC(=O)C(NC(=O)C(NC(=O)CNC(=O)C(NC(=O)C(NC(=O)C(NC(=O)C(NC(=O)C(NC(=O)C(NC(=O)C(NC(=O)C(NC(=O)C(NC(=O)C(NC(=O)C(NC(=O)C(NC(=O)C(NC(=O)C(NC(=O)C(NC(=O)CNC(=O)C(NC(=O)C(NC(=O)C(NC(=O)C(NC(=O)C(NC(=O)C(NC(=O)C(NC(=O)C(NC(=O)C(NC(=O)C1N(C(=O)C(NC(=O)C2N(C(=O)C(NC(=O)C(NC(=O)C(NC(=O)C(NC(=O)C(NC(=O)C(NC(=O)C(NC(=O)C(NC(=O)C(NC(=O)C3N(C(=O)C(NC(=O)C(NC(=O)C(NC(=O)C[N+])CO)CCC(=O)N)C(CC)C)C…	1	16	-7.91659	1.15331	79.3052	-85.2215	-9.99369	-41.4113	-7.91659	[[28,28],[2501,1364],[20069,10098],[1,2],[0.7,0.9]]	3 14	[28,28]
		OCC12C(C=3C(C)(C4(C)C(C5(C)C(C(C)(C)C(O)CC5)CC4)CC=3)CC1)CC(C)(C)CC2	S(CCC(NC(=O)C(NC(=O)C(NC(=O)C(NC(=O)CNC(=O)C(NC(=O)C(NC(=O)C(NC(=O)C(NC(=O)C(NC(=O)C(NC(=O)C(NC(=O)C(NC(=O)C(NC(=O)C(NC(=O)C(NC(=O)C(NC(=O)C(NC(=O)C(NC(=O)C(NC(=O)CNC(=O)C(NC(=O)C(NC(=O)C(NC(=O)C(NC(=O)C(NC(=O)C(NC(=O)C(NC(=O)C(NC(=O)C(NC(=O)C1N(C(=O)C(NC(=O)C2N(C(=O)C(NC(=O)C(NC(=O)C(NC(=O)C(NC(=O)C(NC(=O)C(NC(=O)C(NC(=O)C(NC(=O)C(NC(=O)C3N(C(=O)C(NC(=O)C(NC(=O)C(NC(=O)C[N+])CO)CCC(=O)N)C(CC)C)C…	1	16	-7.69174	1.87599	75.905	-96.4628	-11.4508	-41.5903	-7.69174	[28,3009,20100,2,0.5]	7	28
		OCC12C(C=3C(C)(C4(C)C(C5(C)C(C(C)(C)C(O)CC5)CC4)CC=3)CC1)CC(C)(C)CC2	S(CCC(NC(=O)C(NC(=O)C(NC(=O)C(NC(=O)CNC(=O)C(NC(=O)C(NC(=O)C(NC(=O)C(NC(=O)C(NC(=O)C(NC(=O)C(NC(=O)C(NC(=O)C(NC(=O)C(NC(=O)C(NC(=O)C(NC(=O)C(NC(=O)C(NC(=O)C(NC(=O)CNC(=O)C(NC(=O)C(NC(=O)C(NC(=O)C(NC(=O)C(NC(=O)C(NC(=O)C(NC(=O)C(NC(=O)C(NC(=O)C1N(C(=O)C(NC(=O)C2N(C(=O)C(NC(=O)C(NC(=O)C(NC(=O)C(NC(=O)C(NC(=O)C(NC(=O)C(NC(=O)C(NC(=O)C(NC(=O)C3N(C(=O)C(NC(=O)C(NC(=O)C(NC(=O)C[N+])CO)CCC(=O)N)C(CC)C)C…	1	16	-7.66955	1.36491	82.0492	-97.4698	-10.4283	-40.0766	-7.66955	[28,3009,20100,2,0.5]	7	28
		OCC12C(C=3C(C)(C4(C)C(C5(C)C(C(C)(C)C(O)CC5)CC4)CC=3)CC1)CC(C)(C)CC2	S(CCC(NC(=O)C(NC(=O)C(NC(=O)C(NC(=O)CNC(=O)C(NC(=O)C(NC(=O)C(NC(=O)C(NC(=O)C(NC(=O)C(NC(=O)C(NC(=O)C(NC(=O)C(NC(=O)C(NC(=O)C(NC(=O)C(NC(=O)C(NC(=O)C(NC(=O)C(NC(=O)CNC(=O)C(NC(=O)C(NC(=O)C(NC(=O)C(NC(=O)C(NC(=O)C(NC(=O)C(NC(=O)C(NC(=O)C(NC(=O)C1N(C(=O)C(NC(=O)C2N(C(=O)C(NC(=O)C(NC(=O)C(NC(=O)C(NC(=O)C(NC(=O)C(NC(=O)C(NC(=O)C(NC(=O)C(NC(=O)C3N(C(=O)C(NC(=O)C(NC(=O)C(NC(=O)C[N+])CO)CCC(=O)N)C(CC)C)C…	1	16	-7.49828	0.92515	85.4844	-77.9478	-10.0078	-28.2609	-7.49828	[32,35,10018,2,1.7]	21 22	[32,32]
		OCC12C(C=3C(C)(C4(C)C(C5(C)C(C(C)(C)C(O)CC5)CC4)CC=3)CC1)CC(C)(C)CC2	S(CCC(NC(=O)C(NC(=O)C(NC(=O)C(NC(=O)CNC(=O)C(NC(=O)C(NC(=O)C(NC(=O)C(NC(=O)C(NC(=O)C(NC(=O)C(NC(=O)C(NC(=O)C(NC(=O)C(NC(=O)C(NC(=O)C(NC(=O)C(NC(=O)C(NC(=O)C(NC(=O)CNC(=O)C(NC(=O)C(NC(=O)C(NC(=O)C(NC(=O)C(NC(=O)C(NC(=O)C(NC(=O)C(NC(=O)C(NC(=O)C1N(C(=O)C(NC(=O)C2N(C(=O)C(NC(=O)C(NC(=O)C(NC(=O)C(NC(=O)C(NC(=O)C(NC(=O)C(NC(=O)C(NC(=O)C(NC(=O)C3N(C(=O)C(NC(=O)C(NC(=O)C(NC(=O)C[N+])CO)CCC(=O)N)C(CC)C)C…	1	16	-7.47763	1.17787	82.163	-90.9103	-10.5328	-38.8247	-7.47763	[[17,17,17,17,17],[2918,2921,2923,2919,2917],[20096,20096,20096,20096,20096],[10,10,10,10,10],[0.5,0.5,0.5,0.5,0.5]]	1	[[17,17,17,17,17]]
	LFd	O=C1C(C)(C)C2C(C)(C3C(C)(C4(C)C(=CC3OC)C3C(CC4)CCC(C)(C)C3)CC2)CC1	S(CCC(NC(=O)C(NC(=O)C(NC(=O)C(NC(=O)CNC(=O)C(NC(=O)C(NC(=O)C(NC(=O)C(NC(=O)C(NC(=O)C(NC(=O)C(NC(=O)C(NC(=O)C(NC(=O)C(NC(=O)C(NC(=O)C(NC(=O)C(NC(=O)C(NC(=O)C(NC(=O)CNC(=O)C(NC(=O)C(NC(=O)C(NC(=O)C(NC(=O)C(NC(=O)C(NC(=O)C(NC(=O)C(NC(=O)C(NC(=O)C1N(C(=O)C(NC(=O)C2N(C(=O)C(NC(=O)C(NC(=O)C(NC(=O)C(NC(=O)C(NC(=O)C(NC(=O)C(NC(=O)C(NC(=O)C(NC(=O)C3N(C(=O)C(NC(=O)C(NC(=O)C(NC(=O)C[N+])CO)CCC(=O)N)C(CC)C)C…	1	17	-8.22508	1.73365	77.2701	-71.7857	-9.43165	-39.8419	-8.22508
		O=C1C(C)(C)C2C(C)(C3C(C)(C4(C)C(=CC3OC)C3C(CC4)CCC(C)(C)C3)CC2)CC1	S(CCC(NC(=O)C(NC(=O)C(NC(=O)C(NC(=O)CNC(=O)C(NC(=O)C(NC(=O)C(NC(=O)C(NC(=O)C(NC(=O)C(NC(=O)C(NC(=O)C(NC(=O)C(NC(=O)C(NC(=O)C(NC(=O)C(NC(=O)C(NC(=O)C(NC(=O)C(NC(=O)CNC(=O)C(NC(=O)C(NC(=O)C(NC(=O)C(NC(=O)C(NC(=O)C(NC(=O)C(NC(=O)C(NC(=O)C(NC(=O)C1N(C(=O)C(NC(=O)C2N(C(=O)C(NC(=O)C(NC(=O)C(NC(=O)C(NC(=O)C(NC(=O)C(NC(=O)C(NC(=O)C(NC(=O)C(NC(=O)C3N(C(=O)C(NC(=O)C(NC(=O)C(NC(=O)C[N+])CO)CCC(=O)N)C(CC)C)C…	1	17	-7.89571	2.02248	70.4173	-105.662	-12.0587	-35.9309	-7.89571
		O=C1C(C)(C)C2C(C)(C3C(C)(C4(C)C(=CC3OC)C3C(CC4)CCC(C)(C)C3)CC2)CC1	S(CCC(NC(=O)C(NC(=O)C(NC(=O)C(NC(=O)CNC(=O)C(NC(=O)C(NC(=O)C(NC(=O)C(NC(=O)C(NC(=O)C(NC(=O)C(NC(=O)C(NC(=O)C(NC(=O)C(NC(=O)C(NC(=O)C(NC(=O)C(NC(=O)C(NC(=O)C(NC(=O)CNC(=O)C(NC(=O)C(NC(=O)C(NC(=O)C(NC(=O)C(NC(=O)C(NC(=O)C(NC(=O)C(NC(=O)C(NC(=O)C1N(C(=O)C(NC(=O)C2N(C(=O)C(NC(=O)C(NC(=O)C(NC(=O)C(NC(=O)C(NC(=O)C(NC(=O)C(NC(=O)C(NC(=O)C(NC(=O)C3N(C(=O)C(NC(=O)C(NC(=O)C(NC(=O)C[N+])CO)CCC(=O)N)C(CC)C)C…	1	17	-7.61064	1.15539	58.4462	-79.6568	-9.4416	-38.0863	-7.61064
		O=C1C(C)(C)C2C(C)(C3C(C)(C4(C)C(=CC3OC)C3C(CC4)CCC(C)(C)C3)CC2)CC1	S(CCC(NC(=O)C(NC(=O)C(NC(=O)C(NC(=O)CNC(=O)C(NC(=O)C(NC(=O)C(NC(=O)C(NC(=O)C(NC(=O)C(NC(=O)C(NC(=O)C(NC(=O)C(NC(=O)C(NC(=O)C(NC(=O)C(NC(=O)C(NC(=O)C(NC(=O)C(NC(=O)CNC(=O)C(NC(=O)C(NC(=O)C(NC(=O)C(NC(=O)C(NC(=O)C(NC(=O)C(NC(=O)C(NC(=O)C(NC(=O)C1N(C(=O)C(NC(=O)C2N(C(=O)C(NC(=O)C(NC(=O)C(NC(=O)C(NC(=O)C(NC(=O)C(NC(=O)C(NC(=O)C(NC(=O)C(NC(=O)C3N(C(=O)C(NC(=O)C(NC(=O)C(NC(=O)C[N+])CO)CCC(=O)N)C(CC)C)C…	1	17	-7.44172	1.33888	65.7346	-77.4681	-11.0114	-31.5898	-7.44172	[28,1364,10098,2,0.5]	3	28
		O=C1C(C)(C)C2C(C)(C3C(C)(C4(C)C(=CC3OC)C3C(CC4)CCC(C)(C)C3)CC2)CC1	S(CCC(NC(=O)C(NC(=O)C(NC(=O)C(NC(=O)CNC(=O)C(NC(=O)C(NC(=O)C(NC(=O)C(NC(=O)C(NC(=O)C(NC(=O)C(NC(=O)C(NC(=O)C(NC(=O)C(NC(=O)C(NC(=O)C(NC(=O)C(NC(=O)C(NC(=O)C(NC(=O)CNC(=O)C(NC(=O)C(NC(=O)C(NC(=O)C(NC(=O)C(NC(=O)C(NC(=O)C(NC(=O)C(NC(=O)C(NC(=O)C1N(C(=O)C(NC(=O)C2N(C(=O)C(NC(=O)C(NC(=O)C(NC(=O)C(NC(=O)C(NC(=O)C(NC(=O)C(NC(=O)C(NC(=O)C(NC(=O)C3N(C(=O)C(NC(=O)C(NC(=O)C(NC(=O)C[N+])CO)CCC(=O)N)C(CC)C)C…	1	17	-7.38087	2.46508	67.2697	-90.2813	-9.57655	-32.1797	-7.38087
	Lfe	OC1C(=C)C2C(C)(C3C(C)(C4(C)C(C5C(C)(CC4)CCC(C)(C)C5)=CC3)CC2)CC1O	S(CCC(NC(=O)C(NC(=O)C(NC(=O)C(NC(=O)CNC(=O)C(NC(=O)C(NC(=O)C(NC(=O)C(NC(=O)C(NC(=O)C(NC(=O)C(NC(=O)C(NC(=O)C(NC(=O)C(NC(=O)C(NC(=O)C(NC(=O)C(NC(=O)C(NC(=O)C(NC(=O)CNC(=O)C(NC(=O)C(NC(=O)C(NC(=O)C(NC(=O)C(NC(=O)C(NC(=O)C(NC(=O)C(NC(=O)C(NC(=O)C1N(C(=O)C(NC(=O)C2N(C(=O)C(NC(=O)C(NC(=O)C(NC(=O)C(NC(=O)C(NC(=O)C(NC(=O)C(NC(=O)C(NC(=O)C(NC(=O)C3N(C(=O)C(NC(=O)C(NC(=O)C(NC(=O)C[N+])CO)CCC(=O)N)C(CC)C)C…	1	18	-7.673	1.41966	84.5165	-72.8437	-10.2722	-41.0881	-7.673	[[28,30,28],[2501,2502,1364],[20069,20069,10098],[1,1,2],[0.5,1.5,1.1]]	3 14 16	[28,[28,30],30]
		OC1C(=C)C2C(C)(C3C(C)(C4(C)C(C5C(C)(CC4)CCC(C)(C)C5)=CC3)CC2)CC1O	S(CCC(NC(=O)C(NC(=O)C(NC(=O)C(NC(=O)CNC(=O)C(NC(=O)C(NC(=O)C(NC(=O)C(NC(=O)C(NC(=O)C(NC(=O)C(NC(=O)C(NC(=O)C(NC(=O)C(NC(=O)C(NC(=O)C(NC(=O)C(NC(=O)C(NC(=O)C(NC(=O)CNC(=O)C(NC(=O)C(NC(=O)C(NC(=O)C(NC(=O)C(NC(=O)C(NC(=O)C(NC(=O)C(NC(=O)C(NC(=O)C1N(C(=O)C(NC(=O)C2N(C(=O)C(NC(=O)C(NC(=O)C(NC(=O)C(NC(=O)C(NC(=O)C(NC(=O)C(NC(=O)C(NC(=O)C(NC(=O)C3N(C(=O)C(NC(=O)C(NC(=O)C(NC(=O)C[N+])CO)CCC(=O)N)C(CC)C)C…	1	18	-7.41472	2.01099	83.8952	-78.708	-10.7434	-38.2217	-7.41472	[28,1364,10098,2,0.7]	3	28
		OC1C(=C)C2C(C)(C3C(C)(C4(C)C(C5C(C)(CC4)CCC(C)(C)C5)=CC3)CC2)CC1O	S(CCC(NC(=O)C(NC(=O)C(NC(=O)C(NC(=O)CNC(=O)C(NC(=O)C(NC(=O)C(NC(=O)C(NC(=O)C(NC(=O)C(NC(=O)C(NC(=O)C(NC(=O)C(NC(=O)C(NC(=O)C(NC(=O)C(NC(=O)C(NC(=O)C(NC(=O)C(NC(=O)CNC(=O)C(NC(=O)C(NC(=O)C(NC(=O)C(NC(=O)C(NC(=O)C(NC(=O)C(NC(=O)C(NC(=O)C(NC(=O)C1N(C(=O)C(NC(=O)C2N(C(=O)C(NC(=O)C(NC(=O)C(NC(=O)C(NC(=O)C(NC(=O)C(NC(=O)C(NC(=O)C(NC(=O)C(NC(=O)C3N(C(=O)C(NC(=O)C(NC(=O)C(NC(=O)C[N+])CO)CCC(=O)N)C(CC)C)C…	1	18	-7.22646	1.60024	82.137	-64.2768	-10.6782	-35.8771	-7.22646
		OC1C(=C)C2C(C)(C3C(C)(C4(C)C(C5C(C)(CC4)CCC(C)(C)C5)=CC3)CC2)CC1O	S(CCC(NC(=O)C(NC(=O)C(NC(=O)C(NC(=O)CNC(=O)C(NC(=O)C(NC(=O)C(NC(=O)C(NC(=O)C(NC(=O)C(NC(=O)C(NC(=O)C(NC(=O)C(NC(=O)C(NC(=O)C(NC(=O)C(NC(=O)C(NC(=O)C(NC(=O)C(NC(=O)CNC(=O)C(NC(=O)C(NC(=O)C(NC(=O)C(NC(=O)C(NC(=O)C(NC(=O)C(NC(=O)C(NC(=O)C(NC(=O)C1N(C(=O)C(NC(=O)C2N(C(=O)C(NC(=O)C(NC(=O)C(NC(=O)C(NC(=O)C(NC(=O)C(NC(=O)C(NC(=O)C(NC(=O)C(NC(=O)C3N(C(=O)C(NC(=O)C(NC(=O)C(NC(=O)C[N+])CO)CCC(=O)N)C(CC)C)C…	1	18	-7.21953	1.90311	84.1543	-69.2541	-10.0027	-27.3898	-7.21953	[30,1419,10101,1,1.1]	17	30
		OC1C(=C)C2C(C)(C3C(C)(C4(C)C(C5C(C)(CC4)CCC(C)(C)C5)=CC3)CC2)CC1O	S(CCC(NC(=O)C(NC(=O)C(NC(=O)C(NC(=O)CNC(=O)C(NC(=O)C(NC(=O)C(NC(=O)C(NC(=O)C(NC(=O)C(NC(=O)C(NC(=O)C(NC(=O)C(NC(=O)C(NC(=O)C(NC(=O)C(NC(=O)C(NC(=O)C(NC(=O)C(NC(=O)CNC(=O)C(NC(=O)C(NC(=O)C(NC(=O)C(NC(=O)C(NC(=O)C(NC(=O)C(NC(=O)C(NC(=O)C(NC(=O)C1N(C(=O)C(NC(=O)C2N(C(=O)C(NC(=O)C(NC(=O)C(NC(=O)C(NC(=O)C(NC(=O)C(NC(=O)C(NC(=O)C(NC(=O)C(NC(=O)C3N(C(=O)C(NC(=O)C(NC(=O)C(NC(=O)C[N+])CO)CCC(=O)N)C(CC)C)C…	1	18	-7.19672	0.875062	87.1208	-74.3513	-11.1275	-27.2683	-7.19672	[30,2371,20062,1,0.5]	19	30
	LFf	O=C(O)C12C(C=3C(C)(C4(C)C(C56C(C(C)(C)C(O)(OC5)CC6)CC4)CC=3)CC1)CC(C)(C)CC2	S(CCC(NC(=O)C(NC(=O)C(NC(=O)C(NC(=O)CNC(=O)C(NC(=O)C(NC(=O)C(NC(=O)C(NC(=O)C(NC(=O)C(NC(=O)C(NC(=O)C(NC(=O)C(NC(=O)C(NC(=O)C(NC(=O)C(NC(=O)C(NC(=O)C(NC(=O)C(NC(=O)CNC(=O)C(NC(=O)C(NC(=O)C(NC(=O)C(NC(=O)C(NC(=O)C(NC(=O)C(NC(=O)C(NC(=O)C(NC(=O)C1N(C(=O)C(NC(=O)C2N(C(=O)C(NC(=O)C(NC(=O)C(NC(=O)C(NC(=O)C(NC(=O)C(NC(=O)C(NC(=O)C(NC(=O)C(NC(=O)C3N(C(=O)C(NC(=O)C(NC(=O)C(NC(=O)C[N+])CO)CCC(=O)N)C(CC)C)C…	1	19	-7.57026	1.40915	47.7096	-90.9214	-10.5004	-35.3977	-7.57026	[[34,34,34,34,34],[2923,2921,2918,2917,2919],[20096,20096,20096,20096,20096],[10,10,10,10,10],[2.9,2.9,2.9,2.9,2.9]]	1 6	[[34,34,34,34,34],[34,34,34,34,34]]
		O=C(O)C12C(C=3C(C)(C4(C)C(C56C(C(C)(C)C(O)(OC5)CC6)CC4)CC=3)CC1)CC(C)(C)CC2	S(CCC(NC(=O)C(NC(=O)C(NC(=O)C(NC(=O)CNC(=O)C(NC(=O)C(NC(=O)C(NC(=O)C(NC(=O)C(NC(=O)C(NC(=O)C(NC(=O)C(NC(=O)C(NC(=O)C(NC(=O)C(NC(=O)C(NC(=O)C(NC(=O)C(NC(=O)C(NC(=O)CNC(=O)C(NC(=O)C(NC(=O)C(NC(=O)C(NC(=O)C(NC(=O)C(NC(=O)C(NC(=O)C(NC(=O)C(NC(=O)C1N(C(=O)C(NC(=O)C2N(C(=O)C(NC(=O)C(NC(=O)C(NC(=O)C(NC(=O)C(NC(=O)C(NC(=O)C(NC(=O)C(NC(=O)C(NC(=O)C3N(C(=O)C(NC(=O)C(NC(=O)C(NC(=O)C[N+])CO)CCC(=O)N)C(CC)C)C…	1	19	-6.93467	2.3026	44.5795	-67.0092	-11.2324	-28.8338	-6.93467
		O=C(O)C12C(C=3C(C)(C4(C)C(C56C(C(C)(C)C(O)(OC5)CC6)CC4)CC=3)CC1)CC(C)(C)CC2	S(CCC(NC(=O)C(NC(=O)C(NC(=O)C(NC(=O)CNC(=O)C(NC(=O)C(NC(=O)C(NC(=O)C(NC(=O)C(NC(=O)C(NC(=O)C(NC(=O)C(NC(=O)C(NC(=O)C(NC(=O)C(NC(=O)C(NC(=O)C(NC(=O)C(NC(=O)C(NC(=O)CNC(=O)C(NC(=O)C(NC(=O)C(NC(=O)C(NC(=O)C(NC(=O)C(NC(=O)C(NC(=O)C(NC(=O)C(NC(=O)C1N(C(=O)C(NC(=O)C2N(C(=O)C(NC(=O)C(NC(=O)C(NC(=O)C(NC(=O)C(NC(=O)C(NC(=O)C(NC(=O)C(NC(=O)C(NC(=O)C3N(C(=O)C(NC(=O)C(NC(=O)C(NC(=O)C[N+])CO)CCC(=O)N)C(CC)C)C…	1	19	-6.90951	2.04147	39.6927	-76.4241	-10.6189	-36.3604	-6.90951
		O=C(O)C12C(C=3C(C)(C4(C)C(C56C(C(C)(C)C(O)(OC5)CC6)CC4)CC=3)CC1)CC(C)(C)CC2	S(CCC(NC(=O)C(NC(=O)C(NC(=O)C(NC(=O)CNC(=O)C(NC(=O)C(NC(=O)C(NC(=O)C(NC(=O)C(NC(=O)C(NC(=O)C(NC(=O)C(NC(=O)C(NC(=O)C(NC(=O)C(NC(=O)C(NC(=O)C(NC(=O)C(NC(=O)C(NC(=O)CNC(=O)C(NC(=O)C(NC(=O)C(NC(=O)C(NC(=O)C(NC(=O)C(NC(=O)C(NC(=O)C(NC(=O)C(NC(=O)C1N(C(=O)C(NC(=O)C2N(C(=O)C(NC(=O)C(NC(=O)C(NC(=O)C(NC(=O)C(NC(=O)C(NC(=O)C(NC(=O)C(NC(=O)C(NC(=O)C3N(C(=O)C(NC(=O)C(NC(=O)C(NC(=O)C[N+])CO)CCC(=O)N)C(CC)C)C…	1	19	-6.88799	1.4053	42.2075	-85.3697	-10.374	-32.2173	-6.88799	[[34,28,31],[2371,1722,1722],[20062,20024,20024],[1,2,2],[2.1,2.2,0.5]]	9 10 19 20	[[28,31],28,34,34]
		O=C(O)C12C(C=3C(C)(C4(C)C(C56C(C(C)(C)C(O)(OC5)CC6)CC4)CC=3)CC1)CC(C)(C)CC2	S(CCC(NC(=O)C(NC(=O)C(NC(=O)C(NC(=O)CNC(=O)C(NC(=O)C(NC(=O)C(NC(=O)C(NC(=O)C(NC(=O)C(NC(=O)C(NC(=O)C(NC(=O)C(NC(=O)C(NC(=O)C(NC(=O)C(NC(=O)C(NC(=O)C(NC(=O)C(NC(=O)CNC(=O)C(NC(=O)C(NC(=O)C(NC(=O)C(NC(=O)C(NC(=O)C(NC(=O)C(NC(=O)C(NC(=O)C(NC(=O)C1N(C(=O)C(NC(=O)C2N(C(=O)C(NC(=O)C(NC(=O)C(NC(=O)C(NC(=O)C(NC(=O)C(NC(=O)C(NC(=O)C(NC(=O)C(NC(=O)C3N(C(=O)C(NC(=O)C(NC(=O)C(NC(=O)C[N+])CO)CCC(=O)N)C(CC)C)C…	1	19	-6.88632	1.42399	42.2251	-84.071	-11.0491	-32.2415	-6.88632	[[34,28,31],[2371,1722,1722],[20062,20024,20024],[1,2,2],[2.1,2.2,0.5]]	9 10 19 20	[[28,31],28,34,34]
	LFg	O=C(O)C12C(C(C)C(C)CC1)C=1C(C)(C3(C)C(C4(C)C(C(C)(C)C(O)CC4)CC3)CC=1)CC2	S(CCC(NC(=O)C(NC(=O)C(NC(=O)C(NC(=O)CNC(=O)C(NC(=O)C(NC(=O)C(NC(=O)C(NC(=O)C(NC(=O)C(NC(=O)C(NC(=O)C(NC(=O)C(NC(=O)C(NC(=O)C(NC(=O)C(NC(=O)C(NC(=O)C(NC(=O)C(NC(=O)CNC(=O)C(NC(=O)C(NC(=O)C(NC(=O)C(NC(=O)C(NC(=O)C(NC(=O)C(NC(=O)C(NC(=O)C(NC(=O)C1N(C(=O)C(NC(=O)C2N(C(=O)C(NC(=O)C(NC(=O)C(NC(=O)C(NC(=O)C(NC(=O)C(NC(=O)C(NC(=O)C(NC(=O)C(NC(=O)C3N(C(=O)C(NC(=O)C(NC(=O)C(NC(=O)C[N+])CO)CCC(=O)N)C(CC)C)C…	1	20	-7.3623	1.66296	54.425	-91.8028	-10.8787	-40.5762	-7.3623	[[21,21,21,21,21],[2919,2923,2921,2918,2917],[20096,20096,20096,20096,20096],[10,10,10,10,10],[1.1,1.1,1.1,1.1,1.1]]	1 6	[[21,21,21,21,21],[21,21,21,21,21]]
		O=C(O)C12C(C(C)C(C)CC1)C=1C(C)(C3(C)C(C4(C)C(C(C)(C)C(O)CC4)CC3)CC=1)CC2	S(CCC(NC(=O)C(NC(=O)C(NC(=O)C(NC(=O)CNC(=O)C(NC(=O)C(NC(=O)C(NC(=O)C(NC(=O)C(NC(=O)C(NC(=O)C(NC(=O)C(NC(=O)C(NC(=O)C(NC(=O)C(NC(=O)C(NC(=O)C(NC(=O)C(NC(=O)C(NC(=O)CNC(=O)C(NC(=O)C(NC(=O)C(NC(=O)C(NC(=O)C(NC(=O)C(NC(=O)C(NC(=O)C(NC(=O)C(NC(=O)C1N(C(=O)C(NC(=O)C2N(C(=O)C(NC(=O)C(NC(=O)C(NC(=O)C(NC(=O)C(NC(=O)C(NC(=O)C(NC(=O)C(NC(=O)C(NC(=O)C3N(C(=O)C(NC(=O)C(NC(=O)C(NC(=O)C[N+])CO)CCC(=O)N)C(CC)C)C…	1	20	-7.12006	0.819108	64.2927	-69.9468	-9.7055	-30.2994	-7.12006	[[4,4,4,4,4,20,20,20,20,20,22,22,22,22,22],[2918,2921,2923,2919,2917,2918,2921,2923,2919,2917,2918,2921,2923,2919,2917],[20096,20096,20096,20096,20096,20096,20096,20096,20096,20096,20096,20096,20096,20096,20096],[10,10,10,10,10,10,10,10,10,10,10,10,10,10,10],[1,1,1,1,1,0.5,0.5,0.5,0.5,0.5,0.5,0.5,0.5,0.5,0.5]]	1 6	[[4,4,4,4,4,20,20,20,20,20,22,22,22,22,22],[4,4,4,4,4]]
		O=C(O)C12C(C(C)C(C)CC1)C=1C(C)(C3(C)C(C4(C)C(C(C)(C)C(O)CC4)CC3)CC=1)CC2	S(CCC(NC(=O)C(NC(=O)C(NC(=O)C(NC(=O)CNC(=O)C(NC(=O)C(NC(=O)C(NC(=O)C(NC(=O)C(NC(=O)C(NC(=O)C(NC(=O)C(NC(=O)C(NC(=O)C(NC(=O)C(NC(=O)C(NC(=O)C(NC(=O)C(NC(=O)C(NC(=O)CNC(=O)C(NC(=O)C(NC(=O)C(NC(=O)C(NC(=O)C(NC(=O)C(NC(=O)C(NC(=O)C(NC(=O)C(NC(=O)C1N(C(=O)C(NC(=O)C2N(C(=O)C(NC(=O)C(NC(=O)C(NC(=O)C(NC(=O)C(NC(=O)C(NC(=O)C(NC(=O)C(NC(=O)C(NC(=O)C3N(C(=O)C(NC(=O)C(NC(=O)C(NC(=O)C[N+])CO)CCC(=O)N)C(CC)C)C…	1	20	-6.884	0.628528	55.8408	-69.0039	-10.1819	-34.4369	-6.884
		O=C(O)C12C(C(C)C(C)CC1)C=1C(C)(C3(C)C(C4(C)C(C(C)(C)C(O)CC4)CC3)CC=1)CC2	S(CCC(NC(=O)C(NC(=O)C(NC(=O)C(NC(=O)CNC(=O)C(NC(=O)C(NC(=O)C(NC(=O)C(NC(=O)C(NC(=O)C(NC(=O)C(NC(=O)C(NC(=O)C(NC(=O)C(NC(=O)C(NC(=O)C(NC(=O)C(NC(=O)C(NC(=O)C(NC(=O)CNC(=O)C(NC(=O)C(NC(=O)C(NC(=O)C(NC(=O)C(NC(=O)C(NC(=O)C(NC(=O)C(NC(=O)C(NC(=O)C1N(C(=O)C(NC(=O)C2N(C(=O)C(NC(=O)C(NC(=O)C(NC(=O)C(NC(=O)C(NC(=O)C(NC(=O)C(NC(=O)C(NC(=O)C(NC(=O)C3N(C(=O)C(NC(=O)C(NC(=O)C(NC(=O)C[N+])CO)CCC(=O)N)C(CC)C)C…	1	20	-6.79407	0.760462	59.3513	-82.7475	-9.90283	-30.7359	-6.79407
		O=C(O)C12C(C(C)C(C)CC1)C=1C(C)(C3(C)C(C4(C)C(C(C)(C)C(O)CC4)CC3)CC=1)CC2	S(CCC(NC(=O)C(NC(=O)C(NC(=O)C(NC(=O)CNC(=O)C(NC(=O)C(NC(=O)C(NC(=O)C(NC(=O)C(NC(=O)C(NC(=O)C(NC(=O)C(NC(=O)C(NC(=O)C(NC(=O)C(NC(=O)C(NC(=O)C(NC(=O)C(NC(=O)C(NC(=O)CNC(=O)C(NC(=O)C(NC(=O)C(NC(=O)C(NC(=O)C(NC(=O)C(NC(=O)C(NC(=O)C(NC(=O)C(NC(=O)C1N(C(=O)C(NC(=O)C2N(C(=O)C(NC(=O)C(NC(=O)C(NC(=O)C(NC(=O)C(NC(=O)C(NC(=O)C(NC(=O)C(NC(=O)C(NC(=O)C3N(C(=O)C(NC(=O)C(NC(=O)C(NC(=O)C[N+])CO)CCC(=O)N)C(CC)C)C…	1	20	-6.75812	2.19555	52.8055	-76.8956	-10.4751	-36.9019	-6.75812
	4qoc ligand	mol	receptor	rseq	mseq	S	rmsd_refine	E_conf	E_place	E_score1	E_refine	E_score2	PLIF_raw	FP:PLIF	PLIF_ligidx
		Clc1cc(C2C(N(C(CS(=O)(=O)N3CCCC3)C3CC3)C(=O)C(CC(=O)[O-])(C)C2)c2ccc(Cl)cc2)ccc1	S(CCC(NC(=O)C(NC(=O)C(NC(=O)C(NC(=O)CNC(=O)C(NC(=O)C(NC(=O)C(NC(=O)C(NC(=O)C(NC(=O)C(NC(=O)C(NC(=O)C(NC(=O)C(NC(=O)C(NC(=O)C(NC(=O)C(NC(=O)C(NC(=O)C(NC(=O)C(NC(=O)CNC(=O)C(NC(=O)C(NC(=O)C(NC(=O)C(NC(=O)C(NC(=O)C(NC(=O)C(NC(=O)C(NC(=O)C(NC(=O)C1N(C(=O)C(NC(=O)C2N(C(=O)C(NC(=O)C(NC(=O)C(NC(=O)C(NC(=O)C(NC(=O)C(NC(=O)C(NC(=O)C(NC(=O)C(NC(=O)C3N(C(=O)C(NC(=O)C(NC(=O)C(NC(=O)C[N+])CO)CCC(=O)N)C(CC)C)C…	1	1	-10.767	2.25354	-47.9913	-75.0891	-10.9668	-66.7909	-10.767	[[4,22,23,22,23],[2913,2889,2923,2889,2889],[20096,20094,20096,20094,20094],[3,2,2,7,7],[0.6,13.7,5.7,5.736324704,1.097559588]]	1 2 3 4 5 6 7	[22,22,[22,23],22,23,23,4]
		Clc1cc(C2C(N(C(CS(=O)(=O)N3CCCC3)C3CC3)C(=O)C(CC(=O)[O-])(C)C2)c2ccc(Cl)cc2)ccc1	S(CCC(NC(=O)C(NC(=O)C(NC(=O)C(NC(=O)CNC(=O)C(NC(=O)C(NC(=O)C(NC(=O)C(NC(=O)C(NC(=O)C(NC(=O)C(NC(=O)C(NC(=O)C(NC(=O)C(NC(=O)C(NC(=O)C(NC(=O)C(NC(=O)C(NC(=O)C(NC(=O)CNC(=O)C(NC(=O)C(NC(=O)C(NC(=O)C(NC(=O)C(NC(=O)C(NC(=O)C(NC(=O)C(NC(=O)C(NC(=O)C1N(C(=O)C(NC(=O)C2N(C(=O)C(NC(=O)C(NC(=O)C(NC(=O)C(NC(=O)C(NC(=O)C(NC(=O)C(NC(=O)C(NC(=O)C(NC(=O)C3N(C(=O)C(NC(=O)C(NC(=O)C(NC(=O)C[N+])CO)CCC(=O)N)C(CC)C)C…	1	1	-10.7227	1.44399	-50.6533	-95.2769	-11.0729	-71.3979	-10.7227	[[4,33,22,23,22,23],[2913,2371,2889,2923,2889,2889],[20096,20062,20094,20096,20094,20094],[3,1,2,2,7,7],[0.6,0.7,11.2,5.7,5.367860648,0.9629847564]]	8 1 2 3 4 5 6 7	[33,22,22,[22,23],22,23,23,4]
		Clc1cc(C2C(N(C(CS(=O)(=O)N3CCCC3)C3CC3)C(=O)C(CC(=O)[O-])(C)C2)c2ccc(Cl)cc2)ccc1	S(CCC(NC(=O)C(NC(=O)C(NC(=O)C(NC(=O)CNC(=O)C(NC(=O)C(NC(=O)C(NC(=O)C(NC(=O)C(NC(=O)C(NC(=O)C(NC(=O)C(NC(=O)C(NC(=O)C(NC(=O)C(NC(=O)C(NC(=O)C(NC(=O)C(NC(=O)C(NC(=O)CNC(=O)C(NC(=O)C(NC(=O)C(NC(=O)C(NC(=O)C(NC(=O)C(NC(=O)C(NC(=O)C(NC(=O)C(NC(=O)C1N(C(=O)C(NC(=O)C2N(C(=O)C(NC(=O)C(NC(=O)C(NC(=O)C(NC(=O)C(NC(=O)C(NC(=O)C(NC(=O)C(NC(=O)C(NC(=O)C3N(C(=O)C(NC(=O)C(NC(=O)C(NC(=O)C[N+])CO)CCC(=O)N)C(CC)C)C…	1	1	-9.77247	2.27697	-35.5538	-86.2359	-12.3609	-59.3814	-9.77247	[[23,23],[2889,2889],[20094,20094],[2,7],[20.1,5.251957594]]	1 2 3 4	[23,23,23,23]
		Clc1cc(C2C(N(C(CS(=O)(=O)N3CCCC3)C3CC3)C(=O)C(CC(=O)[O-])(C)C2)c2ccc(Cl)cc2)ccc1	S(CCC(NC(=O)C(NC(=O)C(NC(=O)C(NC(=O)CNC(=O)C(NC(=O)C(NC(=O)C(NC(=O)C(NC(=O)C(NC(=O)C(NC(=O)C(NC(=O)C(NC(=O)C(NC(=O)C(NC(=O)C(NC(=O)C(NC(=O)C(NC(=O)C(NC(=O)C(NC(=O)CNC(=O)C(NC(=O)C(NC(=O)C(NC(=O)C(NC(=O)C(NC(=O)C(NC(=O)C(NC(=O)C(NC(=O)C(NC(=O)C1N(C(=O)C(NC(=O)C2N(C(=O)C(NC(=O)C(NC(=O)C(NC(=O)C(NC(=O)C(NC(=O)C(NC(=O)C(NC(=O)C(NC(=O)C(NC(=O)C3N(C(=O)C(NC(=O)C(NC(=O)C(NC(=O)C[N+])CO)CCC(=O)N)C(CC)C)C…	1	1	-9.14178	1.83071	-43.6736	-104.026	-12.4518	-56.2569	-9.14178	[[22,23,22,23,1,1,1,1,1,11,11,11,11,11,9,9,9,9,9,7,7,7,7,7,5,5,5,5,5,3,3,3,3,3],[2923,2889,2889,2889,2917,2919,2923,2921,2918,2917,2919,2923,2921,2918,2917,2919,2923,2921,2918,2917,2919,2923,2921,2918,2917,2919,2923,2921,2918,2917,2919,2923,2921,2918],[20096,20094,20094,20094,20096,20096,20096,20096,20096,20096,20096,20096,20096,20096,20096,20096,20096,20096,20096,20096,20096,20096,20096,20096,20…	1 2 3 4 5 6	[23,23,[22,23],23,22,22]
		Clc1cc(C2C(N(C(CS(=O)(=O)N3CCCC3)C3CC3)C(=O)C(CC(=O)[O-])(C)C2)c2ccc(Cl)cc2)ccc1	S(CCC(NC(=O)C(NC(=O)C(NC(=O)C(NC(=O)CNC(=O)C(NC(=O)C(NC(=O)C(NC(=O)C(NC(=O)C(NC(=O)C(NC(=O)C(NC(=O)C(NC(=O)C(NC(=O)C(NC(=O)C(NC(=O)C(NC(=O)C(NC(=O)C(NC(=O)C(NC(=O)CNC(=O)C(NC(=O)C(NC(=O)C(NC(=O)C(NC(=O)C(NC(=O)C(NC(=O)C(NC(=O)C(NC(=O)C(NC(=O)C1N(C(=O)C(NC(=O)C2N(C(=O)C(NC(=O)C(NC(=O)C(NC(=O)C(NC(=O)C(NC(=O)C(NC(=O)C(NC(=O)C(NC(=O)C(NC(=O)C3N(C(=O)C(NC(=O)C(NC(=O)C(NC(=O)C[N+])CO)CCC(=O)N)C(CC)C)C…	1	1	-9.05828	2.25397	-42.6583	-79.3466	-12.9349	-57.2061	-9.05828	[[22,23,22,23],[2889,2923,2889,2889],[20094,20096,20094,20094],[2,2,7,7],[15.4,7.8,5.649977201,0.5033707977]]	1 2 3 4 5 6	[22,22,[22,23],22,23,23]

## Sheet: MDM2-4qoc-interaction
	Score
AMG 232	-8.4872	Ligand Receptor Interaction Distance E (kcal/mol)
		CL 36 SD MET 62 (E) H-donor 3.76 -0.2
		O 10 NH1 ARG 97 (C) H-acceptor 3.18 -2.5
		O 13 NZ LYS 94 (E) H-acceptor 3.02 -5.5
	-8.43687	Ligand Receptor Interaction Distance E (kcal/mol)
		CL 35 O HIS 96 (E) H-donor 3.41 -0.4
		O 13 NZ LYS 94 (E) H-acceptor 3.08 -6.5
		O 33 CA GLY 58 (E) H-acceptor 3.46 -0.6
	-8.42122	Ligand Receptor Interaction Distance E (kcal/mol)
		CL 35 OG1 THR 101 (C) H-donor 3.37 -1.0
	-8.39814	Ligand Receptor Interaction Distance E (kcal/mol)
		O 10 NH1 ARG 97 (C) H-acceptor 2.88 -1.8
		O 13 NZ LYS 94 (E) H-acceptor 3.47 -1.1
	-8.25094	Ligand Receptor Interaction Distance E (kcal/mol)
		O 13 NZ LYS 94 (E) H-acceptor 3.37 -3.1
LF01	-7.03381	Ligand Receptor Interaction Distance E (kcal/mol)
		C 29 5-ring HIS 96 (E) H-pi 4.08 -0.8
	-6.9323	Ligand Receptor Interaction Distance E (kcal/mol)
		C 29 5-ring HIS 96 (E) H-pi 4.00 -0.6
LF05	-7.22699	Ligand Receptor Interaction Distance E (kcal/mol)
		O 35 OH TYR 67 (E) H-acceptor 3.08 -1.4
LF06	-7.57625	Ligand Receptor Interaction Distance E (kcal/mol)
		O 26 CE LYS 98 (C) H-acceptor 3.21 -0.8
	-7.46967	Ligand Receptor Interaction Distance E (kcal/mol)
		O 32 NH1 ARG 97 (C) H-acceptor 3.16 -2.3
LF07	-7.52314	Ligand Receptor Interaction Distance E (kcal/mol)
		C 20 5-ring HIS 96 (E) H-pi 3.75 -1.0
	-7.44654	Ligand Receptor Interaction Distance E (kcal/mol)
		O 33 CE LYS 98 (C) H-acceptor 3.07 -1.1
		C 4 5-ring HIS 96 (E) H-pi 4.64 -0.6
LF09	-7.04778	Ligand Receptor Interaction Distance E (kcal/mol)
		O 22 OH TYR 100 (E) H-acceptor 2.90 -1.0
		C 17 5-ring HIS 96 (E) H-pi 4.31 -0.7
	-6.94523	Ligand Receptor Interaction Distance E (kcal/mol)
		O 32 NH1 ARG 97 (C) H-acceptor 2.93 -1.0
	-6.85968	Ligand Receptor Interaction Distance E (kcal/mol)
		O 22 NE2 GLN 24 (E) H-acceptor 3.15 -1.4
	-6.84745	Ligand Receptor Interaction Distance E (kcal/mol)
		O 32 NH1 ARG 97 (C) H-acceptor 3.07 -2.4
LF10	-7.31838	Ligand Receptor Interaction Distance E (kcal/mol)
		O 33 NH1 ARG 97 (C) H-acceptor 2.88 -2.0
LF11	-7.64219	Ligand Receptor Interaction Distance E (kcal/mol)
		O 33 OH TYR 67 (E) H-acceptor 3.30 -0.9
	-7.54977	Ligand Receptor Interaction Distance E (kcal/mol)
		C 20 5-ring HIS 96 (E) H-pi 3.69 -0.7
	-7.31264	Ligand Receptor Interaction Distance E (kcal/mol)
		O 33 NE2 HIS 96 (E) H-acceptor 2.97 -1.9
LF12	-7.78494	Ligand Receptor Interaction Distance E (kcal/mol)
		O 30 O LEU 54 (E) H-donor 2.95 -0.8
	-7.61168	Ligand Receptor Interaction Distance E (kcal/mol)
		C 4 5-ring HIS 96 (E) H-pi 4.76 -0.6
LF13	-7.45234	Ligand Receptor Interaction Distance E (kcal/mol)
		O 32 OE1 GLU 69 (E) H-donor 3.06 -0.7
		O 38 O VAL 93 (E) H-donor 3.24 -1.1
	-7.4434	Ligand Receptor Interaction Distance E (kcal/mol)
		O 32 OE2 GLU 69 (E) H-donor 2.64 -1.7
	-7.28816	Ligand Receptor Interaction Distance E (kcal/mol)
		O 32 OG1 THR 101 (C) H-donor 3.19 -0.6
	-7.18291	Ligand Receptor Interaction Distance E (kcal/mol)
		O 37 OH TYR 67 (E) H-acceptor 3.01 -1.8
Lfa	-7.51615	Ligand Receptor Interaction Distance E (kcal/mol)
		O 34 SD MET 62 (E) H-donor 3.54 -1.8
		C 12 5-ring HIS 96 (E) H-pi 3.99 -0.8
	-7.19618	Ligand Receptor Interaction Distance E (kcal/mol)
		O 22 NE2 GLN 24 (E) H-acceptor 3.33 -0.7
	-7.17235	Ligand Receptor Interaction Distance E (kcal/mol)
		O 22 OH TYR 100 (E) H-acceptor 2.97 -1.0
		C 12 5-ring HIS 96 (E) H-pi 4.07 -0.6
	-7.16762	Ligand Receptor Interaction Distance E (kcal/mol)
		C 24 5-ring HIS 96 (E) H-pi 4.32 -0.7
	-7.06959	Ligand Receptor Interaction Distance E (kcal/mol)
		O 33 NH1 ARG 97 (C) H-acceptor 2.93 -2.7
LFb	-7.3998	Ligand Receptor Interaction Distance E (kcal/mol)
		O 28 OE1 GLU 69 (E) H-donor 3.03 -0.8
		O 28 CE LYS 98 (C) H-acceptor 3.19 -0.9
		C 4 5-ring HIS 96 (E) H-pi 4.72 -0.6
	-6.85597	Ligand Receptor Interaction Distance E (kcal/mol)
		O 35 NE2 HIS 96 (E) H-acceptor 2.96 -1.0
LFc	-7.91659	Ligand Receptor Interaction Distance E (kcal/mol)
		O 28 OE1 GLU 69 (E) H-donor 3.05 -0.8
		O 28 CE LYS 98 (C) H-acceptor 3.17 -0.9
	-7.49828	Ligand Receptor Interaction Distance E (kcal/mol)
		O 32 NE2 GLN 18 (C) H-acceptor 2.99 -1.3
Lfe	-7.673	Ligand Receptor Interaction Distance E (kcal/mol)
		O 30 OE2 GLU 69 (E) H-donor 2.90 -1.7
		O 28 CE LYS 98 (C) H-acceptor 3.14 -1.1
	-7.41472	Ligand Receptor Interaction Distance E (kcal/mol)
		O 28 CE LYS 98 (C) H-acceptor 3.25 -0.7
	-7.21953	Ligand Receptor Interaction Distance E (kcal/mol)
		O 30 OG1 THR 101 (C) H-donor 2.90 -1.1
LFf	-7.57026	Ligand Receptor Interaction Distance E (kcal/mol)
		O 34 5-ring HIS 96 (E) H-pi 4.14 -2.9
	-6.88799	Ligand Receptor Interaction Distance E (kcal/mol)
		O 34 SD MET 62 (E) H-donor 3.36 -2.3
		O 28 NE2 GLN 24 (E) H-acceptor 2.91 -0.6
	-6.88632	Ligand Receptor Interaction Distance E (kcal/mol)
		O 34 SD MET 62 (E) H-donor 3.36 -2.3
		O 28 NE2 GLN 24 (E) H-acceptor 2.91 -0.7
LFg	-7.3623	Ligand Receptor Interaction Distance E (kcal/mol)
		C 21 5-ring HIS 96 (E) H-pi 3.70 -1.1
	-7.12006	Ligand Receptor Interaction Distance E (kcal/mol)
		C 4 5-ring HIS 96 (E) H-pi 4.19 -1.0
4qoc ligand	-10.767	Ligand Receptor Interaction Distance E (kcal/mol)
		CL2 4 O HIS 96 (E) H-donor 3.58 -0.6
		O3 22 NZ LYS 94 (E) H-acceptor 2.83 -13.9
		O2 23 NE2 HIS 96 (E) H-acceptor 2.93 -5.9
		O3 22 NZ LYS 94 (E) ionic 2.83 -5.7
		O2 23 NZ LYS 94 (E) ionic 3.74 -1.1
	-10.7227	Ligand Receptor Interaction Distance E (kcal/mol)
		CL2 4 O HIS 96 (E) H-donor 3.84 -0.6
		C20 33 SD MET 62 (E) H-donor 4.33 -0.8
		O3 22 NZ LYS 94 (E) H-acceptor 2.87 -11.4
		O2 23 NE2 HIS 96 (E) H-acceptor 2.96 -5.9
		O3 22 NZ LYS 94 (E) ionic 2.87 -5.4
		O2 23 NZ LYS 94 (E) ionic 3.79 -1.0
	-9.77247	Ligand Receptor Interaction Distance E (kcal/mol)
		O2 23 NZ LYS 94 (E) H-acceptor 2.89 -20.3
		O2 23 NZ LYS 94 (E) ionic 2.89 -5.3
	-9.14178	Ligand Receptor Interaction Distance E (kcal/mol)
		O4 50 SD MET 62 (E) H-donor 3.07 0.9
		O3 22 NE2 HIS 96 (E) H-acceptor 2.98 -7.5
		O2 23 NZ LYS 94 (E) H-acceptor 2.90 -12.4
		O3 22 NZ LYS 94 (E) ionic 3.88 -0.8
		O2 23 NZ LYS 94 (E) ionic 2.90 -5.2
		6-ring 5-ring HIS 96 (E) pi-pi 3.70 -0.0
	-9.05828	Ligand Receptor Interaction Distance E (kcal/mol)
		CL2 4 O HIS 96 (E) H-donor 3.68 -0.4
		O3 22 NZ LYS 94 (E) H-acceptor 2.84 -15.6
		O2 23 NE2 HIS 96 (E) H-acceptor 2.92 -8.0
		O3 22 NZ LYS 94 (E) ionic 2.84 -5.6
		O2 23 NZ LYS 94 (E) ionic 4.00 -0.5

## Sheet: ANXA5-1hak-score
		mol	receptor	rseq	mseq	S	rmsd_refine	E_conf	E_place	E_score1	E_refine	E_score2	PLIF_raw	FP:PLIF	PLIF_ligidx
	1hak ligand	O=C(CC[N+]1CCC(Cc2ccccc2)CC1)N1Cc2c(SCC1)ccc(OC)c2	S(CCC([N+])C(=O)NC(C(=O)NC(C(=O)NC(C(=O)NC(C(=O)NC(C(=O)NCC(=O)NC(C(=O)NC(C(=O)NC(C(=O)NC(C(=O)NC(C(=O)N1C(C(=O)NCC(=O)NC(C(=O)NC(C(=O)NC(C(=O)NC(C(=O)NC(C(=O)NC(C(=O)NC(C(=O)NC(C(=O)NC(C(=O)NC(C(=O)NC(C(=O)NC(C(=O)NC(C(=O)NC(C(=O)NC(C(=O)NCC(=O)NC(C(=O)NCC(=O)NC(C(=O)NC(C(=O)NC(C(=O)NC(C(=O)NC(C(=O)NC(C(=O)NC(C(=O)NC(C(=O)NC(C(=O)NC(C(=O)NC(C(=O)NC(C(=O)NC(C(=O)NC(C(=O)NC(C(=O)NC(C(=O)NC(C(=O)NC…	1	1	-8.57634	1.23437	-46.1645	-69.5352	-11.1404	-45.5747	-8.57634
		O=C(CC[N+]1CCC(Cc2ccccc2)CC1)N1Cc2c(SCC1)ccc(OC)c2	S(CCC([N+])C(=O)NC(C(=O)NC(C(=O)NC(C(=O)NC(C(=O)NC(C(=O)NCC(=O)NC(C(=O)NC(C(=O)NC(C(=O)NC(C(=O)NC(C(=O)N1C(C(=O)NCC(=O)NC(C(=O)NC(C(=O)NC(C(=O)NC(C(=O)NC(C(=O)NC(C(=O)NC(C(=O)NC(C(=O)NC(C(=O)NC(C(=O)NC(C(=O)NC(C(=O)NC(C(=O)NC(C(=O)NC(C(=O)NCC(=O)NC(C(=O)NCC(=O)NC(C(=O)NC(C(=O)NC(C(=O)NC(C(=O)NC(C(=O)NC(C(=O)NC(C(=O)NC(C(=O)NC(C(=O)NC(C(=O)NC(C(=O)NC(C(=O)NC(C(=O)NC(C(=O)NC(C(=O)NC(C(=O)NC(C(=O)NC…	1	1	-8.20953	1.26335	-43.1282	-79.9188	-10.3157	-41.3052	-8.20953	[[20,25],[5103,8938],[10003,10247],[1,4],[0.7,1]]	1 2	[20,25]
		O=C(CC[N+]1CCC(Cc2ccccc2)CC1)N1Cc2c(SCC1)ccc(OC)c2	S(CCC([N+])C(=O)NC(C(=O)NC(C(=O)NC(C(=O)NC(C(=O)NC(C(=O)NCC(=O)NC(C(=O)NC(C(=O)NC(C(=O)NC(C(=O)NC(C(=O)N1C(C(=O)NCC(=O)NC(C(=O)NC(C(=O)NC(C(=O)NC(C(=O)NC(C(=O)NC(C(=O)NC(C(=O)NC(C(=O)NC(C(=O)NC(C(=O)NC(C(=O)NC(C(=O)NC(C(=O)NC(C(=O)NC(C(=O)NCC(=O)NC(C(=O)NCC(=O)NC(C(=O)NC(C(=O)NC(C(=O)NC(C(=O)NC(C(=O)NC(C(=O)NC(C(=O)NC(C(=O)NC(C(=O)NC(C(=O)NC(C(=O)NC(C(=O)NC(C(=O)NC(C(=O)NC(C(=O)NC(C(=O)NC(C(=O)NC…	1	1	-8.20113	2.78783	-44.2264	-77.8698	-10.2264	-42.3029	-8.20113	[25,8301,10207,2,3.1]	3 4	[25,25]
		O=C(CC[N+]1CCC(Cc2ccccc2)CC1)N1Cc2c(SCC1)ccc(OC)c2	S(CCC([N+])C(=O)NC(C(=O)NC(C(=O)NC(C(=O)NC(C(=O)NC(C(=O)NCC(=O)NC(C(=O)NC(C(=O)NC(C(=O)NC(C(=O)NC(C(=O)N1C(C(=O)NCC(=O)NC(C(=O)NC(C(=O)NC(C(=O)NC(C(=O)NC(C(=O)NC(C(=O)NC(C(=O)NC(C(=O)NC(C(=O)NC(C(=O)NC(C(=O)NC(C(=O)NC(C(=O)NC(C(=O)NC(C(=O)NCC(=O)NC(C(=O)NCC(=O)NC(C(=O)NC(C(=O)NC(C(=O)NC(C(=O)NC(C(=O)NC(C(=O)NC(C(=O)NC(C(=O)NC(C(=O)NC(C(=O)NC(C(=O)NC(C(=O)NC(C(=O)NC(C(=O)NC(C(=O)NC(C(=O)NC(C(=O)NC…	1	1	-8.02178	2.50605	-44.5834	-49.1185	-9.58713	-40.6378	-8.02178	[[48,58,56,54,52,50],[7600,7600,7600,7600,7600,7600],[10161,10161,10161,10161,10161,10161],[10,10,10,10,10,10],[0.8,0.8,0.8,0.8,0.8,0.8]]	5	[[48,58,56,54,52,50]]
		O=C(CC[N+]1CCC(Cc2ccccc2)CC1)N1Cc2c(SCC1)ccc(OC)c2	S(CCC([N+])C(=O)NC(C(=O)NC(C(=O)NC(C(=O)NC(C(=O)NC(C(=O)NCC(=O)NC(C(=O)NC(C(=O)NC(C(=O)NC(C(=O)NC(C(=O)N1C(C(=O)NCC(=O)NC(C(=O)NC(C(=O)NC(C(=O)NC(C(=O)NC(C(=O)NC(C(=O)NC(C(=O)NC(C(=O)NC(C(=O)NC(C(=O)NC(C(=O)NC(C(=O)NC(C(=O)NC(C(=O)NC(C(=O)NCC(=O)NC(C(=O)NCC(=O)NC(C(=O)NC(C(=O)NC(C(=O)NC(C(=O)NC(C(=O)NC(C(=O)NC(C(=O)NC(C(=O)NC(C(=O)NC(C(=O)NC(C(=O)NC(C(=O)NC(C(=O)NC(C(=O)NC(C(=O)NC(C(=O)NC(C(=O)NC…	1	1	-7.83992	0.990005	-46.6649	-73.417	-9.67981	-38.6485	-7.83992
		mol	receptor	rseq	mseq	S	rmsd_refine	E_conf	E_place	E_score1	E_refine	E_score2	PLIF_raw	FP:PLIF	PLIF_ligidx
	LF01	O=C(O)C12C(C(C(=C)C)CC1)C1C(C)(C3(C)C(C4(C)C(C(C)(C)C(=O)CC4)CC3)CC1)CC2	S(CCC([N+])C(=O)NC(C(=O)NC(C(=O)NC(C(=O)NC(C(=O)NC(C(=O)NCC(=O)NC(C(=O)NC(C(=O)NC(C(=O)NC(C(=O)NC(C(=O)N1C(C(=O)NCC(=O)NC(C(=O)NC(C(=O)NC(C(=O)NC(C(=O)NC(C(=O)NC(C(=O)NC(C(=O)NC(C(=O)NC(C(=O)NC(C(=O)NC(C(=O)NC(C(=O)NC(C(=O)NC(C(=O)NC(C(=O)NCC(=O)NC(C(=O)NCC(=O)NC(C(=O)NC(C(=O)NC(C(=O)NC(C(=O)NC(C(=O)NC(C(=O)NC(C(=O)NC(C(=O)NC(C(=O)NC(C(=O)NC(C(=O)NC(C(=O)NC(C(=O)NC(C(=O)NC(C(=O)NC(C(=O)NC(C(=O)NC…	1	1	-6.57324	0.652792	80.3911	-75.133	-9.58463	-32.7646	-6.57324	[37,7643,10164,1,3]	1 2	[37,37]
		O=C(O)C12C(C(C(=C)C)CC1)C1C(C)(C3(C)C(C4(C)C(C(C)(C)C(=O)CC4)CC3)CC1)CC2	S(CCC([N+])C(=O)NC(C(=O)NC(C(=O)NC(C(=O)NC(C(=O)NC(C(=O)NCC(=O)NC(C(=O)NC(C(=O)NC(C(=O)NC(C(=O)NC(C(=O)N1C(C(=O)NCC(=O)NC(C(=O)NC(C(=O)NC(C(=O)NC(C(=O)NC(C(=O)NC(C(=O)NC(C(=O)NC(C(=O)NC(C(=O)NC(C(=O)NC(C(=O)NC(C(=O)NC(C(=O)NC(C(=O)NC(C(=O)NCC(=O)NC(C(=O)NCC(=O)NC(C(=O)NC(C(=O)NC(C(=O)NC(C(=O)NC(C(=O)NC(C(=O)NC(C(=O)NC(C(=O)NC(C(=O)NC(C(=O)NC(C(=O)NC(C(=O)NC(C(=O)NC(C(=O)NC(C(=O)NC(C(=O)NC(C(=O)NC…	1	1	-6.54491	1.7543	82.0241	-87.8804	-8.72962	-29.2571	-6.54491
		O=C(O)C12C(C(C(=C)C)CC1)C1C(C)(C3(C)C(C4(C)C(C(C)(C)C(=O)CC4)CC3)CC1)CC2	S(CCC([N+])C(=O)NC(C(=O)NC(C(=O)NC(C(=O)NC(C(=O)NC(C(=O)NCC(=O)NC(C(=O)NC(C(=O)NC(C(=O)NC(C(=O)NC(C(=O)N1C(C(=O)NCC(=O)NC(C(=O)NC(C(=O)NC(C(=O)NC(C(=O)NC(C(=O)NC(C(=O)NC(C(=O)NC(C(=O)NC(C(=O)NC(C(=O)NC(C(=O)NC(C(=O)NC(C(=O)NC(C(=O)NC(C(=O)NCC(=O)NC(C(=O)NCC(=O)NC(C(=O)NC(C(=O)NC(C(=O)NC(C(=O)NC(C(=O)NC(C(=O)NC(C(=O)NC(C(=O)NC(C(=O)NC(C(=O)NC(C(=O)NC(C(=O)NC(C(=O)NC(C(=O)NC(C(=O)NC(C(=O)NC(C(=O)NC…	1	1	-6.52006	1.90815	96.8362	-83.4459	-8.66189	-21.7301	-6.52006	[[36,37],[30,8301],[3,10207],[4,2],[0.7,0.8]]	3 4	[36,37]
		O=C(O)C12C(C(C(=C)C)CC1)C1C(C)(C3(C)C(C4(C)C(C(C)(C)C(=O)CC4)CC3)CC1)CC2	S(CCC([N+])C(=O)NC(C(=O)NC(C(=O)NC(C(=O)NC(C(=O)NC(C(=O)NCC(=O)NC(C(=O)NC(C(=O)NC(C(=O)NC(C(=O)NC(C(=O)N1C(C(=O)NCC(=O)NC(C(=O)NC(C(=O)NC(C(=O)NC(C(=O)NC(C(=O)NC(C(=O)NC(C(=O)NC(C(=O)NC(C(=O)NC(C(=O)NC(C(=O)NC(C(=O)NC(C(=O)NC(C(=O)NC(C(=O)NCC(=O)NC(C(=O)NCC(=O)NC(C(=O)NC(C(=O)NC(C(=O)NC(C(=O)NC(C(=O)NC(C(=O)NC(C(=O)NC(C(=O)NC(C(=O)NC(C(=O)NC(C(=O)NC(C(=O)NC(C(=O)NC(C(=O)NC(C(=O)NC(C(=O)NC(C(=O)NC…	1	1	-6.35636	1.43317	94.3224	-37.7367	-8.68188	-25.8685	-6.35636	[[37,36],[8878,6912],[10243,10118],[3,4],[0.5,0.7]]	5 6	[36,37]
		O=C(O)C12C(C(C(=C)C)CC1)C1C(C)(C3(C)C(C4(C)C(C(C)(C)C(=O)CC4)CC3)CC1)CC2	S(CCC([N+])C(=O)NC(C(=O)NC(C(=O)NC(C(=O)NC(C(=O)NC(C(=O)NCC(=O)NC(C(=O)NC(C(=O)NC(C(=O)NC(C(=O)NC(C(=O)N1C(C(=O)NCC(=O)NC(C(=O)NC(C(=O)NC(C(=O)NC(C(=O)NC(C(=O)NC(C(=O)NC(C(=O)NC(C(=O)NC(C(=O)NC(C(=O)NC(C(=O)NC(C(=O)NC(C(=O)NC(C(=O)NC(C(=O)NCC(=O)NC(C(=O)NCC(=O)NC(C(=O)NC(C(=O)NC(C(=O)NC(C(=O)NC(C(=O)NC(C(=O)NC(C(=O)NC(C(=O)NC(C(=O)NC(C(=O)NC(C(=O)NC(C(=O)NC(C(=O)NC(C(=O)NC(C(=O)NC(C(=O)NC(C(=O)NC…	1	1	-6.30336	2.21255	83.3299	-83.3252	-8.9398	-32.7101	-6.30336	[36,8301,10207,2,4.4]	4 7	[36,36]
	LF02	O=C1C(C)(C)C2C(C)(C3C(C)(C4(C)C(=CC3)C3C(CC4)CCC(C)(C)C3)CC2)CC1	S(CCC([N+])C(=O)NC(C(=O)NC(C(=O)NC(C(=O)NC(C(=O)NC(C(=O)NCC(=O)NC(C(=O)NC(C(=O)NC(C(=O)NC(C(=O)NC(C(=O)N1C(C(=O)NCC(=O)NC(C(=O)NC(C(=O)NC(C(=O)NC(C(=O)NC(C(=O)NC(C(=O)NC(C(=O)NC(C(=O)NC(C(=O)NC(C(=O)NC(C(=O)NC(C(=O)NC(C(=O)NC(C(=O)NC(C(=O)NCC(=O)NC(C(=O)NCC(=O)NC(C(=O)NC(C(=O)NC(C(=O)NC(C(=O)NC(C(=O)NC(C(=O)NC(C(=O)NC(C(=O)NC(C(=O)NC(C(=O)NC(C(=O)NC(C(=O)NC(C(=O)NC(C(=O)NC(C(=O)NC(C(=O)NC(C(=O)NC…	1	1	-7.04023	1.1127	67.152	-68.4994	-9.29059	-26.9559	-7.04023	[28,5087,10003,4,0.7]	1	28
		O=C1C(C)(C)C2C(C)(C3C(C)(C4(C)C(=CC3)C3C(CC4)CCC(C)(C)C3)CC2)CC1	S(CCC([N+])C(=O)NC(C(=O)NC(C(=O)NC(C(=O)NC(C(=O)NC(C(=O)NCC(=O)NC(C(=O)NC(C(=O)NC(C(=O)NC(C(=O)NC(C(=O)N1C(C(=O)NCC(=O)NC(C(=O)NC(C(=O)NC(C(=O)NC(C(=O)NC(C(=O)NC(C(=O)NC(C(=O)NC(C(=O)NC(C(=O)NC(C(=O)NC(C(=O)NC(C(=O)NC(C(=O)NC(C(=O)NC(C(=O)NCC(=O)NC(C(=O)NCC(=O)NC(C(=O)NC(C(=O)NC(C(=O)NC(C(=O)NC(C(=O)NC(C(=O)NC(C(=O)NC(C(=O)NC(C(=O)NC(C(=O)NC(C(=O)NC(C(=O)NC(C(=O)NC(C(=O)NC(C(=O)NC(C(=O)NC(C(=O)NC…	1	1	-6.86259	2.73749	69.8658	-67.0725	-9.22367	-28.6929	-6.86259
		O=C1C(C)(C)C2C(C)(C3C(C)(C4(C)C(=CC3)C3C(CC4)CCC(C)(C)C3)CC2)CC1	S(CCC([N+])C(=O)NC(C(=O)NC(C(=O)NC(C(=O)NC(C(=O)NC(C(=O)NCC(=O)NC(C(=O)NC(C(=O)NC(C(=O)NC(C(=O)NC(C(=O)N1C(C(=O)NCC(=O)NC(C(=O)NC(C(=O)NC(C(=O)NC(C(=O)NC(C(=O)NC(C(=O)NC(C(=O)NC(C(=O)NC(C(=O)NC(C(=O)NC(C(=O)NC(C(=O)NC(C(=O)NC(C(=O)NC(C(=O)NCC(=O)NC(C(=O)NCC(=O)NC(C(=O)NC(C(=O)NC(C(=O)NC(C(=O)NC(C(=O)NC(C(=O)NC(C(=O)NC(C(=O)NC(C(=O)NC(C(=O)NC(C(=O)NC(C(=O)NC(C(=O)NC(C(=O)NC(C(=O)NC(C(=O)NC(C(=O)NC…	1	1	-6.48048	2.17114	64.496	-59.1935	-9.51538	-31.2969	-6.48048
		O=C1C(C)(C)C2C(C)(C3C(C)(C4(C)C(=CC3)C3C(CC4)CCC(C)(C)C3)CC2)CC1	S(CCC([N+])C(=O)NC(C(=O)NC(C(=O)NC(C(=O)NC(C(=O)NC(C(=O)NCC(=O)NC(C(=O)NC(C(=O)NC(C(=O)NC(C(=O)NC(C(=O)N1C(C(=O)NCC(=O)NC(C(=O)NC(C(=O)NC(C(=O)NC(C(=O)NC(C(=O)NC(C(=O)NC(C(=O)NC(C(=O)NC(C(=O)NC(C(=O)NC(C(=O)NC(C(=O)NC(C(=O)NC(C(=O)NC(C(=O)NCC(=O)NC(C(=O)NCC(=O)NC(C(=O)NC(C(=O)NC(C(=O)NC(C(=O)NC(C(=O)NC(C(=O)NC(C(=O)NC(C(=O)NC(C(=O)NC(C(=O)NC(C(=O)NC(C(=O)NC(C(=O)NC(C(=O)NC(C(=O)NC(C(=O)NC(C(=O)NC…	1	1	-6.26264	3.66508	61.9548	-78.084	-9.48701	-23.2773	-6.26264
		O=C1C(C)(C)C2C(C)(C3C(C)(C4(C)C(=CC3)C3C(CC4)CCC(C)(C)C3)CC2)CC1	S(CCC([N+])C(=O)NC(C(=O)NC(C(=O)NC(C(=O)NC(C(=O)NC(C(=O)NCC(=O)NC(C(=O)NC(C(=O)NC(C(=O)NC(C(=O)NC(C(=O)N1C(C(=O)NCC(=O)NC(C(=O)NC(C(=O)NC(C(=O)NC(C(=O)NC(C(=O)NC(C(=O)NC(C(=O)NC(C(=O)NC(C(=O)NC(C(=O)NC(C(=O)NC(C(=O)NC(C(=O)NC(C(=O)NC(C(=O)NCC(=O)NC(C(=O)NCC(=O)NC(C(=O)NC(C(=O)NC(C(=O)NC(C(=O)NC(C(=O)NC(C(=O)NC(C(=O)NC(C(=O)NC(C(=O)NC(C(=O)NC(C(=O)NC(C(=O)NC(C(=O)NC(C(=O)NC(C(=O)NC(C(=O)NC(C(=O)NC…	1	1	-6.18554	3.17288	61.4321	-45.1409	-8.90827	-22.4694	-6.18554
	LF03	O=CC12C(C=3C(C)(C4(C)C(C5(C)C(C(C)(C)C(=O)CC5)CC4)CC=3)CC1)CC(C)(C)CC2	S(CCC([N+])C(=O)NC(C(=O)NC(C(=O)NC(C(=O)NC(C(=O)NC(C(=O)NCC(=O)NC(C(=O)NC(C(=O)NC(C(=O)NC(C(=O)NC(C(=O)N1C(C(=O)NCC(=O)NC(C(=O)NC(C(=O)NC(C(=O)NC(C(=O)NC(C(=O)NC(C(=O)NC(C(=O)NC(C(=O)NC(C(=O)NC(C(=O)NC(C(=O)NC(C(=O)NC(C(=O)NC(C(=O)NC(C(=O)NCC(=O)NC(C(=O)NCC(=O)NC(C(=O)NC(C(=O)NC(C(=O)NC(C(=O)NC(C(=O)NC(C(=O)NC(C(=O)NC(C(=O)NC(C(=O)NC(C(=O)NC(C(=O)NC(C(=O)NC(C(=O)NC(C(=O)NC(C(=O)NC(C(=O)NC(C(=O)NC…	1	2	-6.54434	2.06199	68.2538	-71.7621	-8.998	-33.716	-6.54434
		O=CC12C(C=3C(C)(C4(C)C(C5(C)C(C(C)(C)C(=O)CC5)CC4)CC=3)CC1)CC(C)(C)CC2	S(CCC([N+])C(=O)NC(C(=O)NC(C(=O)NC(C(=O)NC(C(=O)NC(C(=O)NCC(=O)NC(C(=O)NC(C(=O)NC(C(=O)NC(C(=O)NC(C(=O)N1C(C(=O)NCC(=O)NC(C(=O)NC(C(=O)NC(C(=O)NC(C(=O)NC(C(=O)NC(C(=O)NC(C(=O)NC(C(=O)NC(C(=O)NC(C(=O)NC(C(=O)NC(C(=O)NC(C(=O)NC(C(=O)NC(C(=O)NCC(=O)NC(C(=O)NCC(=O)NC(C(=O)NC(C(=O)NC(C(=O)NC(C(=O)NC(C(=O)NC(C(=O)NC(C(=O)NC(C(=O)NC(C(=O)NC(C(=O)NC(C(=O)NC(C(=O)NC(C(=O)NC(C(=O)NC(C(=O)NC(C(=O)NC(C(=O)NC…	1	2	-6.36967	1.70087	82.9593	-68.23	-8.85763	-21.172	-6.36967	[35,8301,10207,2,4.5]	2 3	[35,35]
		O=CC12C(C=3C(C)(C4(C)C(C5(C)C(C(C)(C)C(=O)CC5)CC4)CC=3)CC1)CC(C)(C)CC2	S(CCC([N+])C(=O)NC(C(=O)NC(C(=O)NC(C(=O)NC(C(=O)NC(C(=O)NCC(=O)NC(C(=O)NC(C(=O)NC(C(=O)NC(C(=O)NC(C(=O)N1C(C(=O)NCC(=O)NC(C(=O)NC(C(=O)NC(C(=O)NC(C(=O)NC(C(=O)NC(C(=O)NC(C(=O)NC(C(=O)NC(C(=O)NC(C(=O)NC(C(=O)NC(C(=O)NC(C(=O)NC(C(=O)NC(C(=O)NCC(=O)NC(C(=O)NCC(=O)NC(C(=O)NC(C(=O)NC(C(=O)NC(C(=O)NC(C(=O)NC(C(=O)NC(C(=O)NC(C(=O)NC(C(=O)NC(C(=O)NC(C(=O)NC(C(=O)NC(C(=O)NC(C(=O)NC(C(=O)NC(C(=O)NC(C(=O)NC…	1	2	-6.34961	1.6714	80.0868	-65.6001	-9.12416	-21.4584	-6.34961	[35,30,3,4,0.6]	4	35
		O=CC12C(C=3C(C)(C4(C)C(C5(C)C(C(C)(C)C(=O)CC5)CC4)CC=3)CC1)CC(C)(C)CC2	S(CCC([N+])C(=O)NC(C(=O)NC(C(=O)NC(C(=O)NC(C(=O)NC(C(=O)NCC(=O)NC(C(=O)NC(C(=O)NC(C(=O)NC(C(=O)NC(C(=O)N1C(C(=O)NCC(=O)NC(C(=O)NC(C(=O)NC(C(=O)NC(C(=O)NC(C(=O)NC(C(=O)NC(C(=O)NC(C(=O)NC(C(=O)NC(C(=O)NC(C(=O)NC(C(=O)NC(C(=O)NC(C(=O)NC(C(=O)NCC(=O)NC(C(=O)NCC(=O)NC(C(=O)NC(C(=O)NC(C(=O)NC(C(=O)NC(C(=O)NC(C(=O)NC(C(=O)NC(C(=O)NC(C(=O)NC(C(=O)NC(C(=O)NC(C(=O)NC(C(=O)NC(C(=O)NC(C(=O)NC(C(=O)NC(C(=O)NC…	1	2	-6.21423	2.07134	93.3052	-99.5888	-9.45425	-11.4913	-6.21423	[28,30,3,4,0.7]	4	28
		O=CC12C(C=3C(C)(C4(C)C(C5(C)C(C(C)(C)C(=O)CC5)CC4)CC=3)CC1)CC(C)(C)CC2	S(CCC([N+])C(=O)NC(C(=O)NC(C(=O)NC(C(=O)NC(C(=O)NC(C(=O)NCC(=O)NC(C(=O)NC(C(=O)NC(C(=O)NC(C(=O)NC(C(=O)N1C(C(=O)NCC(=O)NC(C(=O)NC(C(=O)NC(C(=O)NC(C(=O)NC(C(=O)NC(C(=O)NC(C(=O)NC(C(=O)NC(C(=O)NC(C(=O)NC(C(=O)NC(C(=O)NC(C(=O)NC(C(=O)NC(C(=O)NCC(=O)NC(C(=O)NCC(=O)NC(C(=O)NC(C(=O)NC(C(=O)NC(C(=O)NC(C(=O)NC(C(=O)NC(C(=O)NC(C(=O)NC(C(=O)NC(C(=O)NC(C(=O)NC(C(=O)NC(C(=O)NC(C(=O)NC(C(=O)NC(C(=O)NC(C(=O)NC…	1	2	-6.19442	1.80944	68.3206	-56.0109	-8.52511	-30.9049	-6.19442
	LF04	OCC12C(C(C(=C)C)CC1)C1C(C)(C3(C)C(C4(C)C(C(C)(C)C(O)CC4)CC3)CC1)CC2	S(CCC([N+])C(=O)NC(C(=O)NC(C(=O)NC(C(=O)NC(C(=O)NC(C(=O)NCC(=O)NC(C(=O)NC(C(=O)NC(C(=O)NC(C(=O)NC(C(=O)N1C(C(=O)NCC(=O)NC(C(=O)NC(C(=O)NC(C(=O)NC(C(=O)NC(C(=O)NC(C(=O)NC(C(=O)NC(C(=O)NC(C(=O)NC(C(=O)NC(C(=O)NC(C(=O)NC(C(=O)NC(C(=O)NC(C(=O)NCC(=O)NC(C(=O)NCC(=O)NC(C(=O)NC(C(=O)NC(C(=O)NC(C(=O)NC(C(=O)NC(C(=O)NC(C(=O)NC(C(=O)NC(C(=O)NC(C(=O)NC(C(=O)NC(C(=O)NC(C(=O)NC(C(=O)NC(C(=O)NC(C(=O)NC(C(=O)NC…	1	3	-6.47377	2.88616	108.216	-27.9846	-8.87227	-34.1375	-6.47377	[[22,32],[8878,6951],[10243,10120],[3,1],[0.8,3.1]]	5 6 7	[32,32,22]
		OCC12C(C(C(=C)C)CC1)C1C(C)(C3(C)C(C4(C)C(C(C)(C)C(O)CC4)CC3)CC1)CC2	S(CCC([N+])C(=O)NC(C(=O)NC(C(=O)NC(C(=O)NC(C(=O)NC(C(=O)NCC(=O)NC(C(=O)NC(C(=O)NC(C(=O)NC(C(=O)NC(C(=O)N1C(C(=O)NCC(=O)NC(C(=O)NC(C(=O)NC(C(=O)NC(C(=O)NC(C(=O)NC(C(=O)NC(C(=O)NC(C(=O)NC(C(=O)NC(C(=O)NC(C(=O)NC(C(=O)NC(C(=O)NC(C(=O)NC(C(=O)NCC(=O)NC(C(=O)NCC(=O)NC(C(=O)NC(C(=O)NC(C(=O)NC(C(=O)NC(C(=O)NC(C(=O)NC(C(=O)NC(C(=O)NC(C(=O)NC(C(=O)NC(C(=O)NC(C(=O)NC(C(=O)NC(C(=O)NC(C(=O)NC(C(=O)NC(C(=O)NC…	1	3	-6.41351	2.07014	102.192	-79.5408	-8.43515	-31.995	-6.41351	[22,8301,10207,2,2.2]	2 3	[22,22]
		OCC12C(C(C(=C)C)CC1)C1C(C)(C3(C)C(C4(C)C(C(C)(C)C(O)CC4)CC3)CC1)CC2	S(CCC([N+])C(=O)NC(C(=O)NC(C(=O)NC(C(=O)NC(C(=O)NC(C(=O)NCC(=O)NC(C(=O)NC(C(=O)NC(C(=O)NC(C(=O)NC(C(=O)N1C(C(=O)NCC(=O)NC(C(=O)NC(C(=O)NC(C(=O)NC(C(=O)NC(C(=O)NC(C(=O)NC(C(=O)NC(C(=O)NC(C(=O)NC(C(=O)NC(C(=O)NC(C(=O)NC(C(=O)NC(C(=O)NC(C(=O)NCC(=O)NC(C(=O)NCC(=O)NC(C(=O)NC(C(=O)NC(C(=O)NC(C(=O)NC(C(=O)NC(C(=O)NC(C(=O)NC(C(=O)NC(C(=O)NC(C(=O)NC(C(=O)NC(C(=O)NC(C(=O)NC(C(=O)NC(C(=O)NC(C(=O)NC(C(=O)NC…	1	3	-6.36274	1.57819	112.731	-70.8116	-8.59755	-28.7194	-6.36274
		OCC12C(C(C(=C)C)CC1)C1C(C)(C3(C)C(C4(C)C(C(C)(C)C(O)CC4)CC3)CC1)CC2	S(CCC([N+])C(=O)NC(C(=O)NC(C(=O)NC(C(=O)NC(C(=O)NC(C(=O)NCC(=O)NC(C(=O)NC(C(=O)NC(C(=O)NC(C(=O)NC(C(=O)N1C(C(=O)NCC(=O)NC(C(=O)NC(C(=O)NC(C(=O)NC(C(=O)NC(C(=O)NC(C(=O)NC(C(=O)NC(C(=O)NC(C(=O)NC(C(=O)NC(C(=O)NC(C(=O)NC(C(=O)NC(C(=O)NC(C(=O)NCC(=O)NC(C(=O)NCC(=O)NC(C(=O)NC(C(=O)NC(C(=O)NC(C(=O)NC(C(=O)NC(C(=O)NC(C(=O)NC(C(=O)NC(C(=O)NC(C(=O)NC(C(=O)NC(C(=O)NC(C(=O)NC(C(=O)NC(C(=O)NC(C(=O)NC(C(=O)NC…	1	3	-6.34305	2.16005	108.79	-30.032	-9.00138	-29.6183	-6.34305	[22,8878,10243,3,0.8]	7	22
		OCC12C(C(C(=C)C)CC1)C1C(C)(C3(C)C(C4(C)C(C(C)(C)C(O)CC4)CC3)CC1)CC2	S(CCC([N+])C(=O)NC(C(=O)NC(C(=O)NC(C(=O)NC(C(=O)NC(C(=O)NCC(=O)NC(C(=O)NC(C(=O)NC(C(=O)NC(C(=O)NC(C(=O)N1C(C(=O)NCC(=O)NC(C(=O)NC(C(=O)NC(C(=O)NC(C(=O)NC(C(=O)NC(C(=O)NC(C(=O)NC(C(=O)NC(C(=O)NC(C(=O)NC(C(=O)NC(C(=O)NC(C(=O)NC(C(=O)NC(C(=O)NCC(=O)NC(C(=O)NCC(=O)NC(C(=O)NC(C(=O)NC(C(=O)NC(C(=O)NC(C(=O)NC(C(=O)NC(C(=O)NC(C(=O)NC(C(=O)NC(C(=O)NC(C(=O)NC(C(=O)NC(C(=O)NC(C(=O)NC(C(=O)NC(C(=O)NC(C(=O)NC…	1	3	-6.33438	2.12312	117.446	-67.2223	-8.43782	-28.2681	-6.33438
	LF05	O=C(O)C12C(C=3C(C)(C4(C)C(C5(C)C(C(C)(C)C(=O)CC5)CC4)CC=3)CC1)CC(C)(C)CC2	S(CCC([N+])C(=O)NC(C(=O)NC(C(=O)NC(C(=O)NC(C(=O)NC(C(=O)NCC(=O)NC(C(=O)NC(C(=O)NC(C(=O)NC(C(=O)NC(C(=O)N1C(C(=O)NCC(=O)NC(C(=O)NC(C(=O)NC(C(=O)NC(C(=O)NC(C(=O)NC(C(=O)NC(C(=O)NC(C(=O)NC(C(=O)NC(C(=O)NC(C(=O)NC(C(=O)NC(C(=O)NC(C(=O)NC(C(=O)NCC(=O)NC(C(=O)NCC(=O)NC(C(=O)NC(C(=O)NC(C(=O)NC(C(=O)NC(C(=O)NC(C(=O)NC(C(=O)NC(C(=O)NC(C(=O)NC(C(=O)NC(C(=O)NC(C(=O)NC(C(=O)NC(C(=O)NC(C(=O)NC(C(=O)NC(C(=O)NC…	1	4	-6.69484	2.49705	41.9281	-58.848	-9.34772	-34.1103	-6.69484
		O=C(O)C12C(C=3C(C)(C4(C)C(C5(C)C(C(C)(C)C(=O)CC5)CC4)CC=3)CC1)CC(C)(C)CC2	S(CCC([N+])C(=O)NC(C(=O)NC(C(=O)NC(C(=O)NC(C(=O)NC(C(=O)NCC(=O)NC(C(=O)NC(C(=O)NC(C(=O)NC(C(=O)NC(C(=O)N1C(C(=O)NCC(=O)NC(C(=O)NC(C(=O)NC(C(=O)NC(C(=O)NC(C(=O)NC(C(=O)NC(C(=O)NC(C(=O)NC(C(=O)NC(C(=O)NC(C(=O)NC(C(=O)NC(C(=O)NC(C(=O)NC(C(=O)NCC(=O)NC(C(=O)NCC(=O)NC(C(=O)NC(C(=O)NC(C(=O)NC(C(=O)NC(C(=O)NC(C(=O)NC(C(=O)NC(C(=O)NC(C(=O)NC(C(=O)NC(C(=O)NC(C(=O)NC(C(=O)NC(C(=O)NC(C(=O)NC(C(=O)NC(C(=O)NC…	1	4	-6.64747	0.976046	54.5843	-85.2849	-9.54448	-24.9536	-6.64747	[[35,36],[30,8301],[3,10207],[4,2],[0.9,1.1]]	4 2	[35,36]
		O=C(O)C12C(C=3C(C)(C4(C)C(C5(C)C(C(C)(C)C(=O)CC5)CC4)CC=3)CC1)CC(C)(C)CC2	S(CCC([N+])C(=O)NC(C(=O)NC(C(=O)NC(C(=O)NC(C(=O)NC(C(=O)NCC(=O)NC(C(=O)NC(C(=O)NC(C(=O)NC(C(=O)NC(C(=O)N1C(C(=O)NCC(=O)NC(C(=O)NC(C(=O)NC(C(=O)NC(C(=O)NC(C(=O)NC(C(=O)NC(C(=O)NC(C(=O)NC(C(=O)NC(C(=O)NC(C(=O)NC(C(=O)NC(C(=O)NC(C(=O)NC(C(=O)NCC(=O)NC(C(=O)NCC(=O)NC(C(=O)NC(C(=O)NC(C(=O)NC(C(=O)NC(C(=O)NC(C(=O)NC(C(=O)NC(C(=O)NC(C(=O)NC(C(=O)NC(C(=O)NC(C(=O)NC(C(=O)NC(C(=O)NC(C(=O)NC(C(=O)NC(C(=O)NC…	1	4	-6.6015	1.34234	59.7364	-68.3535	-9.80091	-24.381	-6.6015	[[35,36],[30,8301],[3,10207],[4,2],[1.4,1.2]]	4 2	[35,36]
		O=C(O)C12C(C=3C(C)(C4(C)C(C5(C)C(C(C)(C)C(=O)CC5)CC4)CC=3)CC1)CC(C)(C)CC2	S(CCC([N+])C(=O)NC(C(=O)NC(C(=O)NC(C(=O)NC(C(=O)NC(C(=O)NCC(=O)NC(C(=O)NC(C(=O)NC(C(=O)NC(C(=O)NC(C(=O)N1C(C(=O)NCC(=O)NC(C(=O)NC(C(=O)NC(C(=O)NC(C(=O)NC(C(=O)NC(C(=O)NC(C(=O)NC(C(=O)NC(C(=O)NC(C(=O)NC(C(=O)NC(C(=O)NC(C(=O)NC(C(=O)NC(C(=O)NCC(=O)NC(C(=O)NCC(=O)NC(C(=O)NC(C(=O)NC(C(=O)NC(C(=O)NC(C(=O)NC(C(=O)NC(C(=O)NC(C(=O)NC(C(=O)NC(C(=O)NC(C(=O)NC(C(=O)NC(C(=O)NC(C(=O)NC(C(=O)NC(C(=O)NC(C(=O)NC…	1	4	-6.51416	1.46647	55.4919	-85.4465	-9.26998	-22.4376	-6.51416	[35,8301,10207,2,5]	2 3	[35,35]
		O=C(O)C12C(C=3C(C)(C4(C)C(C5(C)C(C(C)(C)C(=O)CC5)CC4)CC=3)CC1)CC(C)(C)CC2	S(CCC([N+])C(=O)NC(C(=O)NC(C(=O)NC(C(=O)NC(C(=O)NC(C(=O)NCC(=O)NC(C(=O)NC(C(=O)NC(C(=O)NC(C(=O)NC(C(=O)N1C(C(=O)NCC(=O)NC(C(=O)NC(C(=O)NC(C(=O)NC(C(=O)NC(C(=O)NC(C(=O)NC(C(=O)NC(C(=O)NC(C(=O)NC(C(=O)NC(C(=O)NC(C(=O)NC(C(=O)NC(C(=O)NC(C(=O)NCC(=O)NC(C(=O)NCC(=O)NC(C(=O)NC(C(=O)NC(C(=O)NC(C(=O)NC(C(=O)NC(C(=O)NC(C(=O)NC(C(=O)NC(C(=O)NC(C(=O)NC(C(=O)NC(C(=O)NC(C(=O)NC(C(=O)NC(C(=O)NC(C(=O)NC(C(=O)NC…	1	4	-6.45757	2.04058	42.888	-72.4648	-9.37875	-34.3034	-6.45757	[36,7643,10164,1,3.5]	8 9	[36,36]
	LF06	O=C(O)C12C(C(C)C(C)CC1)C=1C(C)(C3(C)C(C4(C)C(C(C)(C)C(=O)CC4)CC3)CC=1)CC2	S(CCC([N+])C(=O)NC(C(=O)NC(C(=O)NC(C(=O)NC(C(=O)NC(C(=O)NCC(=O)NC(C(=O)NC(C(=O)NC(C(=O)NC(C(=O)NC(C(=O)N1C(C(=O)NCC(=O)NC(C(=O)NC(C(=O)NC(C(=O)NC(C(=O)NC(C(=O)NC(C(=O)NC(C(=O)NC(C(=O)NC(C(=O)NC(C(=O)NC(C(=O)NC(C(=O)NC(C(=O)NC(C(=O)NC(C(=O)NCC(=O)NC(C(=O)NCC(=O)NC(C(=O)NC(C(=O)NC(C(=O)NC(C(=O)NC(C(=O)NC(C(=O)NC(C(=O)NC(C(=O)NC(C(=O)NC(C(=O)NC(C(=O)NC(C(=O)NC(C(=O)NC(C(=O)NC(C(=O)NC(C(=O)NC(C(=O)NC…	1	5	-6.45886	1.54526	90.1137	-60.2521	-8.51124	-30.2144	-6.45886
		O=C(O)C12C(C(C)C(C)CC1)C=1C(C)(C3(C)C(C4(C)C(C(C)(C)C(=O)CC4)CC3)CC=1)CC2	S(CCC([N+])C(=O)NC(C(=O)NC(C(=O)NC(C(=O)NC(C(=O)NC(C(=O)NCC(=O)NC(C(=O)NC(C(=O)NC(C(=O)NC(C(=O)NC(C(=O)N1C(C(=O)NCC(=O)NC(C(=O)NC(C(=O)NC(C(=O)NC(C(=O)NC(C(=O)NC(C(=O)NC(C(=O)NC(C(=O)NC(C(=O)NC(C(=O)NC(C(=O)NC(C(=O)NC(C(=O)NC(C(=O)NC(C(=O)NCC(=O)NC(C(=O)NCC(=O)NC(C(=O)NC(C(=O)NC(C(=O)NC(C(=O)NC(C(=O)NC(C(=O)NC(C(=O)NC(C(=O)NC(C(=O)NC(C(=O)NC(C(=O)NC(C(=O)NC(C(=O)NC(C(=O)NC(C(=O)NC(C(=O)NC(C(=O)NC…	1	5	-6.37162	3.22836	87.3639	-52.291	-8.37183	-32.6872	-6.37162	[26,30,3,4,0.7]	4	26
		O=C(O)C12C(C(C)C(C)CC1)C=1C(C)(C3(C)C(C4(C)C(C(C)(C)C(=O)CC4)CC3)CC=1)CC2	S(CCC([N+])C(=O)NC(C(=O)NC(C(=O)NC(C(=O)NC(C(=O)NC(C(=O)NCC(=O)NC(C(=O)NC(C(=O)NC(C(=O)NC(C(=O)NC(C(=O)N1C(C(=O)NCC(=O)NC(C(=O)NC(C(=O)NC(C(=O)NC(C(=O)NC(C(=O)NC(C(=O)NC(C(=O)NC(C(=O)NC(C(=O)NC(C(=O)NC(C(=O)NC(C(=O)NC(C(=O)NC(C(=O)NC(C(=O)NCC(=O)NC(C(=O)NCC(=O)NC(C(=O)NC(C(=O)NC(C(=O)NC(C(=O)NC(C(=O)NC(C(=O)NC(C(=O)NC(C(=O)NC(C(=O)NC(C(=O)NC(C(=O)NC(C(=O)NC(C(=O)NC(C(=O)NC(C(=O)NC(C(=O)NC(C(=O)NC…	1	5	-6.34485	2.56129	87.0221	-52.5198	-8.45035	-32.9557	-6.34485
		O=C(O)C12C(C(C)C(C)CC1)C=1C(C)(C3(C)C(C4(C)C(C(C)(C)C(=O)CC4)CC3)CC=1)CC2	S(CCC([N+])C(=O)NC(C(=O)NC(C(=O)NC(C(=O)NC(C(=O)NC(C(=O)NCC(=O)NC(C(=O)NC(C(=O)NC(C(=O)NC(C(=O)NC(C(=O)N1C(C(=O)NCC(=O)NC(C(=O)NC(C(=O)NC(C(=O)NC(C(=O)NC(C(=O)NC(C(=O)NC(C(=O)NC(C(=O)NC(C(=O)NC(C(=O)NC(C(=O)NC(C(=O)NC(C(=O)NC(C(=O)NC(C(=O)NCC(=O)NC(C(=O)NCC(=O)NC(C(=O)NC(C(=O)NC(C(=O)NC(C(=O)NC(C(=O)NC(C(=O)NC(C(=O)NC(C(=O)NC(C(=O)NC(C(=O)NC(C(=O)NC(C(=O)NC(C(=O)NC(C(=O)NC(C(=O)NC(C(=O)NC(C(=O)NC…	1	5	-6.32317	2.81008	96.6634	-57.5232	-9.21333	-24.8467	-6.32317	[26,5087,10003,4,1]	1	26
		O=C(O)C12C(C(C)C(C)CC1)C=1C(C)(C3(C)C(C4(C)C(C(C)(C)C(=O)CC4)CC3)CC=1)CC2	S(CCC([N+])C(=O)NC(C(=O)NC(C(=O)NC(C(=O)NC(C(=O)NC(C(=O)NCC(=O)NC(C(=O)NC(C(=O)NC(C(=O)NC(C(=O)NC(C(=O)N1C(C(=O)NCC(=O)NC(C(=O)NC(C(=O)NC(C(=O)NC(C(=O)NC(C(=O)NC(C(=O)NC(C(=O)NC(C(=O)NC(C(=O)NC(C(=O)NC(C(=O)NC(C(=O)NC(C(=O)NC(C(=O)NC(C(=O)NCC(=O)NC(C(=O)NCC(=O)NC(C(=O)NC(C(=O)NC(C(=O)NC(C(=O)NC(C(=O)NC(C(=O)NC(C(=O)NC(C(=O)NC(C(=O)NC(C(=O)NC(C(=O)NC(C(=O)NC(C(=O)NC(C(=O)NC(C(=O)NC(C(=O)NC(C(=O)NC…	1	5	-6.30565	1.35388	109.708	-59.3204	-9.16139	-18.8877	-6.30565	[26,5087,10003,4,2]	1 10	[26,26]
	LF07	O=C1OC23C(C)(C4(C)C(C5(C)C(C(C)(C)C(=O)CC5)CC4)C4OC24)CCC21C3CC(C)(C)CC2	S(CCC([N+])C(=O)NC(C(=O)NC(C(=O)NC(C(=O)NC(C(=O)NC(C(=O)NCC(=O)NC(C(=O)NC(C(=O)NC(C(=O)NC(C(=O)NC(C(=O)N1C(C(=O)NCC(=O)NC(C(=O)NC(C(=O)NC(C(=O)NC(C(=O)NC(C(=O)NC(C(=O)NC(C(=O)NC(C(=O)NC(C(=O)NC(C(=O)NC(C(=O)NC(C(=O)NC(C(=O)NC(C(=O)NC(C(=O)NCC(=O)NC(C(=O)NCC(=O)NC(C(=O)NC(C(=O)NC(C(=O)NC(C(=O)NC(C(=O)NC(C(=O)NC(C(=O)NC(C(=O)NC(C(=O)NC(C(=O)NC(C(=O)NC(C(=O)NC(C(=O)NC(C(=O)NC(C(=O)NC(C(=O)NC(C(=O)NC…	1	6	-6.69412	1.45451	264.487	-79.5511	-9.89153	-33.5105	-6.69412
		O=C1OC23C(C)(C4(C)C(C5(C)C(C(C)(C)C(=O)CC5)CC4)C4OC24)CCC21C3CC(C)(C)CC2	S(CCC([N+])C(=O)NC(C(=O)NC(C(=O)NC(C(=O)NC(C(=O)NC(C(=O)NCC(=O)NC(C(=O)NC(C(=O)NC(C(=O)NC(C(=O)NC(C(=O)N1C(C(=O)NCC(=O)NC(C(=O)NC(C(=O)NC(C(=O)NC(C(=O)NC(C(=O)NC(C(=O)NC(C(=O)NC(C(=O)NC(C(=O)NC(C(=O)NC(C(=O)NC(C(=O)NC(C(=O)NC(C(=O)NC(C(=O)NCC(=O)NC(C(=O)NCC(=O)NC(C(=O)NC(C(=O)NC(C(=O)NC(C(=O)NC(C(=O)NC(C(=O)NC(C(=O)NC(C(=O)NC(C(=O)NC(C(=O)NC(C(=O)NC(C(=O)NC(C(=O)NC(C(=O)NC(C(=O)NC(C(=O)NC(C(=O)NC…	1	6	-6.30732	3.40723	269.989	-88.1381	-9.49186	-26.893	-6.30732
		O=C1OC23C(C)(C4(C)C(C5(C)C(C(C)(C)C(=O)CC5)CC4)C4OC24)CCC21C3CC(C)(C)CC2	S(CCC([N+])C(=O)NC(C(=O)NC(C(=O)NC(C(=O)NC(C(=O)NC(C(=O)NCC(=O)NC(C(=O)NC(C(=O)NC(C(=O)NC(C(=O)NC(C(=O)N1C(C(=O)NCC(=O)NC(C(=O)NC(C(=O)NC(C(=O)NC(C(=O)NC(C(=O)NC(C(=O)NC(C(=O)NC(C(=O)NC(C(=O)NC(C(=O)NC(C(=O)NC(C(=O)NC(C(=O)NC(C(=O)NC(C(=O)NCC(=O)NC(C(=O)NCC(=O)NC(C(=O)NC(C(=O)NC(C(=O)NC(C(=O)NC(C(=O)NC(C(=O)NC(C(=O)NC(C(=O)NC(C(=O)NC(C(=O)NC(C(=O)NC(C(=O)NC(C(=O)NC(C(=O)NC(C(=O)NC(C(=O)NC(C(=O)NC…	1	6	-6.30038	3.336	277.435	-82.5571	-9.77084	-27.9193	-6.30038
		O=C1OC23C(C)(C4(C)C(C5(C)C(C(C)(C)C(=O)CC5)CC4)C4OC24)CCC21C3CC(C)(C)CC2	S(CCC([N+])C(=O)NC(C(=O)NC(C(=O)NC(C(=O)NC(C(=O)NC(C(=O)NCC(=O)NC(C(=O)NC(C(=O)NC(C(=O)NC(C(=O)NC(C(=O)N1C(C(=O)NCC(=O)NC(C(=O)NC(C(=O)NC(C(=O)NC(C(=O)NC(C(=O)NC(C(=O)NC(C(=O)NC(C(=O)NC(C(=O)NC(C(=O)NC(C(=O)NC(C(=O)NC(C(=O)NC(C(=O)NC(C(=O)NCC(=O)NC(C(=O)NCC(=O)NC(C(=O)NC(C(=O)NC(C(=O)NC(C(=O)NC(C(=O)NC(C(=O)NC(C(=O)NC(C(=O)NC(C(=O)NC(C(=O)NC(C(=O)NC(C(=O)NC(C(=O)NC(C(=O)NC(C(=O)NC(C(=O)NC(C(=O)NC…	1	6	-6.14357	2.8259	272.047	-76.9324	-9.13161	-31.6886	-6.14357
		O=C1OC23C(C)(C4(C)C(C5(C)C(C(C)(C)C(=O)CC5)CC4)C4OC24)CCC21C3CC(C)(C)CC2	S(CCC([N+])C(=O)NC(C(=O)NC(C(=O)NC(C(=O)NC(C(=O)NC(C(=O)NCC(=O)NC(C(=O)NC(C(=O)NC(C(=O)NC(C(=O)NC(C(=O)N1C(C(=O)NCC(=O)NC(C(=O)NC(C(=O)NC(C(=O)NC(C(=O)NC(C(=O)NC(C(=O)NC(C(=O)NC(C(=O)NC(C(=O)NC(C(=O)NC(C(=O)NC(C(=O)NC(C(=O)NC(C(=O)NC(C(=O)NCC(=O)NC(C(=O)NCC(=O)NC(C(=O)NC(C(=O)NC(C(=O)NC(C(=O)NC(C(=O)NC(C(=O)NC(C(=O)NC(C(=O)NC(C(=O)NC(C(=O)NC(C(=O)NC(C(=O)NC(C(=O)NC(C(=O)NC(C(=O)NC(C(=O)NC(C(=O)NC…	1	6	-6.08456	1.09589	292.612	-96.3048	-9.04111	-16.9742	-6.08456	[34,30,3,4,1.1]	4	34
	LF08	O=C(O)C12C(C(C(=C)C)CC1)C1C(C)(C3(C)C(C4(C)C(C(C)(C)C(O)CC4)CC3)CC1)CC2	S(CCC([N+])C(=O)NC(C(=O)NC(C(=O)NC(C(=O)NC(C(=O)NC(C(=O)NCC(=O)NC(C(=O)NC(C(=O)NC(C(=O)NC(C(=O)NC(C(=O)N1C(C(=O)NCC(=O)NC(C(=O)NC(C(=O)NC(C(=O)NC(C(=O)NC(C(=O)NC(C(=O)NC(C(=O)NC(C(=O)NC(C(=O)NC(C(=O)NC(C(=O)NC(C(=O)NC(C(=O)NC(C(=O)NC(C(=O)NCC(=O)NC(C(=O)NCC(=O)NC(C(=O)NC(C(=O)NC(C(=O)NC(C(=O)NC(C(=O)NC(C(=O)NC(C(=O)NC(C(=O)NC(C(=O)NC(C(=O)NC(C(=O)NC(C(=O)NC(C(=O)NC(C(=O)NC(C(=O)NC(C(=O)NC(C(=O)NC…	1	7	-6.85362	2.0299	88.7768	-43.695	-9.52652	-33.7929	-6.85362	[22,8878,10243,3,0.5]	7	22
		O=C(O)C12C(C(C(=C)C)CC1)C1C(C)(C3(C)C(C4(C)C(C(C)(C)C(O)CC4)CC3)CC1)CC2	S(CCC([N+])C(=O)NC(C(=O)NC(C(=O)NC(C(=O)NC(C(=O)NC(C(=O)NCC(=O)NC(C(=O)NC(C(=O)NC(C(=O)NC(C(=O)NC(C(=O)N1C(C(=O)NCC(=O)NC(C(=O)NC(C(=O)NC(C(=O)NC(C(=O)NC(C(=O)NC(C(=O)NC(C(=O)NC(C(=O)NC(C(=O)NC(C(=O)NC(C(=O)NC(C(=O)NC(C(=O)NC(C(=O)NC(C(=O)NCC(=O)NC(C(=O)NCC(=O)NC(C(=O)NC(C(=O)NC(C(=O)NC(C(=O)NC(C(=O)NC(C(=O)NC(C(=O)NC(C(=O)NC(C(=O)NC(C(=O)NC(C(=O)NC(C(=O)NC(C(=O)NC(C(=O)NC(C(=O)NC(C(=O)NC(C(=O)NC…	1	7	-6.70277	1.20276	82.8954	-69.2907	-8.73944	-36.4133	-6.70277	[[33,22],[7643,8301],[10164,10207],[1,2],[2.9,1.3]]	8 9 2	[33,33,22]
		O=C(O)C12C(C(C(=C)C)CC1)C1C(C)(C3(C)C(C4(C)C(C(C)(C)C(O)CC4)CC3)CC1)CC2	S(CCC([N+])C(=O)NC(C(=O)NC(C(=O)NC(C(=O)NC(C(=O)NC(C(=O)NCC(=O)NC(C(=O)NC(C(=O)NC(C(=O)NC(C(=O)NC(C(=O)N1C(C(=O)NCC(=O)NC(C(=O)NC(C(=O)NC(C(=O)NC(C(=O)NC(C(=O)NC(C(=O)NC(C(=O)NC(C(=O)NC(C(=O)NC(C(=O)NC(C(=O)NC(C(=O)NC(C(=O)NC(C(=O)NC(C(=O)NCC(=O)NC(C(=O)NCC(=O)NC(C(=O)NC(C(=O)NC(C(=O)NC(C(=O)NC(C(=O)NC(C(=O)NC(C(=O)NC(C(=O)NC(C(=O)NC(C(=O)NC(C(=O)NC(C(=O)NC(C(=O)NC(C(=O)NC(C(=O)NC(C(=O)NC(C(=O)NC…	1	7	-6.59916	1.04925	90.2941	-72.641	-8.23499	-31.1846	-6.59916
		O=C(O)C12C(C(C(=C)C)CC1)C1C(C)(C3(C)C(C4(C)C(C(C)(C)C(O)CC4)CC3)CC1)CC2	S(CCC([N+])C(=O)NC(C(=O)NC(C(=O)NC(C(=O)NC(C(=O)NC(C(=O)NCC(=O)NC(C(=O)NC(C(=O)NC(C(=O)NC(C(=O)NC(C(=O)N1C(C(=O)NCC(=O)NC(C(=O)NC(C(=O)NC(C(=O)NC(C(=O)NC(C(=O)NC(C(=O)NC(C(=O)NC(C(=O)NC(C(=O)NC(C(=O)NC(C(=O)NC(C(=O)NC(C(=O)NC(C(=O)NC(C(=O)NCC(=O)NC(C(=O)NCC(=O)NC(C(=O)NC(C(=O)NC(C(=O)NC(C(=O)NC(C(=O)NC(C(=O)NC(C(=O)NC(C(=O)NC(C(=O)NC(C(=O)NC(C(=O)NC(C(=O)NC(C(=O)NC(C(=O)NC(C(=O)NC(C(=O)NC(C(=O)NC…	1	7	-6.58688	1.21348	89.9421	-89.415	-9.90215	-30.8661	-6.58688
		O=C(O)C12C(C(C(=C)C)CC1)C1C(C)(C3(C)C(C4(C)C(C(C)(C)C(O)CC4)CC3)CC1)CC2	S(CCC([N+])C(=O)NC(C(=O)NC(C(=O)NC(C(=O)NC(C(=O)NC(C(=O)NCC(=O)NC(C(=O)NC(C(=O)NC(C(=O)NC(C(=O)NC(C(=O)N1C(C(=O)NCC(=O)NC(C(=O)NC(C(=O)NC(C(=O)NC(C(=O)NC(C(=O)NC(C(=O)NC(C(=O)NC(C(=O)NC(C(=O)NC(C(=O)NC(C(=O)NC(C(=O)NC(C(=O)NC(C(=O)NC(C(=O)NCC(=O)NC(C(=O)NCC(=O)NC(C(=O)NC(C(=O)NC(C(=O)NC(C(=O)NC(C(=O)NC(C(=O)NC(C(=O)NC(C(=O)NC(C(=O)NC(C(=O)NC(C(=O)NC(C(=O)NC(C(=O)NC(C(=O)NC(C(=O)NC(C(=O)NC(C(=O)NC…	1	7	-6.43176	1.29255	84.1133	-57.6677	-8.70168	-32.3195	-6.43176	[22,8301,10207,2,1.4]	2	22
	LF09	O=C(O)C12C(C(C(=C)C)CC1)C1C(C)(C3(C)C(C4(C)C(C(C)(C)C(O)CC4)CC3)CC1)CC2	S(CCC([N+])C(=O)NC(C(=O)NC(C(=O)NC(C(=O)NC(C(=O)NC(C(=O)NCC(=O)NC(C(=O)NC(C(=O)NC(C(=O)NC(C(=O)NC(C(=O)N1C(C(=O)NCC(=O)NC(C(=O)NC(C(=O)NC(C(=O)NC(C(=O)NC(C(=O)NC(C(=O)NC(C(=O)NC(C(=O)NC(C(=O)NC(C(=O)NC(C(=O)NC(C(=O)NC(C(=O)NC(C(=O)NC(C(=O)NCC(=O)NC(C(=O)NCC(=O)NC(C(=O)NC(C(=O)NC(C(=O)NC(C(=O)NC(C(=O)NC(C(=O)NC(C(=O)NC(C(=O)NC(C(=O)NC(C(=O)NC(C(=O)NC(C(=O)NC(C(=O)NC(C(=O)NC(C(=O)NC(C(=O)NC(C(=O)NC…	1	8	-6.68259	2.69711	80.0073	-69.6052	-8.92419	-35.9824	-6.68259	[33,7643,10164,1,2.9]	8 9	[33,33]
		O=C(O)C12C(C(C(=C)C)CC1)C1C(C)(C3(C)C(C4(C)C(C(C)(C)C(O)CC4)CC3)CC1)CC2	S(CCC([N+])C(=O)NC(C(=O)NC(C(=O)NC(C(=O)NC(C(=O)NC(C(=O)NCC(=O)NC(C(=O)NC(C(=O)NC(C(=O)NC(C(=O)NC(C(=O)N1C(C(=O)NCC(=O)NC(C(=O)NC(C(=O)NC(C(=O)NC(C(=O)NC(C(=O)NC(C(=O)NC(C(=O)NC(C(=O)NC(C(=O)NC(C(=O)NC(C(=O)NC(C(=O)NC(C(=O)NC(C(=O)NC(C(=O)NCC(=O)NC(C(=O)NCC(=O)NC(C(=O)NC(C(=O)NC(C(=O)NC(C(=O)NC(C(=O)NC(C(=O)NC(C(=O)NC(C(=O)NC(C(=O)NC(C(=O)NC(C(=O)NC(C(=O)NC(C(=O)NC(C(=O)NC(C(=O)NC(C(=O)NC(C(=O)NC…	1	8	-6.48576	0.967404	80.7592	-66.8386	-9.33246	-31.9909	-6.48576
		O=C(O)C12C(C(C(=C)C)CC1)C1C(C)(C3(C)C(C4(C)C(C(C)(C)C(O)CC4)CC3)CC1)CC2	S(CCC([N+])C(=O)NC(C(=O)NC(C(=O)NC(C(=O)NC(C(=O)NC(C(=O)NCC(=O)NC(C(=O)NC(C(=O)NC(C(=O)NC(C(=O)NC(C(=O)N1C(C(=O)NCC(=O)NC(C(=O)NC(C(=O)NC(C(=O)NC(C(=O)NC(C(=O)NC(C(=O)NC(C(=O)NC(C(=O)NC(C(=O)NC(C(=O)NC(C(=O)NC(C(=O)NC(C(=O)NC(C(=O)NC(C(=O)NCC(=O)NC(C(=O)NCC(=O)NC(C(=O)NC(C(=O)NC(C(=O)NC(C(=O)NC(C(=O)NC(C(=O)NC(C(=O)NC(C(=O)NC(C(=O)NC(C(=O)NC(C(=O)NC(C(=O)NC(C(=O)NC(C(=O)NC(C(=O)NC(C(=O)NC(C(=O)NC…	1	8	-6.47738	2.11997	84.5039	-31.4182	-9.70166	-28.3307	-6.47738
		O=C(O)C12C(C(C(=C)C)CC1)C1C(C)(C3(C)C(C4(C)C(C(C)(C)C(O)CC4)CC3)CC1)CC2	S(CCC([N+])C(=O)NC(C(=O)NC(C(=O)NC(C(=O)NC(C(=O)NC(C(=O)NCC(=O)NC(C(=O)NC(C(=O)NC(C(=O)NC(C(=O)NC(C(=O)N1C(C(=O)NCC(=O)NC(C(=O)NC(C(=O)NC(C(=O)NC(C(=O)NC(C(=O)NC(C(=O)NC(C(=O)NC(C(=O)NC(C(=O)NC(C(=O)NC(C(=O)NC(C(=O)NC(C(=O)NC(C(=O)NC(C(=O)NCC(=O)NC(C(=O)NCC(=O)NC(C(=O)NC(C(=O)NC(C(=O)NC(C(=O)NC(C(=O)NC(C(=O)NC(C(=O)NC(C(=O)NC(C(=O)NC(C(=O)NC(C(=O)NC(C(=O)NC(C(=O)NC(C(=O)NC(C(=O)NC(C(=O)NC(C(=O)NC…	1	8	-6.43419	2.1167	100.988	-66.0266	-9.04864	-32.3576	-6.43419	[[32,32],[30,8301],[3,10207],[4,2],[0.5,1.3]]	4 2	[32,32]
		O=C(O)C12C(C(C(=C)C)CC1)C1C(C)(C3(C)C(C4(C)C(C(C)(C)C(O)CC4)CC3)CC1)CC2	S(CCC([N+])C(=O)NC(C(=O)NC(C(=O)NC(C(=O)NC(C(=O)NC(C(=O)NCC(=O)NC(C(=O)NC(C(=O)NC(C(=O)NC(C(=O)NC(C(=O)N1C(C(=O)NCC(=O)NC(C(=O)NC(C(=O)NC(C(=O)NC(C(=O)NC(C(=O)NC(C(=O)NC(C(=O)NC(C(=O)NC(C(=O)NC(C(=O)NC(C(=O)NC(C(=O)NC(C(=O)NC(C(=O)NC(C(=O)NCC(=O)NC(C(=O)NCC(=O)NC(C(=O)NC(C(=O)NC(C(=O)NC(C(=O)NC(C(=O)NC(C(=O)NC(C(=O)NC(C(=O)NC(C(=O)NC(C(=O)NC(C(=O)NC(C(=O)NC(C(=O)NC(C(=O)NC(C(=O)NC(C(=O)NC(C(=O)NC…	1	8	-6.37982	1.09793	85.6665	-72.2794	-9.16695	-29.7964	-6.37982
	LF10	O=C1OC23C(C)(C4(C)C(C5(C)C(C(C)(C)C(=O)CC5)CC4)CC2O)CCC21C3CC(C)(C)CC2	S(CCC([N+])C(=O)NC(C(=O)NC(C(=O)NC(C(=O)NC(C(=O)NC(C(=O)NCC(=O)NC(C(=O)NC(C(=O)NC(C(=O)NC(C(=O)NC(C(=O)N1C(C(=O)NCC(=O)NC(C(=O)NC(C(=O)NC(C(=O)NC(C(=O)NC(C(=O)NC(C(=O)NC(C(=O)NC(C(=O)NC(C(=O)NC(C(=O)NC(C(=O)NC(C(=O)NC(C(=O)NC(C(=O)NC(C(=O)NCC(=O)NC(C(=O)NCC(=O)NC(C(=O)NC(C(=O)NC(C(=O)NC(C(=O)NC(C(=O)NC(C(=O)NC(C(=O)NC(C(=O)NC(C(=O)NC(C(=O)NC(C(=O)NC(C(=O)NC(C(=O)NC(C(=O)NC(C(=O)NC(C(=O)NC(C(=O)NC…	1	9	-6.71418	1.4914	148.484	-62.0333	-8.75161	-37.1755	-6.71418	[[32,34],[8938,5087],[10247,10003],[4,4],[3.5,1]]	1 11 12	[34,32,32]
		O=C1OC23C(C)(C4(C)C(C5(C)C(C(C)(C)C(=O)CC5)CC4)CC2O)CCC21C3CC(C)(C)CC2	S(CCC([N+])C(=O)NC(C(=O)NC(C(=O)NC(C(=O)NC(C(=O)NC(C(=O)NCC(=O)NC(C(=O)NC(C(=O)NC(C(=O)NC(C(=O)NC(C(=O)N1C(C(=O)NCC(=O)NC(C(=O)NC(C(=O)NC(C(=O)NC(C(=O)NC(C(=O)NC(C(=O)NC(C(=O)NC(C(=O)NC(C(=O)NC(C(=O)NC(C(=O)NC(C(=O)NC(C(=O)NC(C(=O)NC(C(=O)NCC(=O)NC(C(=O)NCC(=O)NC(C(=O)NC(C(=O)NC(C(=O)NC(C(=O)NC(C(=O)NC(C(=O)NC(C(=O)NC(C(=O)NC(C(=O)NC(C(=O)NC(C(=O)NC(C(=O)NC(C(=O)NC(C(=O)NC(C(=O)NC(C(=O)NC(C(=O)NC…	1	9	-6.5052	1.18246	147.921	-61.3112	-8.84723	-34.3649	-6.5052
		O=C1OC23C(C)(C4(C)C(C5(C)C(C(C)(C)C(=O)CC5)CC4)CC2O)CCC21C3CC(C)(C)CC2	S(CCC([N+])C(=O)NC(C(=O)NC(C(=O)NC(C(=O)NC(C(=O)NC(C(=O)NCC(=O)NC(C(=O)NC(C(=O)NC(C(=O)NC(C(=O)NC(C(=O)N1C(C(=O)NCC(=O)NC(C(=O)NC(C(=O)NC(C(=O)NC(C(=O)NC(C(=O)NC(C(=O)NC(C(=O)NC(C(=O)NC(C(=O)NC(C(=O)NC(C(=O)NC(C(=O)NC(C(=O)NC(C(=O)NC(C(=O)NCC(=O)NC(C(=O)NCC(=O)NC(C(=O)NC(C(=O)NC(C(=O)NC(C(=O)NC(C(=O)NC(C(=O)NC(C(=O)NC(C(=O)NC(C(=O)NC(C(=O)NC(C(=O)NC(C(=O)NC(C(=O)NC(C(=O)NC(C(=O)NC(C(=O)NC(C(=O)NC…	1	9	-6.43008	2.17289	140.243	-73.0119	-8.36885	-32.8633	-6.43008
		O=C1OC23C(C)(C4(C)C(C5(C)C(C(C)(C)C(=O)CC5)CC4)CC2O)CCC21C3CC(C)(C)CC2	S(CCC([N+])C(=O)NC(C(=O)NC(C(=O)NC(C(=O)NC(C(=O)NC(C(=O)NCC(=O)NC(C(=O)NC(C(=O)NC(C(=O)NC(C(=O)NC(C(=O)N1C(C(=O)NCC(=O)NC(C(=O)NC(C(=O)NC(C(=O)NC(C(=O)NC(C(=O)NC(C(=O)NC(C(=O)NC(C(=O)NC(C(=O)NC(C(=O)NC(C(=O)NC(C(=O)NC(C(=O)NC(C(=O)NC(C(=O)NCC(=O)NC(C(=O)NCC(=O)NC(C(=O)NC(C(=O)NC(C(=O)NC(C(=O)NC(C(=O)NC(C(=O)NC(C(=O)NC(C(=O)NC(C(=O)NC(C(=O)NC(C(=O)NC(C(=O)NC(C(=O)NC(C(=O)NC(C(=O)NC(C(=O)NC(C(=O)NC…	1	9	-6.39583	5.5365	146.447	-41.7611	-9.04914	-37.2695	-6.39583	[[32,32,33],[3244,5077,63],[207,10002,5],[2,4,4],[2.4,2,3.6]]	13 14 15 16 17 18	[33,33,32,32,32,32]
		O=C1OC23C(C)(C4(C)C(C5(C)C(C(C)(C)C(=O)CC5)CC4)CC2O)CCC21C3CC(C)(C)CC2	S(CCC([N+])C(=O)NC(C(=O)NC(C(=O)NC(C(=O)NC(C(=O)NC(C(=O)NCC(=O)NC(C(=O)NC(C(=O)NC(C(=O)NC(C(=O)NC(C(=O)N1C(C(=O)NCC(=O)NC(C(=O)NC(C(=O)NC(C(=O)NC(C(=O)NC(C(=O)NC(C(=O)NC(C(=O)NC(C(=O)NC(C(=O)NC(C(=O)NC(C(=O)NC(C(=O)NC(C(=O)NC(C(=O)NC(C(=O)NCC(=O)NC(C(=O)NCC(=O)NC(C(=O)NC(C(=O)NC(C(=O)NC(C(=O)NC(C(=O)NC(C(=O)NC(C(=O)NC(C(=O)NC(C(=O)NC(C(=O)NC(C(=O)NC(C(=O)NC(C(=O)NC(C(=O)NC(C(=O)NC(C(=O)NC(C(=O)NC…	1	9	-6.3493	0.655315	148.893	-55.3003	-8.34552	-30.3738	-6.3493	[32,8301,10207,2,0.6]	2	32
	LF11	O=C1OC23C(C)(C4(C)C(C5(C)C(C(C)(C)C(=O)CC5)CC4)CC2O)CCC21C3CC(C)(C)CC2	S(CCC([N+])C(=O)NC(C(=O)NC(C(=O)NC(C(=O)NC(C(=O)NC(C(=O)NCC(=O)NC(C(=O)NC(C(=O)NC(C(=O)NC(C(=O)NC(C(=O)N1C(C(=O)NCC(=O)NC(C(=O)NC(C(=O)NC(C(=O)NC(C(=O)NC(C(=O)NC(C(=O)NC(C(=O)NC(C(=O)NC(C(=O)NC(C(=O)NC(C(=O)NC(C(=O)NC(C(=O)NC(C(=O)NC(C(=O)NCC(=O)NC(C(=O)NCC(=O)NC(C(=O)NC(C(=O)NC(C(=O)NC(C(=O)NC(C(=O)NC(C(=O)NC(C(=O)NC(C(=O)NC(C(=O)NC(C(=O)NC(C(=O)NC(C(=O)NC(C(=O)NC(C(=O)NC(C(=O)NC(C(=O)NC(C(=O)NC…	1	10	-6.93537	1.228	130.822	-74.2267	-9.21399	-30.6955	-6.93537
		O=C1OC23C(C)(C4(C)C(C5(C)C(C(C)(C)C(=O)CC5)CC4)CC2O)CCC21C3CC(C)(C)CC2	S(CCC([N+])C(=O)NC(C(=O)NC(C(=O)NC(C(=O)NC(C(=O)NC(C(=O)NCC(=O)NC(C(=O)NC(C(=O)NC(C(=O)NC(C(=O)NC(C(=O)N1C(C(=O)NCC(=O)NC(C(=O)NC(C(=O)NC(C(=O)NC(C(=O)NC(C(=O)NC(C(=O)NC(C(=O)NC(C(=O)NC(C(=O)NC(C(=O)NC(C(=O)NC(C(=O)NC(C(=O)NC(C(=O)NC(C(=O)NCC(=O)NC(C(=O)NCC(=O)NC(C(=O)NC(C(=O)NC(C(=O)NC(C(=O)NC(C(=O)NC(C(=O)NC(C(=O)NC(C(=O)NC(C(=O)NC(C(=O)NC(C(=O)NC(C(=O)NC(C(=O)NC(C(=O)NC(C(=O)NC(C(=O)NC(C(=O)NC…	1	10	-6.91288	0.907293	148.248	-73.1246	-9.32954	-28.7913	-6.91288
		O=C1OC23C(C)(C4(C)C(C5(C)C(C(C)(C)C(=O)CC5)CC4)CC2O)CCC21C3CC(C)(C)CC2	S(CCC([N+])C(=O)NC(C(=O)NC(C(=O)NC(C(=O)NC(C(=O)NC(C(=O)NCC(=O)NC(C(=O)NC(C(=O)NC(C(=O)NC(C(=O)NC(C(=O)N1C(C(=O)NCC(=O)NC(C(=O)NC(C(=O)NC(C(=O)NC(C(=O)NC(C(=O)NC(C(=O)NC(C(=O)NC(C(=O)NC(C(=O)NC(C(=O)NC(C(=O)NC(C(=O)NC(C(=O)NC(C(=O)NC(C(=O)NCC(=O)NC(C(=O)NCC(=O)NC(C(=O)NC(C(=O)NC(C(=O)NC(C(=O)NC(C(=O)NC(C(=O)NC(C(=O)NC(C(=O)NC(C(=O)NC(C(=O)NC(C(=O)NC(C(=O)NC(C(=O)NC(C(=O)NC(C(=O)NC(C(=O)NC(C(=O)NC…	1	10	-6.5384	1.97218	135.409	-75.4135	-9.07412	-34.3832	-6.5384
		O=C1OC23C(C)(C4(C)C(C5(C)C(C(C)(C)C(=O)CC5)CC4)CC2O)CCC21C3CC(C)(C)CC2	S(CCC([N+])C(=O)NC(C(=O)NC(C(=O)NC(C(=O)NC(C(=O)NC(C(=O)NCC(=O)NC(C(=O)NC(C(=O)NC(C(=O)NC(C(=O)NC(C(=O)N1C(C(=O)NCC(=O)NC(C(=O)NC(C(=O)NC(C(=O)NC(C(=O)NC(C(=O)NC(C(=O)NC(C(=O)NC(C(=O)NC(C(=O)NC(C(=O)NC(C(=O)NC(C(=O)NC(C(=O)NC(C(=O)NC(C(=O)NCC(=O)NC(C(=O)NCC(=O)NC(C(=O)NC(C(=O)NC(C(=O)NC(C(=O)NC(C(=O)NC(C(=O)NC(C(=O)NC(C(=O)NC(C(=O)NC(C(=O)NC(C(=O)NC(C(=O)NC(C(=O)NC(C(=O)NC(C(=O)NC(C(=O)NC(C(=O)NC…	1	10	-6.42746	1.4962	141.382	-54.0376	-9.45247	-28.8132	-6.42746
		O=C1OC23C(C)(C4(C)C(C5(C)C(C(C)(C)C(=O)CC5)CC4)CC2O)CCC21C3CC(C)(C)CC2	S(CCC([N+])C(=O)NC(C(=O)NC(C(=O)NC(C(=O)NC(C(=O)NC(C(=O)NCC(=O)NC(C(=O)NC(C(=O)NC(C(=O)NC(C(=O)NC(C(=O)N1C(C(=O)NCC(=O)NC(C(=O)NC(C(=O)NC(C(=O)NC(C(=O)NC(C(=O)NC(C(=O)NC(C(=O)NC(C(=O)NC(C(=O)NC(C(=O)NC(C(=O)NC(C(=O)NC(C(=O)NC(C(=O)NC(C(=O)NCC(=O)NC(C(=O)NCC(=O)NC(C(=O)NC(C(=O)NC(C(=O)NC(C(=O)NC(C(=O)NC(C(=O)NC(C(=O)NC(C(=O)NC(C(=O)NC(C(=O)NC(C(=O)NC(C(=O)NC(C(=O)NC(C(=O)NC(C(=O)NC(C(=O)NC(C(=O)NC…	1	10	-6.28709	4.91514	139.014	-55.6904	-9.20166	-32.6268	-6.28709
	LF12	O=C(OC1C(C)(C)C2C(CO)(C3C(C)(C4(C)C(C5C(C(=O)O)(CC4)CCC(C)(C)C5)=CC3)CC2)CC1)C	S(CCC([N+])C(=O)NC(C(=O)NC(C(=O)NC(C(=O)NC(C(=O)NC(C(=O)NCC(=O)NC(C(=O)NC(C(=O)NC(C(=O)NC(C(=O)NC(C(=O)N1C(C(=O)NCC(=O)NC(C(=O)NC(C(=O)NC(C(=O)NC(C(=O)NC(C(=O)NC(C(=O)NC(C(=O)NC(C(=O)NC(C(=O)NC(C(=O)NC(C(=O)NC(C(=O)NC(C(=O)NC(C(=O)NC(C(=O)NCC(=O)NC(C(=O)NCC(=O)NC(C(=O)NC(C(=O)NC(C(=O)NC(C(=O)NC(C(=O)NC(C(=O)NC(C(=O)NC(C(=O)NC(C(=O)NC(C(=O)NC(C(=O)NC(C(=O)NC(C(=O)NC(C(=O)NC(C(=O)NC(C(=O)NC(C(=O)NC…	1	11	-7.20123	1.52773	55.3642	-93.3677	-9.50285	-23.1772	-7.20123	[39,8301,10207,2,4.5]	2 3	[39,39]
		O=C(OC1C(C)(C)C2C(CO)(C3C(C)(C4(C)C(C5C(C(=O)O)(CC4)CCC(C)(C)C5)=CC3)CC2)CC1)C	S(CCC([N+])C(=O)NC(C(=O)NC(C(=O)NC(C(=O)NC(C(=O)NC(C(=O)NCC(=O)NC(C(=O)NC(C(=O)NC(C(=O)NC(C(=O)NC(C(=O)N1C(C(=O)NCC(=O)NC(C(=O)NC(C(=O)NC(C(=O)NC(C(=O)NC(C(=O)NC(C(=O)NC(C(=O)NC(C(=O)NC(C(=O)NC(C(=O)NC(C(=O)NC(C(=O)NC(C(=O)NC(C(=O)NC(C(=O)NCC(=O)NC(C(=O)NCC(=O)NC(C(=O)NC(C(=O)NC(C(=O)NC(C(=O)NC(C(=O)NC(C(=O)NC(C(=O)NC(C(=O)NC(C(=O)NC(C(=O)NC(C(=O)NC(C(=O)NC(C(=O)NC(C(=O)NC(C(=O)NC(C(=O)NC(C(=O)NC…	1	11	-7.18434	2.51983	21.7249	-63.1853	-10.0766	-39.6228	-7.18434
		O=C(OC1C(C)(C)C2C(CO)(C3C(C)(C4(C)C(C5C(C(=O)O)(CC4)CCC(C)(C)C5)=CC3)CC2)CC1)C	S(CCC([N+])C(=O)NC(C(=O)NC(C(=O)NC(C(=O)NC(C(=O)NC(C(=O)NCC(=O)NC(C(=O)NC(C(=O)NC(C(=O)NC(C(=O)NC(C(=O)N1C(C(=O)NCC(=O)NC(C(=O)NC(C(=O)NC(C(=O)NC(C(=O)NC(C(=O)NC(C(=O)NC(C(=O)NC(C(=O)NC(C(=O)NC(C(=O)NC(C(=O)NC(C(=O)NC(C(=O)NC(C(=O)NC(C(=O)NCC(=O)NC(C(=O)NCC(=O)NC(C(=O)NC(C(=O)NC(C(=O)NC(C(=O)NC(C(=O)NC(C(=O)NC(C(=O)NC(C(=O)NC(C(=O)NC(C(=O)NC(C(=O)NC(C(=O)NC(C(=O)NC(C(=O)NC(C(=O)NC(C(=O)NC(C(=O)NC…	1	11	-7.00703	0.922283	44.4517	-89.0402	-9.68886	-20.9805	-7.00703	[[36,39,40],[7603,30,8301],[10161,3,10207],[2,4,2],[0.9,1,0.6]]	4 19 2	[39,36,40]
		O=C(OC1C(C)(C)C2C(CO)(C3C(C)(C4(C)C(C5C(C(=O)O)(CC4)CCC(C)(C)C5)=CC3)CC2)CC1)C	S(CCC([N+])C(=O)NC(C(=O)NC(C(=O)NC(C(=O)NC(C(=O)NC(C(=O)NCC(=O)NC(C(=O)NC(C(=O)NC(C(=O)NC(C(=O)NC(C(=O)N1C(C(=O)NCC(=O)NC(C(=O)NC(C(=O)NC(C(=O)NC(C(=O)NC(C(=O)NC(C(=O)NC(C(=O)NC(C(=O)NC(C(=O)NC(C(=O)NC(C(=O)NC(C(=O)NC(C(=O)NC(C(=O)NC(C(=O)NCC(=O)NC(C(=O)NCC(=O)NC(C(=O)NC(C(=O)NC(C(=O)NC(C(=O)NC(C(=O)NC(C(=O)NC(C(=O)NC(C(=O)NC(C(=O)NC(C(=O)NC(C(=O)NC(C(=O)NC(C(=O)NC(C(=O)NC(C(=O)NC(C(=O)NC(C(=O)NC…	1	11	-6.97161	1.56768	32.0104	-75.8972	-9.83855	-32.9465	-6.97161
		O=C(OC1C(C)(C)C2C(CO)(C3C(C)(C4(C)C(C5C(C(=O)O)(CC4)CCC(C)(C)C5)=CC3)CC2)CC1)C	S(CCC([N+])C(=O)NC(C(=O)NC(C(=O)NC(C(=O)NC(C(=O)NC(C(=O)NCC(=O)NC(C(=O)NC(C(=O)NC(C(=O)NC(C(=O)NC(C(=O)N1C(C(=O)NCC(=O)NC(C(=O)NC(C(=O)NC(C(=O)NC(C(=O)NC(C(=O)NC(C(=O)NC(C(=O)NC(C(=O)NC(C(=O)NC(C(=O)NC(C(=O)NC(C(=O)NC(C(=O)NC(C(=O)NC(C(=O)NCC(=O)NC(C(=O)NCC(=O)NC(C(=O)NC(C(=O)NC(C(=O)NC(C(=O)NC(C(=O)NC(C(=O)NC(C(=O)NC(C(=O)NC(C(=O)NC(C(=O)NC(C(=O)NC(C(=O)NC(C(=O)NC(C(=O)NC(C(=O)NC(C(=O)NC(C(=O)NC…	1	11	-6.88305	4.52401	684.473	-53.2884	-9.07433	-17.504	-6.88305	[36,7603,10161,2,1.8]	19 20	[36,36]
	LF13	O=C(O)C12C(C=3C(C)(C4(C)C(C5(C)C(C(CO)(C)C(O)C(O)C5)CC4)CC=3)CC1)CC(C)(C)CC2	S(CCC([N+])C(=O)NC(C(=O)NC(C(=O)NC(C(=O)NC(C(=O)NC(C(=O)NCC(=O)NC(C(=O)NC(C(=O)NC(C(=O)NC(C(=O)NC(C(=O)N1C(C(=O)NCC(=O)NC(C(=O)NC(C(=O)NC(C(=O)NC(C(=O)NC(C(=O)NC(C(=O)NC(C(=O)NC(C(=O)NC(C(=O)NC(C(=O)NC(C(=O)NC(C(=O)NC(C(=O)NC(C(=O)NC(C(=O)NCC(=O)NC(C(=O)NCC(=O)NC(C(=O)NC(C(=O)NC(C(=O)NC(C(=O)NC(C(=O)NC(C(=O)NC(C(=O)NC(C(=O)NC(C(=O)NC(C(=O)NC(C(=O)NC(C(=O)NC(C(=O)NC(C(=O)NC(C(=O)NC(C(=O)NC(C(=O)NC…	1	12	-7.00301	1.33966	61.4866	-66.7503	-10.5994	-36.5809	-7.00301	[32,7632,10164,4,2.2]	21 22	[32,32]
		O=C(O)C12C(C=3C(C)(C4(C)C(C5(C)C(C(CO)(C)C(O)C(O)C5)CC4)CC=3)CC1)CC(C)(C)CC2	S(CCC([N+])C(=O)NC(C(=O)NC(C(=O)NC(C(=O)NC(C(=O)NC(C(=O)NCC(=O)NC(C(=O)NC(C(=O)NC(C(=O)NC(C(=O)NC(C(=O)N1C(C(=O)NCC(=O)NC(C(=O)NC(C(=O)NC(C(=O)NC(C(=O)NC(C(=O)NC(C(=O)NC(C(=O)NC(C(=O)NC(C(=O)NC(C(=O)NC(C(=O)NC(C(=O)NC(C(=O)NC(C(=O)NC(C(=O)NCC(=O)NC(C(=O)NCC(=O)NC(C(=O)NC(C(=O)NC(C(=O)NC(C(=O)NC(C(=O)NC(C(=O)NC(C(=O)NC(C(=O)NC(C(=O)NC(C(=O)NC(C(=O)NC(C(=O)NC(C(=O)NC(C(=O)NC(C(=O)NC(C(=O)NC(C(=O)NC…	1	12	-6.98497	1.84093	62.5034	-72.47	-9.65359	-36.3954	-6.98497	[29,7643,10164,1,1]	8	29
		O=C(O)C12C(C=3C(C)(C4(C)C(C5(C)C(C(CO)(C)C(O)C(O)C5)CC4)CC=3)CC1)CC(C)(C)CC2	S(CCC([N+])C(=O)NC(C(=O)NC(C(=O)NC(C(=O)NC(C(=O)NC(C(=O)NCC(=O)NC(C(=O)NC(C(=O)NC(C(=O)NC(C(=O)NC(C(=O)N1C(C(=O)NCC(=O)NC(C(=O)NC(C(=O)NC(C(=O)NC(C(=O)NC(C(=O)NC(C(=O)NC(C(=O)NC(C(=O)NC(C(=O)NC(C(=O)NC(C(=O)NC(C(=O)NC(C(=O)NC(C(=O)NC(C(=O)NCC(=O)NC(C(=O)NCC(=O)NC(C(=O)NC(C(=O)NC(C(=O)NC(C(=O)NC(C(=O)NC(C(=O)NC(C(=O)NC(C(=O)NC(C(=O)NC(C(=O)NC(C(=O)NC(C(=O)NC(C(=O)NC(C(=O)NC(C(=O)NC(C(=O)NC(C(=O)NC…	1	12	-6.80239	1.03196	64.2325	-72.5657	-9.63686	-33.0673	-6.80239	[32,35,3,3,1.7]	23 24	[32,32]
		O=C(O)C12C(C=3C(C)(C4(C)C(C5(C)C(C(CO)(C)C(O)C(O)C5)CC4)CC=3)CC1)CC(C)(C)CC2	S(CCC([N+])C(=O)NC(C(=O)NC(C(=O)NC(C(=O)NC(C(=O)NC(C(=O)NCC(=O)NC(C(=O)NC(C(=O)NC(C(=O)NC(C(=O)NC(C(=O)N1C(C(=O)NCC(=O)NC(C(=O)NC(C(=O)NC(C(=O)NC(C(=O)NC(C(=O)NC(C(=O)NC(C(=O)NC(C(=O)NC(C(=O)NC(C(=O)NC(C(=O)NC(C(=O)NC(C(=O)NC(C(=O)NC(C(=O)NCC(=O)NC(C(=O)NCC(=O)NC(C(=O)NC(C(=O)NC(C(=O)NC(C(=O)NC(C(=O)NC(C(=O)NC(C(=O)NC(C(=O)NC(C(=O)NC(C(=O)NC(C(=O)NC(C(=O)NC(C(=O)NC(C(=O)NC(C(=O)NC(C(=O)NC(C(=O)NC…	1	12	-6.58423	1.90671	52.5967	-87.2084	-9.66337	-36.7543	-6.58423	[29,35,3,3,1.8]	23 24	[29,29]
		O=C(O)C12C(C=3C(C)(C4(C)C(C5(C)C(C(CO)(C)C(O)C(O)C5)CC4)CC=3)CC1)CC(C)(C)CC2	S(CCC([N+])C(=O)NC(C(=O)NC(C(=O)NC(C(=O)NC(C(=O)NC(C(=O)NCC(=O)NC(C(=O)NC(C(=O)NC(C(=O)NC(C(=O)NC(C(=O)N1C(C(=O)NCC(=O)NC(C(=O)NC(C(=O)NC(C(=O)NC(C(=O)NC(C(=O)NC(C(=O)NC(C(=O)NC(C(=O)NC(C(=O)NC(C(=O)NC(C(=O)NC(C(=O)NC(C(=O)NC(C(=O)NC(C(=O)NCC(=O)NC(C(=O)NCC(=O)NC(C(=O)NC(C(=O)NC(C(=O)NC(C(=O)NC(C(=O)NC(C(=O)NC(C(=O)NC(C(=O)NC(C(=O)NC(C(=O)NC(C(=O)NC(C(=O)NC(C(=O)NC(C(=O)NC(C(=O)NC(C(=O)NC(C(=O)NC…	1	12	-6.48183	1.74168	61.8498	-110.337	-9.87007	-32.7293	-6.48183	[38,7643,10164,1,1.6]	8 9	[38,38]
	Lfa	O=C(O)C12C(C(C(=C)C)CC1)C1C(C)(C3(C)C(C4(C)C(C(C)(C)C(=O)CC4)C(O)C3)CC1)CC2	S(CCC([N+])C(=O)NC(C(=O)NC(C(=O)NC(C(=O)NC(C(=O)NC(C(=O)NCC(=O)NC(C(=O)NC(C(=O)NC(C(=O)NC(C(=O)NC(C(=O)N1C(C(=O)NCC(=O)NC(C(=O)NC(C(=O)NC(C(=O)NC(C(=O)NC(C(=O)NC(C(=O)NC(C(=O)NC(C(=O)NC(C(=O)NC(C(=O)NC(C(=O)NC(C(=O)NC(C(=O)NC(C(=O)NC(C(=O)NCC(=O)NC(C(=O)NCC(=O)NC(C(=O)NC(C(=O)NC(C(=O)NC(C(=O)NC(C(=O)NC(C(=O)NC(C(=O)NC(C(=O)NC(C(=O)NC(C(=O)NC(C(=O)NC(C(=O)NC(C(=O)NC(C(=O)NC(C(=O)NC(C(=O)NC(C(=O)NC…	1	13	-7.0031	1.19304	81.6276	-62.3305	-8.41755	-36.6586	-7.0031	[[31,22],[35,8929],[3,10246],[3,4],[1.3,0.5]]	23 25	[31,22]
		O=C(O)C12C(C(C(=C)C)CC1)C1C(C)(C3(C)C(C4(C)C(C(C)(C)C(=O)CC4)C(O)C3)CC1)CC2	S(CCC([N+])C(=O)NC(C(=O)NC(C(=O)NC(C(=O)NC(C(=O)NC(C(=O)NCC(=O)NC(C(=O)NC(C(=O)NC(C(=O)NC(C(=O)NC(C(=O)N1C(C(=O)NCC(=O)NC(C(=O)NC(C(=O)NC(C(=O)NC(C(=O)NC(C(=O)NC(C(=O)NC(C(=O)NC(C(=O)NC(C(=O)NC(C(=O)NC(C(=O)NC(C(=O)NC(C(=O)NC(C(=O)NC(C(=O)NCC(=O)NC(C(=O)NCC(=O)NC(C(=O)NC(C(=O)NC(C(=O)NC(C(=O)NC(C(=O)NC(C(=O)NC(C(=O)NC(C(=O)NC(C(=O)NC(C(=O)NC(C(=O)NC(C(=O)NC(C(=O)NC(C(=O)NC(C(=O)NC(C(=O)NC(C(=O)NC…	1	13	-6.93456	2.25159	80.6806	-70.2835	-8.66813	-36.3956	-6.93456	[[31,22],[35,8929],[3,10246],[3,4],[1.2,0.5]]	23 25	[31,22]
		O=C(O)C12C(C(C(=C)C)CC1)C1C(C)(C3(C)C(C4(C)C(C(C)(C)C(=O)CC4)C(O)C3)CC1)CC2	S(CCC([N+])C(=O)NC(C(=O)NC(C(=O)NC(C(=O)NC(C(=O)NC(C(=O)NCC(=O)NC(C(=O)NC(C(=O)NC(C(=O)NC(C(=O)NC(C(=O)N1C(C(=O)NCC(=O)NC(C(=O)NC(C(=O)NC(C(=O)NC(C(=O)NC(C(=O)NC(C(=O)NC(C(=O)NC(C(=O)NC(C(=O)NC(C(=O)NC(C(=O)NC(C(=O)NC(C(=O)NC(C(=O)NC(C(=O)NCC(=O)NC(C(=O)NCC(=O)NC(C(=O)NC(C(=O)NC(C(=O)NC(C(=O)NC(C(=O)NC(C(=O)NC(C(=O)NC(C(=O)NC(C(=O)NC(C(=O)NC(C(=O)NC(C(=O)NC(C(=O)NC(C(=O)NC(C(=O)NC(C(=O)NC(C(=O)NC…	1	13	-6.67702	0.896516	80.5961	-75.4801	-8.78917	-34.2459	-6.67702	[[34,22],[7643,8938],[10164,10247],[1,4],[3.9,1]]	8 9 11	[34,34,22]
		O=C(O)C12C(C(C(=C)C)CC1)C1C(C)(C3(C)C(C4(C)C(C(C)(C)C(=O)CC4)C(O)C3)CC1)CC2	S(CCC([N+])C(=O)NC(C(=O)NC(C(=O)NC(C(=O)NC(C(=O)NC(C(=O)NCC(=O)NC(C(=O)NC(C(=O)NC(C(=O)NC(C(=O)NC(C(=O)N1C(C(=O)NCC(=O)NC(C(=O)NC(C(=O)NC(C(=O)NC(C(=O)NC(C(=O)NC(C(=O)NC(C(=O)NC(C(=O)NC(C(=O)NC(C(=O)NC(C(=O)NC(C(=O)NC(C(=O)NC(C(=O)NC(C(=O)NCC(=O)NC(C(=O)NCC(=O)NC(C(=O)NC(C(=O)NC(C(=O)NC(C(=O)NC(C(=O)NC(C(=O)NC(C(=O)NC(C(=O)NC(C(=O)NC(C(=O)NC(C(=O)NC(C(=O)NC(C(=O)NC(C(=O)NC(C(=O)NC(C(=O)NC(C(=O)NC…	1	13	-6.65915	1.85266	76.3262	-48.6719	-9.2963	-36.1817	-6.65915	[34,7643,10164,1,3.5]	8 9	[34,34]
		O=C(O)C12C(C(C(=C)C)CC1)C1C(C)(C3(C)C(C4(C)C(C(C)(C)C(=O)CC4)C(O)C3)CC1)CC2	S(CCC([N+])C(=O)NC(C(=O)NC(C(=O)NC(C(=O)NC(C(=O)NC(C(=O)NCC(=O)NC(C(=O)NC(C(=O)NC(C(=O)NC(C(=O)NC(C(=O)N1C(C(=O)NCC(=O)NC(C(=O)NC(C(=O)NC(C(=O)NC(C(=O)NC(C(=O)NC(C(=O)NC(C(=O)NC(C(=O)NC(C(=O)NC(C(=O)NC(C(=O)NC(C(=O)NC(C(=O)NC(C(=O)NC(C(=O)NCC(=O)NC(C(=O)NCC(=O)NC(C(=O)NC(C(=O)NC(C(=O)NC(C(=O)NC(C(=O)NC(C(=O)NC(C(=O)NC(C(=O)NC(C(=O)NC(C(=O)NC(C(=O)NC(C(=O)NC(C(=O)NC(C(=O)NC(C(=O)NC(C(=O)NC(C(=O)NC…	1	13	-6.5579	2.88373	109.059	-84.6659	-9.95017	-26.4882	-6.5579	[33,6912,10118,4,0.5]	26	33
	LFb	O=C(O)C12C(C=3C(C)(C4(C)C(C5(C)C(C(C)(C)C(O)CC5)CC4)CC=3)CC1)CC(C)(C)CC2	S(CCC([N+])C(=O)NC(C(=O)NC(C(=O)NC(C(=O)NC(C(=O)NC(C(=O)NCC(=O)NC(C(=O)NC(C(=O)NC(C(=O)NC(C(=O)NC(C(=O)N1C(C(=O)NCC(=O)NC(C(=O)NC(C(=O)NC(C(=O)NC(C(=O)NC(C(=O)NC(C(=O)NC(C(=O)NC(C(=O)NC(C(=O)NC(C(=O)NC(C(=O)NC(C(=O)NC(C(=O)NC(C(=O)NC(C(=O)NCC(=O)NC(C(=O)NCC(=O)NC(C(=O)NC(C(=O)NC(C(=O)NC(C(=O)NC(C(=O)NC(C(=O)NC(C(=O)NC(C(=O)NC(C(=O)NC(C(=O)NC(C(=O)NC(C(=O)NC(C(=O)NC(C(=O)NC(C(=O)NC(C(=O)NC(C(=O)NC…	1	14	-6.90253	1.49818	38.3736	-70.3022	-9.23627	-30.9595	-6.90253
		O=C(O)C12C(C=3C(C)(C4(C)C(C5(C)C(C(C)(C)C(O)CC5)CC4)CC=3)CC1)CC(C)(C)CC2	S(CCC([N+])C(=O)NC(C(=O)NC(C(=O)NC(C(=O)NC(C(=O)NC(C(=O)NCC(=O)NC(C(=O)NC(C(=O)NC(C(=O)NC(C(=O)NC(C(=O)N1C(C(=O)NCC(=O)NC(C(=O)NC(C(=O)NC(C(=O)NC(C(=O)NC(C(=O)NC(C(=O)NC(C(=O)NC(C(=O)NC(C(=O)NC(C(=O)NC(C(=O)NC(C(=O)NC(C(=O)NC(C(=O)NC(C(=O)NCC(=O)NC(C(=O)NCC(=O)NC(C(=O)NC(C(=O)NC(C(=O)NC(C(=O)NC(C(=O)NC(C(=O)NC(C(=O)NC(C(=O)NC(C(=O)NC(C(=O)NC(C(=O)NC(C(=O)NC(C(=O)NC(C(=O)NC(C(=O)NC(C(=O)NC(C(=O)NC…	1	14	-6.74009	2.28245	35.2432	-69.4432	-9.47836	-35.0259	-6.74009
		O=C(O)C12C(C=3C(C)(C4(C)C(C5(C)C(C(C)(C)C(O)CC5)CC4)CC=3)CC1)CC(C)(C)CC2	S(CCC([N+])C(=O)NC(C(=O)NC(C(=O)NC(C(=O)NC(C(=O)NC(C(=O)NCC(=O)NC(C(=O)NC(C(=O)NC(C(=O)NC(C(=O)NC(C(=O)N1C(C(=O)NCC(=O)NC(C(=O)NC(C(=O)NC(C(=O)NC(C(=O)NC(C(=O)NC(C(=O)NC(C(=O)NC(C(=O)NC(C(=O)NC(C(=O)NC(C(=O)NC(C(=O)NC(C(=O)NC(C(=O)NC(C(=O)NCC(=O)NC(C(=O)NCC(=O)NC(C(=O)NC(C(=O)NC(C(=O)NC(C(=O)NC(C(=O)NC(C(=O)NC(C(=O)NC(C(=O)NC(C(=O)NC(C(=O)NC(C(=O)NC(C(=O)NC(C(=O)NC(C(=O)NC(C(=O)NC(C(=O)NC(C(=O)NC…	1	14	-6.58282	1.35803	43.0836	-84.8069	-9.82178	-23.068	-6.58282	[35,8301,10207,2,5]	2 3	[35,35]
		O=C(O)C12C(C=3C(C)(C4(C)C(C5(C)C(C(C)(C)C(O)CC5)CC4)CC=3)CC1)CC(C)(C)CC2	S(CCC([N+])C(=O)NC(C(=O)NC(C(=O)NC(C(=O)NC(C(=O)NC(C(=O)NCC(=O)NC(C(=O)NC(C(=O)NC(C(=O)NC(C(=O)NC(C(=O)N1C(C(=O)NCC(=O)NC(C(=O)NC(C(=O)NC(C(=O)NC(C(=O)NC(C(=O)NC(C(=O)NC(C(=O)NC(C(=O)NC(C(=O)NC(C(=O)NC(C(=O)NC(C(=O)NC(C(=O)NC(C(=O)NC(C(=O)NCC(=O)NC(C(=O)NCC(=O)NC(C(=O)NC(C(=O)NC(C(=O)NC(C(=O)NC(C(=O)NC(C(=O)NC(C(=O)NC(C(=O)NC(C(=O)NC(C(=O)NC(C(=O)NC(C(=O)NC(C(=O)NC(C(=O)NC(C(=O)NC(C(=O)NC(C(=O)NC…	1	14	-6.4241	1.90579	35.7333	-86.3869	-9.99633	-32.3834	-6.4241	[36,7643,10164,1,2.2]	8 9	[36,36]
		O=C(O)C12C(C=3C(C)(C4(C)C(C5(C)C(C(C)(C)C(O)CC5)CC4)CC=3)CC1)CC(C)(C)CC2	S(CCC([N+])C(=O)NC(C(=O)NC(C(=O)NC(C(=O)NC(C(=O)NC(C(=O)NCC(=O)NC(C(=O)NC(C(=O)NC(C(=O)NC(C(=O)NC(C(=O)N1C(C(=O)NCC(=O)NC(C(=O)NC(C(=O)NC(C(=O)NC(C(=O)NC(C(=O)NC(C(=O)NC(C(=O)NC(C(=O)NC(C(=O)NC(C(=O)NC(C(=O)NC(C(=O)NC(C(=O)NC(C(=O)NC(C(=O)NCC(=O)NC(C(=O)NCC(=O)NC(C(=O)NC(C(=O)NC(C(=O)NC(C(=O)NC(C(=O)NC(C(=O)NC(C(=O)NC(C(=O)NC(C(=O)NC(C(=O)NC(C(=O)NC(C(=O)NC(C(=O)NC(C(=O)NC(C(=O)NC(C(=O)NC(C(=O)NC…	1	14	-6.20337	1.26456	52.3213	-73.3388	-10.6319	-18.435	-6.20337	[[35,36],[30,8301],[3,10207],[4,2],[0.7,1.1]]	4 2	[35,36]
	LFc	OCC12C(C=3C(C)(C4(C)C(C5(C)C(C(C)(C)C(O)CC5)CC4)CC=3)CC1)CC(C)(C)CC2	S(CCC([N+])C(=O)NC(C(=O)NC(C(=O)NC(C(=O)NC(C(=O)NC(C(=O)NCC(=O)NC(C(=O)NC(C(=O)NC(C(=O)NC(C(=O)NC(C(=O)N1C(C(=O)NCC(=O)NC(C(=O)NC(C(=O)NC(C(=O)NC(C(=O)NC(C(=O)NC(C(=O)NC(C(=O)NC(C(=O)NC(C(=O)NC(C(=O)NC(C(=O)NC(C(=O)NC(C(=O)NC(C(=O)NC(C(=O)NCC(=O)NC(C(=O)NCC(=O)NC(C(=O)NC(C(=O)NC(C(=O)NC(C(=O)NC(C(=O)NC(C(=O)NC(C(=O)NC(C(=O)NC(C(=O)NC(C(=O)NC(C(=O)NC(C(=O)NC(C(=O)NC(C(=O)NC(C(=O)NC(C(=O)NC(C(=O)NC…	1	15	-6.78519	1.75765	73.707	-52.9782	-8.736	-35.1558	-6.78519	[[32,28],[7643,8938],[10164,10247],[1,4],[1,1.7]]	8 11 12	[32,28,28]
		OCC12C(C=3C(C)(C4(C)C(C5(C)C(C(C)(C)C(O)CC5)CC4)CC=3)CC1)CC(C)(C)CC2	S(CCC([N+])C(=O)NC(C(=O)NC(C(=O)NC(C(=O)NC(C(=O)NC(C(=O)NCC(=O)NC(C(=O)NC(C(=O)NC(C(=O)NC(C(=O)NC(C(=O)N1C(C(=O)NCC(=O)NC(C(=O)NC(C(=O)NC(C(=O)NC(C(=O)NC(C(=O)NC(C(=O)NC(C(=O)NC(C(=O)NC(C(=O)NC(C(=O)NC(C(=O)NC(C(=O)NC(C(=O)NC(C(=O)NC(C(=O)NCC(=O)NC(C(=O)NCC(=O)NC(C(=O)NC(C(=O)NC(C(=O)NC(C(=O)NC(C(=O)NC(C(=O)NC(C(=O)NC(C(=O)NC(C(=O)NC(C(=O)NC(C(=O)NC(C(=O)NC(C(=O)NC(C(=O)NC(C(=O)NC(C(=O)NC(C(=O)NC…	1	15	-6.15175	2.87259	76.6343	-53.0227	-8.92527	-32.4051	-6.15175
		OCC12C(C=3C(C)(C4(C)C(C5(C)C(C(C)(C)C(O)CC5)CC4)CC=3)CC1)CC(C)(C)CC2	S(CCC([N+])C(=O)NC(C(=O)NC(C(=O)NC(C(=O)NC(C(=O)NC(C(=O)NCC(=O)NC(C(=O)NC(C(=O)NC(C(=O)NC(C(=O)NC(C(=O)N1C(C(=O)NCC(=O)NC(C(=O)NC(C(=O)NC(C(=O)NC(C(=O)NC(C(=O)NC(C(=O)NC(C(=O)NC(C(=O)NC(C(=O)NC(C(=O)NC(C(=O)NC(C(=O)NC(C(=O)NC(C(=O)NC(C(=O)NCC(=O)NC(C(=O)NCC(=O)NC(C(=O)NC(C(=O)NC(C(=O)NC(C(=O)NC(C(=O)NC(C(=O)NC(C(=O)NC(C(=O)NC(C(=O)NC(C(=O)NC(C(=O)NC(C(=O)NC(C(=O)NC(C(=O)NC(C(=O)NC(C(=O)NC(C(=O)NC…	1	15	-6.08572	1.92777	98.7315	-86.5221	-9.2074	-9.21169	-6.08572	[28,5087,10003,4,1.7]	1 10	[28,28]
		OCC12C(C=3C(C)(C4(C)C(C5(C)C(C(C)(C)C(O)CC5)CC4)CC=3)CC1)CC(C)(C)CC2	S(CCC([N+])C(=O)NC(C(=O)NC(C(=O)NC(C(=O)NC(C(=O)NC(C(=O)NCC(=O)NC(C(=O)NC(C(=O)NC(C(=O)NC(C(=O)NC(C(=O)N1C(C(=O)NCC(=O)NC(C(=O)NC(C(=O)NC(C(=O)NC(C(=O)NC(C(=O)NC(C(=O)NC(C(=O)NC(C(=O)NC(C(=O)NC(C(=O)NC(C(=O)NC(C(=O)NC(C(=O)NC(C(=O)NC(C(=O)NCC(=O)NC(C(=O)NCC(=O)NC(C(=O)NC(C(=O)NC(C(=O)NC(C(=O)NC(C(=O)NC(C(=O)NC(C(=O)NC(C(=O)NC(C(=O)NC(C(=O)NC(C(=O)NC(C(=O)NC(C(=O)NC(C(=O)NC(C(=O)NC(C(=O)NC(C(=O)NC…	1	15	-6.01724	2.14745	67.3913	-73.0507	-9.32951	-28.4989	-6.01724
		OCC12C(C=3C(C)(C4(C)C(C5(C)C(C(C)(C)C(O)CC5)CC4)CC=3)CC1)CC(C)(C)CC2	S(CCC([N+])C(=O)NC(C(=O)NC(C(=O)NC(C(=O)NC(C(=O)NC(C(=O)NCC(=O)NC(C(=O)NC(C(=O)NC(C(=O)NC(C(=O)NC(C(=O)N1C(C(=O)NCC(=O)NC(C(=O)NC(C(=O)NC(C(=O)NC(C(=O)NC(C(=O)NC(C(=O)NC(C(=O)NC(C(=O)NC(C(=O)NC(C(=O)NC(C(=O)NC(C(=O)NC(C(=O)NC(C(=O)NC(C(=O)NCC(=O)NC(C(=O)NCC(=O)NC(C(=O)NC(C(=O)NC(C(=O)NC(C(=O)NC(C(=O)NC(C(=O)NC(C(=O)NC(C(=O)NC(C(=O)NC(C(=O)NC(C(=O)NC(C(=O)NC(C(=O)NC(C(=O)NC(C(=O)NC(C(=O)NC(C(=O)NC…	1	15	-6.00372	1.30899	99.0738	-79.8296	-9.17061	-17.5905	-6.00372
	LFd	O=C1C(C)(C)C2C(C)(C3C(C)(C4(C)C(=CC3OC)C3C(CC4)CCC(C)(C)C3)CC2)CC1	S(CCC([N+])C(=O)NC(C(=O)NC(C(=O)NC(C(=O)NC(C(=O)NC(C(=O)NCC(=O)NC(C(=O)NC(C(=O)NC(C(=O)NC(C(=O)NC(C(=O)N1C(C(=O)NCC(=O)NC(C(=O)NC(C(=O)NC(C(=O)NC(C(=O)NC(C(=O)NC(C(=O)NC(C(=O)NC(C(=O)NC(C(=O)NC(C(=O)NC(C(=O)NC(C(=O)NC(C(=O)NC(C(=O)NC(C(=O)NCC(=O)NC(C(=O)NCC(=O)NC(C(=O)NC(C(=O)NC(C(=O)NC(C(=O)NC(C(=O)NC(C(=O)NC(C(=O)NC(C(=O)NC(C(=O)NC(C(=O)NC(C(=O)NC(C(=O)NC(C(=O)NC(C(=O)NC(C(=O)NC(C(=O)NC(C(=O)NC…	1	16	-7.2589	1.41463	72.5624	-61.6379	-9.92855	-25.7225	-7.2589	[28,5087,10003,4,0.9]	1	28
		O=C1C(C)(C)C2C(C)(C3C(C)(C4(C)C(=CC3OC)C3C(CC4)CCC(C)(C)C3)CC2)CC1	S(CCC([N+])C(=O)NC(C(=O)NC(C(=O)NC(C(=O)NC(C(=O)NC(C(=O)NCC(=O)NC(C(=O)NC(C(=O)NC(C(=O)NC(C(=O)NC(C(=O)N1C(C(=O)NCC(=O)NC(C(=O)NC(C(=O)NC(C(=O)NC(C(=O)NC(C(=O)NC(C(=O)NC(C(=O)NC(C(=O)NC(C(=O)NC(C(=O)NC(C(=O)NC(C(=O)NC(C(=O)NC(C(=O)NC(C(=O)NCC(=O)NC(C(=O)NCC(=O)NC(C(=O)NC(C(=O)NC(C(=O)NC(C(=O)NC(C(=O)NC(C(=O)NC(C(=O)NC(C(=O)NC(C(=O)NC(C(=O)NC(C(=O)NC(C(=O)NC(C(=O)NC(C(=O)NC(C(=O)NC(C(=O)NC(C(=O)NC…	1	16	-7.15899	0.61282	69.4123	-81.5416	-9.73203	-27.5757	-7.15899
		O=C1C(C)(C)C2C(C)(C3C(C)(C4(C)C(=CC3OC)C3C(CC4)CCC(C)(C)C3)CC2)CC1	S(CCC([N+])C(=O)NC(C(=O)NC(C(=O)NC(C(=O)NC(C(=O)NC(C(=O)NCC(=O)NC(C(=O)NC(C(=O)NC(C(=O)NC(C(=O)NC(C(=O)N1C(C(=O)NCC(=O)NC(C(=O)NC(C(=O)NC(C(=O)NC(C(=O)NC(C(=O)NC(C(=O)NC(C(=O)NC(C(=O)NC(C(=O)NC(C(=O)NC(C(=O)NC(C(=O)NC(C(=O)NC(C(=O)NC(C(=O)NCC(=O)NC(C(=O)NCC(=O)NC(C(=O)NC(C(=O)NC(C(=O)NC(C(=O)NC(C(=O)NC(C(=O)NC(C(=O)NC(C(=O)NC(C(=O)NC(C(=O)NC(C(=O)NC(C(=O)NC(C(=O)NC(C(=O)NC(C(=O)NC(C(=O)NC(C(=O)NC…	1	16	-6.94641	1.04178	57.8022	-65.9171	-9.65169	-34.7676	-6.94641
		O=C1C(C)(C)C2C(C)(C3C(C)(C4(C)C(=CC3OC)C3C(CC4)CCC(C)(C)C3)CC2)CC1	S(CCC([N+])C(=O)NC(C(=O)NC(C(=O)NC(C(=O)NC(C(=O)NC(C(=O)NCC(=O)NC(C(=O)NC(C(=O)NC(C(=O)NC(C(=O)NC(C(=O)N1C(C(=O)NCC(=O)NC(C(=O)NC(C(=O)NC(C(=O)NC(C(=O)NC(C(=O)NC(C(=O)NC(C(=O)NC(C(=O)NC(C(=O)NC(C(=O)NC(C(=O)NC(C(=O)NC(C(=O)NC(C(=O)NC(C(=O)NCC(=O)NC(C(=O)NCC(=O)NC(C(=O)NC(C(=O)NC(C(=O)NC(C(=O)NC(C(=O)NC(C(=O)NC(C(=O)NC(C(=O)NC(C(=O)NC(C(=O)NC(C(=O)NC(C(=O)NC(C(=O)NC(C(=O)NC(C(=O)NC(C(=O)NC(C(=O)NC…	1	16	-6.5248	2.76178	64.7	-80.3843	-9.99587	-25.9639	-6.5248
		O=C1C(C)(C)C2C(C)(C3C(C)(C4(C)C(=CC3OC)C3C(CC4)CCC(C)(C)C3)CC2)CC1	S(CCC([N+])C(=O)NC(C(=O)NC(C(=O)NC(C(=O)NC(C(=O)NC(C(=O)NCC(=O)NC(C(=O)NC(C(=O)NC(C(=O)NC(C(=O)NC(C(=O)N1C(C(=O)NCC(=O)NC(C(=O)NC(C(=O)NC(C(=O)NC(C(=O)NC(C(=O)NC(C(=O)NC(C(=O)NC(C(=O)NC(C(=O)NC(C(=O)NC(C(=O)NC(C(=O)NC(C(=O)NC(C(=O)NC(C(=O)NCC(=O)NC(C(=O)NCC(=O)NC(C(=O)NC(C(=O)NC(C(=O)NC(C(=O)NC(C(=O)NC(C(=O)NC(C(=O)NC(C(=O)NC(C(=O)NC(C(=O)NC(C(=O)NC(C(=O)NC(C(=O)NC(C(=O)NC(C(=O)NC(C(=O)NC(C(=O)NC…	1	16	-6.1385	3.1936	60.5375	-46.8511	-8.87539	-26.6076	-6.1385
	Lfe	OC1C(=C)C2C(C)(C3C(C)(C4(C)C(C5C(C)(CC4)CCC(C)(C)C5)=CC3)CC2)CC1O	S(CCC([N+])C(=O)NC(C(=O)NC(C(=O)NC(C(=O)NC(C(=O)NC(C(=O)NCC(=O)NC(C(=O)NC(C(=O)NC(C(=O)NC(C(=O)NC(C(=O)N1C(C(=O)NCC(=O)NC(C(=O)NC(C(=O)NC(C(=O)NC(C(=O)NC(C(=O)NC(C(=O)NC(C(=O)NC(C(=O)NC(C(=O)NC(C(=O)NC(C(=O)NC(C(=O)NC(C(=O)NC(C(=O)NC(C(=O)NCC(=O)NC(C(=O)NCC(=O)NC(C(=O)NC(C(=O)NC(C(=O)NC(C(=O)NC(C(=O)NC(C(=O)NC(C(=O)NC(C(=O)NC(C(=O)NC(C(=O)NC(C(=O)NC(C(=O)NC(C(=O)NC(C(=O)NC(C(=O)NC(C(=O)NC(C(=O)NC…	1	17	-6.78197	2.52567	96.9916	-97.5848	-9.48694	-32.1086	-6.78197	[[30,30],[35,5087],[3,10003],[3,4],[1.6,1.1]]	23 24 1	[30,30,30]
		OC1C(=C)C2C(C)(C3C(C)(C4(C)C(C5C(C)(CC4)CCC(C)(C)C5)=CC3)CC2)CC1O	S(CCC([N+])C(=O)NC(C(=O)NC(C(=O)NC(C(=O)NC(C(=O)NC(C(=O)NCC(=O)NC(C(=O)NC(C(=O)NC(C(=O)NC(C(=O)NC(C(=O)N1C(C(=O)NCC(=O)NC(C(=O)NC(C(=O)NC(C(=O)NC(C(=O)NC(C(=O)NC(C(=O)NC(C(=O)NC(C(=O)NC(C(=O)NC(C(=O)NC(C(=O)NC(C(=O)NC(C(=O)NC(C(=O)NC(C(=O)NCC(=O)NC(C(=O)NCC(=O)NC(C(=O)NC(C(=O)NC(C(=O)NC(C(=O)NC(C(=O)NC(C(=O)NC(C(=O)NC(C(=O)NC(C(=O)NC(C(=O)NC(C(=O)NC(C(=O)NC(C(=O)NC(C(=O)NC(C(=O)NC(C(=O)NC(C(=O)NC…	1	17	-6.7482	2.69628	95.0566	-53.1308	-9.84307	-31.7073	-6.7482	[[30,30],[35,5087],[3,10003],[3,4],[1.5,1.4]]	23 24 1	[30,30,30]
		OC1C(=C)C2C(C)(C3C(C)(C4(C)C(C5C(C)(CC4)CCC(C)(C)C5)=CC3)CC2)CC1O	S(CCC([N+])C(=O)NC(C(=O)NC(C(=O)NC(C(=O)NC(C(=O)NC(C(=O)NCC(=O)NC(C(=O)NC(C(=O)NC(C(=O)NC(C(=O)NC(C(=O)N1C(C(=O)NCC(=O)NC(C(=O)NC(C(=O)NC(C(=O)NC(C(=O)NC(C(=O)NC(C(=O)NC(C(=O)NC(C(=O)NC(C(=O)NC(C(=O)NC(C(=O)NC(C(=O)NC(C(=O)NC(C(=O)NC(C(=O)NCC(=O)NC(C(=O)NCC(=O)NC(C(=O)NC(C(=O)NC(C(=O)NC(C(=O)NC(C(=O)NC(C(=O)NC(C(=O)NC(C(=O)NC(C(=O)NC(C(=O)NC(C(=O)NC(C(=O)NC(C(=O)NC(C(=O)NC(C(=O)NC(C(=O)NC(C(=O)NC…	1	17	-6.69592	1.2808	97.5899	-81.9909	-9.77271	-15.0377	-6.69592	[28,5087,10003,4,0.5]	1	28
		OC1C(=C)C2C(C)(C3C(C)(C4(C)C(C5C(C)(CC4)CCC(C)(C)C5)=CC3)CC2)CC1O	S(CCC([N+])C(=O)NC(C(=O)NC(C(=O)NC(C(=O)NC(C(=O)NC(C(=O)NCC(=O)NC(C(=O)NC(C(=O)NC(C(=O)NC(C(=O)NC(C(=O)N1C(C(=O)NCC(=O)NC(C(=O)NC(C(=O)NC(C(=O)NC(C(=O)NC(C(=O)NC(C(=O)NC(C(=O)NC(C(=O)NC(C(=O)NC(C(=O)NC(C(=O)NC(C(=O)NC(C(=O)NC(C(=O)NC(C(=O)NCC(=O)NC(C(=O)NCC(=O)NC(C(=O)NC(C(=O)NC(C(=O)NC(C(=O)NC(C(=O)NC(C(=O)NC(C(=O)NC(C(=O)NC(C(=O)NC(C(=O)NC(C(=O)NC(C(=O)NC(C(=O)NC(C(=O)NC(C(=O)NC(C(=O)NC(C(=O)NC…	1	17	-6.3824	3.3271	78.8357	-71.9758	-9.5148	-34.084	-6.3824	[[28,30],[8938,30],[10247,3],[4,4],[1.7,0.7]]	4 11 12	[30,28,28]
		OC1C(=C)C2C(C)(C3C(C)(C4(C)C(C5C(C)(CC4)CCC(C)(C)C5)=CC3)CC2)CC1O	S(CCC([N+])C(=O)NC(C(=O)NC(C(=O)NC(C(=O)NC(C(=O)NC(C(=O)NCC(=O)NC(C(=O)NC(C(=O)NC(C(=O)NC(C(=O)NC(C(=O)N1C(C(=O)NCC(=O)NC(C(=O)NC(C(=O)NC(C(=O)NC(C(=O)NC(C(=O)NC(C(=O)NC(C(=O)NC(C(=O)NC(C(=O)NC(C(=O)NC(C(=O)NC(C(=O)NC(C(=O)NC(C(=O)NC(C(=O)NCC(=O)NC(C(=O)NCC(=O)NC(C(=O)NC(C(=O)NC(C(=O)NC(C(=O)NC(C(=O)NC(C(=O)NC(C(=O)NC(C(=O)NC(C(=O)NC(C(=O)NC(C(=O)NC(C(=O)NC(C(=O)NC(C(=O)NC(C(=O)NC(C(=O)NC(C(=O)NC…	1	17	-6.3775	0.970652	94.105	-72.0543	-10.1127	-21.8626	-6.3775	[28,30,3,4,2.6]	4 27	[28,28]
	LFf	O=C(O)C12C(C=3C(C)(C4(C)C(C56C(C(C)(C)C(O)(OC5)CC6)CC4)CC=3)CC1)CC(C)(C)CC2	S(CCC([N+])C(=O)NC(C(=O)NC(C(=O)NC(C(=O)NC(C(=O)NC(C(=O)NCC(=O)NC(C(=O)NC(C(=O)NC(C(=O)NC(C(=O)NC(C(=O)N1C(C(=O)NCC(=O)NC(C(=O)NC(C(=O)NC(C(=O)NC(C(=O)NC(C(=O)NC(C(=O)NC(C(=O)NC(C(=O)NC(C(=O)NC(C(=O)NC(C(=O)NC(C(=O)NC(C(=O)NC(C(=O)NC(C(=O)NCC(=O)NC(C(=O)NCC(=O)NC(C(=O)NC(C(=O)NC(C(=O)NC(C(=O)NC(C(=O)NC(C(=O)NC(C(=O)NC(C(=O)NC(C(=O)NC(C(=O)NC(C(=O)NC(C(=O)NC(C(=O)NC(C(=O)NC(C(=O)NC(C(=O)NC(C(=O)NC…	1	18	-6.31747	0.954689	37.8334	-87.0856	-8.71547	-31.4644	-6.31747	[31,8301,10207,2,1.9]	2 3	[31,31]
		O=C(O)C12C(C=3C(C)(C4(C)C(C56C(C(C)(C)C(O)(OC5)CC6)CC4)CC=3)CC1)CC(C)(C)CC2	S(CCC([N+])C(=O)NC(C(=O)NC(C(=O)NC(C(=O)NC(C(=O)NC(C(=O)NCC(=O)NC(C(=O)NC(C(=O)NC(C(=O)NC(C(=O)NC(C(=O)N1C(C(=O)NCC(=O)NC(C(=O)NC(C(=O)NC(C(=O)NC(C(=O)NC(C(=O)NC(C(=O)NC(C(=O)NC(C(=O)NC(C(=O)NC(C(=O)NC(C(=O)NC(C(=O)NC(C(=O)NC(C(=O)NC(C(=O)NCC(=O)NC(C(=O)NCC(=O)NC(C(=O)NC(C(=O)NC(C(=O)NC(C(=O)NC(C(=O)NC(C(=O)NC(C(=O)NC(C(=O)NC(C(=O)NC(C(=O)NC(C(=O)NC(C(=O)NC(C(=O)NC(C(=O)NC(C(=O)NC(C(=O)NC(C(=O)NC…	1	18	-6.25907	1.93975	36.0322	-87.0404	-9.32867	-30.4976	-6.25907
		O=C(O)C12C(C=3C(C)(C4(C)C(C56C(C(C)(C)C(O)(OC5)CC6)CC4)CC=3)CC1)CC(C)(C)CC2	S(CCC([N+])C(=O)NC(C(=O)NC(C(=O)NC(C(=O)NC(C(=O)NC(C(=O)NCC(=O)NC(C(=O)NC(C(=O)NC(C(=O)NC(C(=O)NC(C(=O)N1C(C(=O)NCC(=O)NC(C(=O)NC(C(=O)NC(C(=O)NC(C(=O)NC(C(=O)NC(C(=O)NC(C(=O)NC(C(=O)NC(C(=O)NC(C(=O)NC(C(=O)NC(C(=O)NC(C(=O)NC(C(=O)NC(C(=O)NCC(=O)NC(C(=O)NCC(=O)NC(C(=O)NC(C(=O)NC(C(=O)NC(C(=O)NC(C(=O)NC(C(=O)NC(C(=O)NC(C(=O)NC(C(=O)NC(C(=O)NC(C(=O)NC(C(=O)NC(C(=O)NC(C(=O)NC(C(=O)NC(C(=O)NC(C(=O)NC…	1	18	-6.02996	3.03118	34.1028	-39.7555	-9.1879	-29.9308	-6.02996
		O=C(O)C12C(C=3C(C)(C4(C)C(C56C(C(C)(C)C(O)(OC5)CC6)CC4)CC=3)CC1)CC(C)(C)CC2	S(CCC([N+])C(=O)NC(C(=O)NC(C(=O)NC(C(=O)NC(C(=O)NC(C(=O)NCC(=O)NC(C(=O)NC(C(=O)NC(C(=O)NC(C(=O)NC(C(=O)N1C(C(=O)NCC(=O)NC(C(=O)NC(C(=O)NC(C(=O)NC(C(=O)NC(C(=O)NC(C(=O)NC(C(=O)NC(C(=O)NC(C(=O)NC(C(=O)NC(C(=O)NC(C(=O)NC(C(=O)NC(C(=O)NC(C(=O)NCC(=O)NC(C(=O)NCC(=O)NC(C(=O)NC(C(=O)NC(C(=O)NC(C(=O)NC(C(=O)NC(C(=O)NC(C(=O)NC(C(=O)NC(C(=O)NC(C(=O)NC(C(=O)NC(C(=O)NC(C(=O)NC(C(=O)NC(C(=O)NC(C(=O)NC(C(=O)NC…	1	18	-6.00175	2.09765	35.7229	-63.8823	-8.96893	-27.9118	-6.00175	[28,5092,10003,3,1.1]	28	28
		O=C(O)C12C(C=3C(C)(C4(C)C(C56C(C(C)(C)C(O)(OC5)CC6)CC4)CC=3)CC1)CC(C)(C)CC2	S(CCC([N+])C(=O)NC(C(=O)NC(C(=O)NC(C(=O)NC(C(=O)NC(C(=O)NCC(=O)NC(C(=O)NC(C(=O)NC(C(=O)NC(C(=O)NC(C(=O)N1C(C(=O)NCC(=O)NC(C(=O)NC(C(=O)NC(C(=O)NC(C(=O)NC(C(=O)NC(C(=O)NC(C(=O)NC(C(=O)NC(C(=O)NC(C(=O)NC(C(=O)NC(C(=O)NC(C(=O)NC(C(=O)NC(C(=O)NCC(=O)NC(C(=O)NCC(=O)NC(C(=O)NC(C(=O)NC(C(=O)NC(C(=O)NC(C(=O)NC(C(=O)NC(C(=O)NC(C(=O)NC(C(=O)NC(C(=O)NC(C(=O)NC(C(=O)NC(C(=O)NC(C(=O)NC(C(=O)NC(C(=O)NC(C(=O)NC…	1	18	-5.97416	3.48558	32.1152	-48.8554	-8.57211	-31.7311	-5.97416	[31,8301,10207,2,0.5]	2	31
	LFg	O=C(O)C12C(C(C)C(C)CC1)C=1C(C)(C3(C)C(C4(C)C(C(C)(C)C(O)CC4)CC3)CC=1)CC2	S(CCC([N+])C(=O)NC(C(=O)NC(C(=O)NC(C(=O)NC(C(=O)NC(C(=O)NCC(=O)NC(C(=O)NC(C(=O)NC(C(=O)NC(C(=O)NC(C(=O)N1C(C(=O)NCC(=O)NC(C(=O)NC(C(=O)NC(C(=O)NC(C(=O)NC(C(=O)NC(C(=O)NC(C(=O)NC(C(=O)NC(C(=O)NC(C(=O)NC(C(=O)NC(C(=O)NC(C(=O)NC(C(=O)NC(C(=O)NCC(=O)NC(C(=O)NCC(=O)NC(C(=O)NC(C(=O)NC(C(=O)NC(C(=O)NC(C(=O)NC(C(=O)NC(C(=O)NC(C(=O)NC(C(=O)NC(C(=O)NC(C(=O)NC(C(=O)NC(C(=O)NC(C(=O)NC(C(=O)NC(C(=O)NC(C(=O)NC…	1	19	-7.05561	1.89042	65.1053	-94.4771	-10.3533	-38.2141	-7.05561	[[36,26],[7643,8938],[10164,10247],[1,4],[2.3,1]]	8 9 11	[36,36,26]
		O=C(O)C12C(C(C)C(C)CC1)C=1C(C)(C3(C)C(C4(C)C(C(C)(C)C(O)CC4)CC3)CC=1)CC2	S(CCC([N+])C(=O)NC(C(=O)NC(C(=O)NC(C(=O)NC(C(=O)NC(C(=O)NCC(=O)NC(C(=O)NC(C(=O)NC(C(=O)NC(C(=O)NC(C(=O)N1C(C(=O)NCC(=O)NC(C(=O)NC(C(=O)NC(C(=O)NC(C(=O)NC(C(=O)NC(C(=O)NC(C(=O)NC(C(=O)NC(C(=O)NC(C(=O)NC(C(=O)NC(C(=O)NC(C(=O)NC(C(=O)NC(C(=O)NCC(=O)NC(C(=O)NCC(=O)NC(C(=O)NC(C(=O)NC(C(=O)NC(C(=O)NC(C(=O)NC(C(=O)NC(C(=O)NC(C(=O)NC(C(=O)NC(C(=O)NC(C(=O)NC(C(=O)NC(C(=O)NC(C(=O)NC(C(=O)NC(C(=O)NC(C(=O)NC…	1	19	-6.69157	1.06467	58.777	-78.8313	-9.89805	-30.1149	-6.69157
		O=C(O)C12C(C(C)C(C)CC1)C=1C(C)(C3(C)C(C4(C)C(C(C)(C)C(O)CC4)CC3)CC=1)CC2	S(CCC([N+])C(=O)NC(C(=O)NC(C(=O)NC(C(=O)NC(C(=O)NC(C(=O)NCC(=O)NC(C(=O)NC(C(=O)NC(C(=O)NC(C(=O)NC(C(=O)N1C(C(=O)NCC(=O)NC(C(=O)NC(C(=O)NC(C(=O)NC(C(=O)NC(C(=O)NC(C(=O)NC(C(=O)NC(C(=O)NC(C(=O)NC(C(=O)NC(C(=O)NC(C(=O)NC(C(=O)NC(C(=O)NC(C(=O)NCC(=O)NC(C(=O)NCC(=O)NC(C(=O)NC(C(=O)NC(C(=O)NC(C(=O)NC(C(=O)NC(C(=O)NC(C(=O)NC(C(=O)NC(C(=O)NC(C(=O)NC(C(=O)NC(C(=O)NC(C(=O)NC(C(=O)NC(C(=O)NC(C(=O)NC(C(=O)NC…	1	19	-6.68406	1.75733	58.1497	-78.51	-9.50381	-29.157	-6.68406	[26,7611,10162,3,0.8]	29	26
		O=C(O)C12C(C(C)C(C)CC1)C=1C(C)(C3(C)C(C4(C)C(C(C)(C)C(O)CC4)CC3)CC=1)CC2	S(CCC([N+])C(=O)NC(C(=O)NC(C(=O)NC(C(=O)NC(C(=O)NC(C(=O)NCC(=O)NC(C(=O)NC(C(=O)NC(C(=O)NC(C(=O)NC(C(=O)N1C(C(=O)NCC(=O)NC(C(=O)NC(C(=O)NC(C(=O)NC(C(=O)NC(C(=O)NC(C(=O)NC(C(=O)NC(C(=O)NC(C(=O)NC(C(=O)NC(C(=O)NC(C(=O)NC(C(=O)NC(C(=O)NC(C(=O)NCC(=O)NC(C(=O)NCC(=O)NC(C(=O)NC(C(=O)NC(C(=O)NC(C(=O)NC(C(=O)NC(C(=O)NC(C(=O)NC(C(=O)NC(C(=O)NC(C(=O)NC(C(=O)NC(C(=O)NC(C(=O)NC(C(=O)NC(C(=O)NC(C(=O)NC(C(=O)NC…	1	19	-6.51359	1.67377	52.7566	-87.2525	-8.92853	-33.2384	-6.51359	[35,7632,10164,4,2.5]	21 22	[35,35]
		O=C(O)C12C(C(C)C(C)CC1)C=1C(C)(C3(C)C(C4(C)C(C(C)(C)C(O)CC4)CC3)CC=1)CC2	S(CCC([N+])C(=O)NC(C(=O)NC(C(=O)NC(C(=O)NC(C(=O)NC(C(=O)NCC(=O)NC(C(=O)NC(C(=O)NC(C(=O)NC(C(=O)NC(C(=O)N1C(C(=O)NCC(=O)NC(C(=O)NC(C(=O)NC(C(=O)NC(C(=O)NC(C(=O)NC(C(=O)NC(C(=O)NC(C(=O)NC(C(=O)NC(C(=O)NC(C(=O)NC(C(=O)NC(C(=O)NC(C(=O)NC(C(=O)NCC(=O)NC(C(=O)NCC(=O)NC(C(=O)NC(C(=O)NC(C(=O)NC(C(=O)NC(C(=O)NC(C(=O)NC(C(=O)NC(C(=O)NC(C(=O)NC(C(=O)NC(C(=O)NC(C(=O)NC(C(=O)NC(C(=O)NC(C(=O)NC(C(=O)NC(C(=O)NC…	1	19	-6.47713	1.44368	54.1772	-73.5492	-8.98459	-33.6847	-6.47713

## Sheet: ANXA5-1hak-interaction
	Score
1hak ligand	-8.20953	Ligand Receptor Interaction Distance E (kcal/mol)
		S14 20 OE1 GLN 3 (A) H-donor 3.41 -0.7
		O23 25 N ILE 247 (A) H-acceptor 3.26 -1.1
	-8.20113	Ligand Receptor Interaction Distance E (kcal/mol)
		O23 25 NH2 ARG 207 (A) H-acceptor 2.93 -3.3
	-8.02178	Ligand Receptor Interaction Distance E (kcal/mol)
		6-ring NH1 ARG 161 (A) pi-cation 3.32 -0.8
LF01	-6.57324	Ligand Receptor Interaction Distance E (kcal/mol)
		O 37 OD2 ASP 164 (A) H-donor 2.81 -3.1
	-6.52006	Ligand Receptor Interaction Distance E (kcal/mol)
		O 36 N GLN 3 (B) H-acceptor 3.42 -0.8
		O 37 NH2 ARG 207 (A) H-acceptor 3.27 -0.6
	-6.35636	Ligand Receptor Interaction Distance E (kcal/mol)
		O 36 CA THR 118 (A) H-acceptor 3.20 -0.8
	-6.30336	Ligand Receptor Interaction Distance E (kcal/mol)
		O 36 NH2 ARG 207 (A) H-acceptor 3.02 -4.6
LF02	-7.04023	Ligand Receptor Interaction Distance E (kcal/mol)
		O 28 N GLN 3 (A) H-acceptor 3.45 -0.7
LF03	-6.36967	Ligand Receptor Interaction Distance E (kcal/mol)
		O 35 NH2 ARG 207 (A) H-acceptor 3.08 -4.6
	-6.34961	Ligand Receptor Interaction Distance E (kcal/mol)
		O 35 N GLN 3 (B) H-acceptor 3.42 -0.7
	-6.21423	Ligand Receptor Interaction Distance E (kcal/mol)
		O 28 N GLN 3 (B) H-acceptor 3.20 -0.9
LF04	-6.47377	Ligand Receptor Interaction Distance E (kcal/mol)
		O 22 O SER 243 (A) H-donor 3.23 -0.9
		O 32 OE1 GLU 120 (A) H-donor 2.83 -3.2
	-6.41351	Ligand Receptor Interaction Distance E (kcal/mol)
		O 22 NH2 ARG 207 (A) H-acceptor 3.13 -2.0
	-6.34305	Ligand Receptor Interaction Distance E (kcal/mol)
		O 22 O SER 243 (A) H-donor 2.95 -0.9
LF05	-6.64747	Ligand Receptor Interaction Distance E (kcal/mol)
		O 35 N GLN 3 (B) H-acceptor 3.36 -1.0
		O 36 NH2 ARG 207 (A) H-acceptor 3.01 -1.1
	-6.6015	Ligand Receptor Interaction Distance E (kcal/mol)
		O 35 N GLN 3 (B) H-acceptor 3.27 -1.5
		O 36 NH2 ARG 207 (A) H-acceptor 3.06 -1.1
	-6.51416	Ligand Receptor Interaction Distance E (kcal/mol)
		O 35 NH2 ARG 207 (A) H-acceptor 2.97 -5.2
	-6.45757	Ligand Receptor Interaction Distance E (kcal/mol)
		O 36 OD2 ASP 164 (A) H-donor 2.94 -3.6
LF06	-6.37162	Ligand Receptor Interaction Distance E (kcal/mol)
		O 26 N GLN 3 (B) H-acceptor 3.43 -0.8
	-6.32317	Ligand Receptor Interaction Distance E (kcal/mol)
		O 26 N GLN 3 (A) H-acceptor 3.29 -1.1
	-6.30565	Ligand Receptor Interaction Distance E (kcal/mol)
		O 26 N GLN 3 (A) H-acceptor 3.03 -2.1
LF07	-6.08456	Ligand Receptor Interaction Distance E (kcal/mol)
		O 34 N GLN 3 (B) H-acceptor 3.18 -1.3
LF08	-6.85362	Ligand Receptor Interaction Distance E (kcal/mol)
		O 22 O SER 243 (A) H-donor 3.34 -0.6
	-6.70277	Ligand Receptor Interaction Distance E (kcal/mol)
		O 33 OD2 ASP 164 (A) H-donor 2.91 -3.0
		O 22 NH2 ARG 207 (A) H-acceptor 3.27 -1.2
	-6.43176	Ligand Receptor Interaction Distance E (kcal/mol)
		O 22 NH2 ARG 207 (A) H-acceptor 3.24 -1.4
LF09	-6.68259	Ligand Receptor Interaction Distance E (kcal/mol)
		O 33 OD2 ASP 164 (A) H-donor 2.88 -3.0
	-6.43419	Ligand Receptor Interaction Distance E (kcal/mol)
		O 32 N GLN 3 (B) H-acceptor 3.22 -0.7
		O 32 NH2 ARG 207 (A) H-acceptor 3.24 -1.4
LF10	-6.71418	Ligand Receptor Interaction Distance E (kcal/mol)
		O 32 N ILE 247 (A) H-acceptor 2.99 -3.7
		O 34 N GLN 3 (A) H-acceptor 3.01 -0.8
	-6.39583	Ligand Receptor Interaction Distance E (kcal/mol)
		O 32 NH2 ARG 207 (B) H-acceptor 3.16 -2.5
		O 32 N ALA 2 (A) H-acceptor 3.00 -2.2
		O 33 N LEU 5 (B) H-acceptor 3.03 -3.8
	-6.3493	Ligand Receptor Interaction Distance E (kcal/mol)
		O 32 NH2 ARG 207 (A) H-acceptor 3.27 -0.7
LF12	-7.20123	Ligand Receptor Interaction Distance E (kcal/mol)
		O 39 NH2 ARG 207 (A) H-acceptor 3.04 -4.7
	-7.00703	Ligand Receptor Interaction Distance E (kcal/mol)
		O 36 NH2 ARG 161 (A) H-acceptor 2.95 -1.1
		O 39 N GLN 3 (B) H-acceptor 3.30 -1.1
	-6.88305	Ligand Receptor Interaction Distance E (kcal/mol)
		O 36 NH2 ARG 161 (A) H-acceptor 2.94 -2.0
LF13	-7.00301	Ligand Receptor Interaction Distance E (kcal/mol)
		O 32 N ASP 164 (A) H-acceptor 3.03 -1.8
	-6.98497	Ligand Receptor Interaction Distance E (kcal/mol)
		O 29 OD2 ASP 164 (A) H-donor 3.06 -1.1
	-6.80239	Ligand Receptor Interaction Distance E (kcal/mol)
		O 32 O GLN 3 (B) H-donor 2.76 -1.9
	-6.58423	Ligand Receptor Interaction Distance E (kcal/mol)
		O 29 O GLN 3 (B) H-donor 2.87 -1.9
	-6.48183	Ligand Receptor Interaction Distance E (kcal/mol)
		O 38 OD2 ASP 164 (A) H-donor 2.90 -1.8
Lfa	-7.0031	Ligand Receptor Interaction Distance E (kcal/mol)
		O 31 O GLN 3 (B) H-donor 2.79 -1.5
	-6.93456	Ligand Receptor Interaction Distance E (kcal/mol)
		O 31 O GLN 3 (B) H-donor 2.78 -1.4
	-6.67702	Ligand Receptor Interaction Distance E (kcal/mol)
		O 34 OD2 ASP 164 (A) H-donor 2.85 -4.1
		O 22 N ILE 247 (A) H-acceptor 3.44 -1.1
	-6.65915	Ligand Receptor Interaction Distance E (kcal/mol)
		O 34 OD2 ASP 164 (A) H-donor 2.85 -3.7
LFb	-6.58282	Ligand Receptor Interaction Distance E (kcal/mol)
		O 35 NH2 ARG 207 (A) H-acceptor 2.97 -5.2
	-6.4241	Ligand Receptor Interaction Distance E (kcal/mol)
		O 36 OD2 ASP 164 (A) H-donor 2.86 -2.4
	-6.20337	Ligand Receptor Interaction Distance E (kcal/mol)
		O 35 N GLN 3 (B) H-acceptor 3.41 -0.8
		O 36 NH2 ARG 207 (A) H-acceptor 3.02 -1.0
LFc	-6.78519	Ligand Receptor Interaction Distance E (kcal/mol)
		O 32 OD2 ASP 164 (A) H-donor 3.07 -1.1
		O 28 N ILE 247 (A) H-acceptor 3.12 -1.6
	-6.08572	Ligand Receptor Interaction Distance E (kcal/mol)
		O 28 N GLN 3 (A) H-acceptor 3.24 -1.7
LFd	-7.2589	Ligand Receptor Interaction Distance E (kcal/mol)
		O 28 N GLN 3 (A) H-acceptor 3.37 -1.0
Lfe	-6.78197	Ligand Receptor Interaction Distance E (kcal/mol)
		O 30 O GLN 3 (B) H-donor 2.72 -1.7
		O 30 N GLN 3 (A) H-acceptor 3.29 -1.2
	-6.7482	Ligand Receptor Interaction Distance E (kcal/mol)
		O 30 O GLN 3 (B) H-donor 2.78 -1.6
		O 30 N GLN 3 (A) H-acceptor 3.21 -1.4
	-6.3824	Ligand Receptor Interaction Distance E (kcal/mol)
		O 28 N ILE 247 (A) H-acceptor 3.18 -1.7
		O 30 N GLN 3 (B) H-acceptor 3.41 -0.6
	-6.3775	Ligand Receptor Interaction Distance E (kcal/mol)
		O 28 N GLN 3 (B) H-acceptor 2.94 -2.6
LFf	-6.31747	Ligand Receptor Interaction Distance E (kcal/mol)
		O 31 NH2 ARG 207 (A) H-acceptor 3.16 -2.0
	-6.00175	Ligand Receptor Interaction Distance E (kcal/mol)
		O 28 O GLN 3 (A) H-donor 3.00 -1.2
LFg	-7.05561	Ligand Receptor Interaction Distance E (kcal/mol)
		O 36 OD2 ASP 164 (A) H-donor 2.90 -2.4
		O 26 N ILE 247 (A) H-acceptor 3.38 -0.9
	-6.68406	Ligand Receptor Interaction Distance E (kcal/mol)
		O 26 O ASP 162 (A) H-donor 2.95 -1.0
	-6.51359	Ligand Receptor Interaction Distance E (kcal/mol)
		O 35 N ASP 164 (A) H-acceptor 3.16 -2.7

## Sheet: HPGDS-2cvd-score
		mol	receptor	rseq	mseq	S	rmsd_refine	E_conf	E_place	E_score1	E_refine	E_score2	PLIF_raw	FP:PLIF	PLIF_ligidx
	2cvd ligand	O(C(C1CCCCC1)C1CCCCC1)C1CC[N+](CCCc2nnn[n-]2)CC1	S(CCC(NC(=O)C(NC(=O)C(NC(=O)C(NC(=O)C(NC(=O)C(NC(=O)C(NC(=O)C(NC(=O)C(NC(=O)C(NC(=O)C(NC(=O)C(NC(=O)C(NC(=O)C(NC(=O)C(NC(=O)C(NC(=O)C(NC(=O)C(NC(=O)C(NC(=O)C(NC(=O)CNC(=O)C(NC(=O)C(NC(=O)C(NC(=O)C(NC(=O)C(NC(=O)C(NC(=O)C(NC(=O)C(NC(=O)C(NC(=O)C(NC(=O)C(NC(=O)C(NC(=O)C(NC(=O)C(NC(=O)C(NC(=O)C(NC(=O)C(NC(=O)C(NC(=O)C(NC(=O)C(NC(=O)CNC(=O)C(NC(=O)C(NC(=O)C(NC(=O)C(NC(=O)C(NC(=O)C1N(C(=O)C(NC(=O)C(NC…	1	1	-8.32501	4.81262	-90.2291	-61.9244	-12.4003	-39.6708	-8.32501	[[20,25,38],[174,174,174],[20011,20011,20011],[1,1,1],[1.4,0.8,2.5]]	1 2	[[20,25,38],38]
		O(C(C1CCCCC1)C1CCCCC1)C1CC[N+](CCCc2nnn[n-]2)CC1	S(CCC(NC(=O)C(NC(=O)C(NC(=O)C(NC(=O)C(NC(=O)C(NC(=O)C(NC(=O)C(NC(=O)C(NC(=O)C(NC(=O)C(NC(=O)C(NC(=O)C(NC(=O)C(NC(=O)C(NC(=O)C(NC(=O)C(NC(=O)C(NC(=O)C(NC(=O)C(NC(=O)CNC(=O)C(NC(=O)C(NC(=O)C(NC(=O)C(NC(=O)C(NC(=O)C(NC(=O)C(NC(=O)C(NC(=O)C(NC(=O)C(NC(=O)C(NC(=O)C(NC(=O)C(NC(=O)C(NC(=O)C(NC(=O)C(NC(=O)C(NC(=O)C(NC(=O)C(NC(=O)C(NC(=O)CNC(=O)C(NC(=O)C(NC(=O)C(NC(=O)C(NC(=O)C(NC(=O)C1N(C(=O)C(NC(=O)C(NC…	1	1	-8.18909	1.75639	-84.5089	-68.0705	-11.1677	-41.4614	-8.18909	[[35,36],[842,822],[20051,20050],[4,4],[0.7,0.5]]	3 4	[36,35]
		O(C(C1CCCCC1)C1CCCCC1)C1CC[N+](CCCc2nnn[n-]2)CC1	S(CCC(NC(=O)C(NC(=O)C(NC(=O)C(NC(=O)C(NC(=O)C(NC(=O)C(NC(=O)C(NC(=O)C(NC(=O)C(NC(=O)C(NC(=O)C(NC(=O)C(NC(=O)C(NC(=O)C(NC(=O)C(NC(=O)C(NC(=O)C(NC(=O)C(NC(=O)C(NC(=O)CNC(=O)C(NC(=O)C(NC(=O)C(NC(=O)C(NC(=O)C(NC(=O)C(NC(=O)C(NC(=O)C(NC(=O)C(NC(=O)C(NC(=O)C(NC(=O)C(NC(=O)C(NC(=O)C(NC(=O)C(NC(=O)C(NC(=O)C(NC(=O)C(NC(=O)C(NC(=O)C(NC(=O)CNC(=O)C(NC(=O)C(NC(=O)C(NC(=O)C(NC(=O)C(NC(=O)C1N(C(=O)C(NC(=O)C(NC…	1	1	-8.01197	2.43444	-79.7434	-86.6198	-11.0739	-38.2266	-8.01197	[[17,17,17,17,17,23,23,23,23,23],[1658,1661,1664,1662,1659,1658,1661,1664,1662,1659],[20104,20104,20104,20104,20104,20104,20104,20104,20104,20104],[10,10,10,10,10,10,10,10,10,10],[0.6,0.6,0.6,0.6,0.6,0.9,0.9,0.9,0.9,0.9]]	5	[[17,17,17,17,17,23,23,23,23,23]]
		O(C(C1CCCCC1)C1CCCCC1)C1CC[N+](CCCc2nnn[n-]2)CC1	S(CCC(NC(=O)C(NC(=O)C(NC(=O)C(NC(=O)C(NC(=O)C(NC(=O)C(NC(=O)C(NC(=O)C(NC(=O)C(NC(=O)C(NC(=O)C(NC(=O)C(NC(=O)C(NC(=O)C(NC(=O)C(NC(=O)C(NC(=O)C(NC(=O)C(NC(=O)C(NC(=O)CNC(=O)C(NC(=O)C(NC(=O)C(NC(=O)C(NC(=O)C(NC(=O)C(NC(=O)C(NC(=O)C(NC(=O)C(NC(=O)C(NC(=O)C(NC(=O)C(NC(=O)C(NC(=O)C(NC(=O)C(NC(=O)C(NC(=O)C(NC(=O)C(NC(=O)C(NC(=O)C(NC(=O)CNC(=O)C(NC(=O)C(NC(=O)C(NC(=O)C(NC(=O)C(NC(=O)C1N(C(=O)C(NC(=O)C(NC…	1	1	-7.53738	2.23525	-70.7417	-86.1473	-10.8202	-34.3092	-7.53738	[36,194,20012,7,1.727069383]	6	36
		O(C(C1CCCCC1)C1CCCCC1)C1CC[N+](CCCc2nnn[n-]2)CC1	S(CCC(NC(=O)C(NC(=O)C(NC(=O)C(NC(=O)C(NC(=O)C(NC(=O)C(NC(=O)C(NC(=O)C(NC(=O)C(NC(=O)C(NC(=O)C(NC(=O)C(NC(=O)C(NC(=O)C(NC(=O)C(NC(=O)C(NC(=O)C(NC(=O)C(NC(=O)C(NC(=O)CNC(=O)C(NC(=O)C(NC(=O)C(NC(=O)C(NC(=O)C(NC(=O)C(NC(=O)C(NC(=O)C(NC(=O)C(NC(=O)C(NC(=O)C(NC(=O)C(NC(=O)C(NC(=O)C(NC(=O)C(NC(=O)C(NC(=O)C(NC(=O)C(NC(=O)C(NC(=O)C(NC(=O)CNC(=O)C(NC(=O)C(NC(=O)C(NC(=O)C(NC(=O)C(NC(=O)C1N(C(=O)C(NC(=O)C(NC…	1	1	-7.37846	1.45714	-79.8033	-58.9547	-11.1798	-28.2582	-7.37846
		mol	receptor	rseq	mseq	S	rmsd_refine	E_conf	E_place	E_score1	E_refine	E_score2	PLIF_raw	FP:PLIF	PLIF_ligidx
	LF01	O=C(O)C12C(C(C(=C)C)CC1)C1C(C)(C3(C)C(C4(C)C(C(C)(C)C(=O)CC4)CC3)CC1)CC2	S(CCC(NC(=O)C(NC(=O)C(NC(=O)C(NC(=O)C(NC(=O)C(NC(=O)C(NC(=O)C(NC(=O)C(NC(=O)C(NC(=O)C(NC(=O)C(NC(=O)C(NC(=O)C(NC(=O)C(NC(=O)C(NC(=O)C(NC(=O)C(NC(=O)C(NC(=O)C(NC(=O)CNC(=O)C(NC(=O)C(NC(=O)C(NC(=O)C(NC(=O)C(NC(=O)C(NC(=O)C(NC(=O)C(NC(=O)C(NC(=O)C(NC(=O)C(NC(=O)C(NC(=O)C(NC(=O)C(NC(=O)C(NC(=O)C(NC(=O)C(NC(=O)C(NC(=O)C(NC(=O)C(NC(=O)CNC(=O)C(NC(=O)C(NC(=O)C(NC(=O)C(NC(=O)C(NC(=O)C1N(C(=O)C(NC(=O)C(NC…	1	1	-7.68382	0.941459	100.539	-89.2877	-9.88477	-27.9562	-7.68382	[[14,14,14,14,14],[1662,1664,1661,1658,1659],[20104,20104,20104,20104,20104],[10,10,10,10,10],[0.5,0.5,0.5,0.5,0.5]]	1	[[14,14,14,14,14]]
		O=C(O)C12C(C(C(=C)C)CC1)C1C(C)(C3(C)C(C4(C)C(C(C)(C)C(=O)CC4)CC3)CC1)CC2	S(CCC(NC(=O)C(NC(=O)C(NC(=O)C(NC(=O)C(NC(=O)C(NC(=O)C(NC(=O)C(NC(=O)C(NC(=O)C(NC(=O)C(NC(=O)C(NC(=O)C(NC(=O)C(NC(=O)C(NC(=O)C(NC(=O)C(NC(=O)C(NC(=O)C(NC(=O)C(NC(=O)CNC(=O)C(NC(=O)C(NC(=O)C(NC(=O)C(NC(=O)C(NC(=O)C(NC(=O)C(NC(=O)C(NC(=O)C(NC(=O)C(NC(=O)C(NC(=O)C(NC(=O)C(NC(=O)C(NC(=O)C(NC(=O)C(NC(=O)C(NC(=O)C(NC(=O)C(NC(=O)C(NC(=O)CNC(=O)C(NC(=O)C(NC(=O)C(NC(=O)C(NC(=O)C(NC(=O)C1N(C(=O)C(NC(=O)C(NC…	1	1	-7.22271	1.27279	101.765	-99.6697	-10.5856	-22.6501	-7.22271	[[12,12,12,12,12,14,14,14,14,14],[1662,1664,1661,1658,1659,1662,1664,1661,1658,1659],[20104,20104,20104,20104,20104,20104,20104,20104,20104,20104],[10,10,10,10,10,10,10,10,10,10],[0.5,0.5,0.5,0.5,0.5,0.5,0.5,0.5,0.5,0.5]]	1	[[12,12,12,12,12,14,14,14,14,14]]
		O=C(O)C12C(C(C(=C)C)CC1)C1C(C)(C3(C)C(C4(C)C(C(C)(C)C(=O)CC4)CC3)CC1)CC2	S(CCC(NC(=O)C(NC(=O)C(NC(=O)C(NC(=O)C(NC(=O)C(NC(=O)C(NC(=O)C(NC(=O)C(NC(=O)C(NC(=O)C(NC(=O)C(NC(=O)C(NC(=O)C(NC(=O)C(NC(=O)C(NC(=O)C(NC(=O)C(NC(=O)C(NC(=O)C(NC(=O)CNC(=O)C(NC(=O)C(NC(=O)C(NC(=O)C(NC(=O)C(NC(=O)C(NC(=O)C(NC(=O)C(NC(=O)C(NC(=O)C(NC(=O)C(NC(=O)C(NC(=O)C(NC(=O)C(NC(=O)C(NC(=O)C(NC(=O)C(NC(=O)C(NC(=O)C(NC(=O)C(NC(=O)CNC(=O)C(NC(=O)C(NC(=O)C(NC(=O)C(NC(=O)C(NC(=O)C1N(C(=O)C(NC(=O)C(NC…	1	1	-6.7931	0.982004	96.4143	-87.8903	-10.0717	-22.7634	-6.7931
		O=C(O)C12C(C(C(=C)C)CC1)C1C(C)(C3(C)C(C4(C)C(C(C)(C)C(=O)CC4)CC3)CC1)CC2	S(CCC(NC(=O)C(NC(=O)C(NC(=O)C(NC(=O)C(NC(=O)C(NC(=O)C(NC(=O)C(NC(=O)C(NC(=O)C(NC(=O)C(NC(=O)C(NC(=O)C(NC(=O)C(NC(=O)C(NC(=O)C(NC(=O)C(NC(=O)C(NC(=O)C(NC(=O)C(NC(=O)CNC(=O)C(NC(=O)C(NC(=O)C(NC(=O)C(NC(=O)C(NC(=O)C(NC(=O)C(NC(=O)C(NC(=O)C(NC(=O)C(NC(=O)C(NC(=O)C(NC(=O)C(NC(=O)C(NC(=O)C(NC(=O)C(NC(=O)C(NC(=O)C(NC(=O)C(NC(=O)C(NC(=O)CNC(=O)C(NC(=O)C(NC(=O)C(NC(=O)C(NC(=O)C(NC(=O)C1N(C(=O)C(NC(=O)C(NC…	1	1	-6.79107	2.36838	81.5864	-86.2777	-9.79246	-35.3075	-6.79107	[[12,12,12,12,12],[1658,1661,1664,1662,1659],[20104,20104,20104,20104,20104],[10,10,10,10,10],[0.5,0.5,0.5,0.5,0.5]]	1	[[12,12,12,12,12]]
		O=C(O)C12C(C(C(=C)C)CC1)C1C(C)(C3(C)C(C4(C)C(C(C)(C)C(=O)CC4)CC3)CC1)CC2	S(CCC(NC(=O)C(NC(=O)C(NC(=O)C(NC(=O)C(NC(=O)C(NC(=O)C(NC(=O)C(NC(=O)C(NC(=O)C(NC(=O)C(NC(=O)C(NC(=O)C(NC(=O)C(NC(=O)C(NC(=O)C(NC(=O)C(NC(=O)C(NC(=O)C(NC(=O)C(NC(=O)CNC(=O)C(NC(=O)C(NC(=O)C(NC(=O)C(NC(=O)C(NC(=O)C(NC(=O)C(NC(=O)C(NC(=O)C(NC(=O)C(NC(=O)C(NC(=O)C(NC(=O)C(NC(=O)C(NC(=O)C(NC(=O)C(NC(=O)C(NC(=O)C(NC(=O)C(NC(=O)C(NC(=O)CNC(=O)C(NC(=O)C(NC(=O)C(NC(=O)C(NC(=O)C(NC(=O)C1N(C(=O)C(NC(=O)C(NC…	1	1	-6.73869	1.75544	95.8832	-49.7469	-10.013	-31.0394	-6.73869
	LF02	O=C1C(C)(C)C2C(C)(C3C(C)(C4(C)C(=CC3)C3C(CC4)CCC(C)(C)C3)CC2)CC1	S(CCC(NC(=O)C(NC(=O)C(NC(=O)C(NC(=O)C(NC(=O)C(NC(=O)C(NC(=O)C(NC(=O)C(NC(=O)C(NC(=O)C(NC(=O)C(NC(=O)C(NC(=O)C(NC(=O)C(NC(=O)C(NC(=O)C(NC(=O)C(NC(=O)C(NC(=O)C(NC(=O)CNC(=O)C(NC(=O)C(NC(=O)C(NC(=O)C(NC(=O)C(NC(=O)C(NC(=O)C(NC(=O)C(NC(=O)C(NC(=O)C(NC(=O)C(NC(=O)C(NC(=O)C(NC(=O)C(NC(=O)C(NC(=O)C(NC(=O)C(NC(=O)C(NC(=O)C(NC(=O)C(NC(=O)CNC(=O)C(NC(=O)C(NC(=O)C(NC(=O)C(NC(=O)C(NC(=O)C1N(C(=O)C(NC(=O)C(NC…	1	2	-6.81111	2.21486	64.7427	-82.1136	-9.68394	-28.0381	-6.81111
		O=C1C(C)(C)C2C(C)(C3C(C)(C4(C)C(=CC3)C3C(CC4)CCC(C)(C)C3)CC2)CC1	S(CCC(NC(=O)C(NC(=O)C(NC(=O)C(NC(=O)C(NC(=O)C(NC(=O)C(NC(=O)C(NC(=O)C(NC(=O)C(NC(=O)C(NC(=O)C(NC(=O)C(NC(=O)C(NC(=O)C(NC(=O)C(NC(=O)C(NC(=O)C(NC(=O)C(NC(=O)C(NC(=O)CNC(=O)C(NC(=O)C(NC(=O)C(NC(=O)C(NC(=O)C(NC(=O)C(NC(=O)C(NC(=O)C(NC(=O)C(NC(=O)C(NC(=O)C(NC(=O)C(NC(=O)C(NC(=O)C(NC(=O)C(NC(=O)C(NC(=O)C(NC(=O)C(NC(=O)C(NC(=O)C(NC(=O)CNC(=O)C(NC(=O)C(NC(=O)C(NC(=O)C(NC(=O)C(NC(=O)C1N(C(=O)C(NC(=O)C(NC…	1	2	-6.60205	0.749228	58.1802	-78.9778	-9.45185	-30.0617	-6.60205
		O=C1C(C)(C)C2C(C)(C3C(C)(C4(C)C(=CC3)C3C(CC4)CCC(C)(C)C3)CC2)CC1	S(CCC(NC(=O)C(NC(=O)C(NC(=O)C(NC(=O)C(NC(=O)C(NC(=O)C(NC(=O)C(NC(=O)C(NC(=O)C(NC(=O)C(NC(=O)C(NC(=O)C(NC(=O)C(NC(=O)C(NC(=O)C(NC(=O)C(NC(=O)C(NC(=O)C(NC(=O)C(NC(=O)CNC(=O)C(NC(=O)C(NC(=O)C(NC(=O)C(NC(=O)C(NC(=O)C(NC(=O)C(NC(=O)C(NC(=O)C(NC(=O)C(NC(=O)C(NC(=O)C(NC(=O)C(NC(=O)C(NC(=O)C(NC(=O)C(NC(=O)C(NC(=O)C(NC(=O)C(NC(=O)C(NC(=O)CNC(=O)C(NC(=O)C(NC(=O)C(NC(=O)C(NC(=O)C(NC(=O)C1N(C(=O)C(NC(=O)C(NC…	1	2	-6.52145	2.43176	63.0259	-72.0654	-9.18613	-31.1412	-6.52145
		O=C1C(C)(C)C2C(C)(C3C(C)(C4(C)C(=CC3)C3C(CC4)CCC(C)(C)C3)CC2)CC1	S(CCC(NC(=O)C(NC(=O)C(NC(=O)C(NC(=O)C(NC(=O)C(NC(=O)C(NC(=O)C(NC(=O)C(NC(=O)C(NC(=O)C(NC(=O)C(NC(=O)C(NC(=O)C(NC(=O)C(NC(=O)C(NC(=O)C(NC(=O)C(NC(=O)C(NC(=O)C(NC(=O)CNC(=O)C(NC(=O)C(NC(=O)C(NC(=O)C(NC(=O)C(NC(=O)C(NC(=O)C(NC(=O)C(NC(=O)C(NC(=O)C(NC(=O)C(NC(=O)C(NC(=O)C(NC(=O)C(NC(=O)C(NC(=O)C(NC(=O)C(NC(=O)C(NC(=O)C(NC(=O)C(NC(=O)CNC(=O)C(NC(=O)C(NC(=O)C(NC(=O)C(NC(=O)C(NC(=O)C1N(C(=O)C(NC(=O)C(NC…	1	2	-6.48733	1.68133	56.0317	-68.9725	-9.75377	-29.0847	-6.48733	[[13,13,13,13,13,13],[1661,1665,1669,1671,1667,1664],[20104,20104,20104,20104,20104,20104],[10,10,10,10,10,10],[0.6,0.6,0.6,0.6,0.6,0.6]]	1	[[13,13,13,13,13,13]]
		O=C1C(C)(C)C2C(C)(C3C(C)(C4(C)C(=CC3)C3C(CC4)CCC(C)(C)C3)CC2)CC1	S(CCC(NC(=O)C(NC(=O)C(NC(=O)C(NC(=O)C(NC(=O)C(NC(=O)C(NC(=O)C(NC(=O)C(NC(=O)C(NC(=O)C(NC(=O)C(NC(=O)C(NC(=O)C(NC(=O)C(NC(=O)C(NC(=O)C(NC(=O)C(NC(=O)C(NC(=O)C(NC(=O)CNC(=O)C(NC(=O)C(NC(=O)C(NC(=O)C(NC(=O)C(NC(=O)C(NC(=O)C(NC(=O)C(NC(=O)C(NC(=O)C(NC(=O)C(NC(=O)C(NC(=O)C(NC(=O)C(NC(=O)C(NC(=O)C(NC(=O)C(NC(=O)C(NC(=O)C(NC(=O)C(NC(=O)CNC(=O)C(NC(=O)C(NC(=O)C(NC(=O)C(NC(=O)C(NC(=O)C1N(C(=O)C(NC(=O)C(NC…	1	2	-6.47414	1.34322	66.4558	-66.8996	-9.5149	-22.5466	-6.47414
	LF03	O=CC12C(C=3C(C)(C4(C)C(C5(C)C(C(C)(C)C(=O)CC5)CC4)CC=3)CC1)CC(C)(C)CC2	S(CCC(NC(=O)C(NC(=O)C(NC(=O)C(NC(=O)C(NC(=O)C(NC(=O)C(NC(=O)C(NC(=O)C(NC(=O)C(NC(=O)C(NC(=O)C(NC(=O)C(NC(=O)C(NC(=O)C(NC(=O)C(NC(=O)C(NC(=O)C(NC(=O)C(NC(=O)C(NC(=O)CNC(=O)C(NC(=O)C(NC(=O)C(NC(=O)C(NC(=O)C(NC(=O)C(NC(=O)C(NC(=O)C(NC(=O)C(NC(=O)C(NC(=O)C(NC(=O)C(NC(=O)C(NC(=O)C(NC(=O)C(NC(=O)C(NC(=O)C(NC(=O)C(NC(=O)C(NC(=O)C(NC(=O)CNC(=O)C(NC(=O)C(NC(=O)C(NC(=O)C(NC(=O)C(NC(=O)C1N(C(=O)C(NC(=O)C(NC…	1	3	-6.99641	1.80396	73.3532	-79.8676	-9.59598	-32.5856	-6.99641
		O=CC12C(C=3C(C)(C4(C)C(C5(C)C(C(C)(C)C(=O)CC5)CC4)CC=3)CC1)CC(C)(C)CC2	S(CCC(NC(=O)C(NC(=O)C(NC(=O)C(NC(=O)C(NC(=O)C(NC(=O)C(NC(=O)C(NC(=O)C(NC(=O)C(NC(=O)C(NC(=O)C(NC(=O)C(NC(=O)C(NC(=O)C(NC(=O)C(NC(=O)C(NC(=O)C(NC(=O)C(NC(=O)C(NC(=O)CNC(=O)C(NC(=O)C(NC(=O)C(NC(=O)C(NC(=O)C(NC(=O)C(NC(=O)C(NC(=O)C(NC(=O)C(NC(=O)C(NC(=O)C(NC(=O)C(NC(=O)C(NC(=O)C(NC(=O)C(NC(=O)C(NC(=O)C(NC(=O)C(NC(=O)C(NC(=O)C(NC(=O)CNC(=O)C(NC(=O)C(NC(=O)C(NC(=O)C(NC(=O)C(NC(=O)C1N(C(=O)C(NC(=O)C(NC…	1	3	-6.84436	1.99696	77.2325	-72.9594	-9.57701	-30.6863	-6.84436
		O=CC12C(C=3C(C)(C4(C)C(C5(C)C(C(C)(C)C(=O)CC5)CC4)CC=3)CC1)CC(C)(C)CC2	S(CCC(NC(=O)C(NC(=O)C(NC(=O)C(NC(=O)C(NC(=O)C(NC(=O)C(NC(=O)C(NC(=O)C(NC(=O)C(NC(=O)C(NC(=O)C(NC(=O)C(NC(=O)C(NC(=O)C(NC(=O)C(NC(=O)C(NC(=O)C(NC(=O)C(NC(=O)C(NC(=O)CNC(=O)C(NC(=O)C(NC(=O)C(NC(=O)C(NC(=O)C(NC(=O)C(NC(=O)C(NC(=O)C(NC(=O)C(NC(=O)C(NC(=O)C(NC(=O)C(NC(=O)C(NC(=O)C(NC(=O)C(NC(=O)C(NC(=O)C(NC(=O)C(NC(=O)C(NC(=O)C(NC(=O)CNC(=O)C(NC(=O)C(NC(=O)C(NC(=O)C(NC(=O)C(NC(=O)C1N(C(=O)C(NC(=O)C(NC…	1	3	-6.78975	1.97787	70.5752	-64.7873	-9.49334	-32.7478	-6.78975	[[28,4,4,4,4,4],[731,1658,1661,1664,1662,1659],[20043,20104,20104,20104,20104,20104],[2,10,10,10,10,10],[0.5,0.9,0.9,0.9,0.9,0.9]]	2 1	[28,[4,4,4,4,4]]
		O=CC12C(C=3C(C)(C4(C)C(C5(C)C(C(C)(C)C(=O)CC5)CC4)CC=3)CC1)CC(C)(C)CC2	S(CCC(NC(=O)C(NC(=O)C(NC(=O)C(NC(=O)C(NC(=O)C(NC(=O)C(NC(=O)C(NC(=O)C(NC(=O)C(NC(=O)C(NC(=O)C(NC(=O)C(NC(=O)C(NC(=O)C(NC(=O)C(NC(=O)C(NC(=O)C(NC(=O)C(NC(=O)C(NC(=O)CNC(=O)C(NC(=O)C(NC(=O)C(NC(=O)C(NC(=O)C(NC(=O)C(NC(=O)C(NC(=O)C(NC(=O)C(NC(=O)C(NC(=O)C(NC(=O)C(NC(=O)C(NC(=O)C(NC(=O)C(NC(=O)C(NC(=O)C(NC(=O)C(NC(=O)C(NC(=O)C(NC(=O)CNC(=O)C(NC(=O)C(NC(=O)C(NC(=O)C(NC(=O)C(NC(=O)C1N(C(=O)C(NC(=O)C(NC…	1	3	-6.78716	1.68337	74.9835	-58.5055	-9.42301	-29.9228	-6.78716
		O=CC12C(C=3C(C)(C4(C)C(C5(C)C(C(C)(C)C(=O)CC5)CC4)CC=3)CC1)CC(C)(C)CC2	S(CCC(NC(=O)C(NC(=O)C(NC(=O)C(NC(=O)C(NC(=O)C(NC(=O)C(NC(=O)C(NC(=O)C(NC(=O)C(NC(=O)C(NC(=O)C(NC(=O)C(NC(=O)C(NC(=O)C(NC(=O)C(NC(=O)C(NC(=O)C(NC(=O)C(NC(=O)C(NC(=O)CNC(=O)C(NC(=O)C(NC(=O)C(NC(=O)C(NC(=O)C(NC(=O)C(NC(=O)C(NC(=O)C(NC(=O)C(NC(=O)C(NC(=O)C(NC(=O)C(NC(=O)C(NC(=O)C(NC(=O)C(NC(=O)C(NC(=O)C(NC(=O)C(NC(=O)C(NC(=O)C(NC(=O)CNC(=O)C(NC(=O)C(NC(=O)C(NC(=O)C(NC(=O)C(NC(=O)C1N(C(=O)C(NC(=O)C(NC…	1	3	-6.75091	2.05161	74.306	-55.1954	-9.23081	-30.413	-6.75091
	LF04	OCC12C(C(C(=C)C)CC1)C1C(C)(C3(C)C(C4(C)C(C(C)(C)C(O)CC4)CC3)CC1)CC2	S(CCC(NC(=O)C(NC(=O)C(NC(=O)C(NC(=O)C(NC(=O)C(NC(=O)C(NC(=O)C(NC(=O)C(NC(=O)C(NC(=O)C(NC(=O)C(NC(=O)C(NC(=O)C(NC(=O)C(NC(=O)C(NC(=O)C(NC(=O)C(NC(=O)C(NC(=O)C(NC(=O)CNC(=O)C(NC(=O)C(NC(=O)C(NC(=O)C(NC(=O)C(NC(=O)C(NC(=O)C(NC(=O)C(NC(=O)C(NC(=O)C(NC(=O)C(NC(=O)C(NC(=O)C(NC(=O)C(NC(=O)C(NC(=O)C(NC(=O)C(NC(=O)C(NC(=O)C(NC(=O)C(NC(=O)CNC(=O)C(NC(=O)C(NC(=O)C(NC(=O)C(NC(=O)C(NC(=O)C1N(C(=O)C(NC(=O)C(NC…	1	4	-7.21575	2.54751	113.793	-82.9816	-10.7792	-31.6052	-7.21575
		OCC12C(C(C(=C)C)CC1)C1C(C)(C3(C)C(C4(C)C(C(C)(C)C(O)CC4)CC3)CC1)CC2	S(CCC(NC(=O)C(NC(=O)C(NC(=O)C(NC(=O)C(NC(=O)C(NC(=O)C(NC(=O)C(NC(=O)C(NC(=O)C(NC(=O)C(NC(=O)C(NC(=O)C(NC(=O)C(NC(=O)C(NC(=O)C(NC(=O)C(NC(=O)C(NC(=O)C(NC(=O)C(NC(=O)CNC(=O)C(NC(=O)C(NC(=O)C(NC(=O)C(NC(=O)C(NC(=O)C(NC(=O)C(NC(=O)C(NC(=O)C(NC(=O)C(NC(=O)C(NC(=O)C(NC(=O)C(NC(=O)C(NC(=O)C(NC(=O)C(NC(=O)C(NC(=O)C(NC(=O)C(NC(=O)C(NC(=O)CNC(=O)C(NC(=O)C(NC(=O)C(NC(=O)C(NC(=O)C(NC(=O)C1N(C(=O)C(NC(=O)C(NC…	1	4	-7.20379	4.29013	110.571	-66.5798	-9.52999	-35.3402	-7.20379
		OCC12C(C(C(=C)C)CC1)C1C(C)(C3(C)C(C4(C)C(C(C)(C)C(O)CC4)CC3)CC1)CC2	S(CCC(NC(=O)C(NC(=O)C(NC(=O)C(NC(=O)C(NC(=O)C(NC(=O)C(NC(=O)C(NC(=O)C(NC(=O)C(NC(=O)C(NC(=O)C(NC(=O)C(NC(=O)C(NC(=O)C(NC(=O)C(NC(=O)C(NC(=O)C(NC(=O)C(NC(=O)C(NC(=O)CNC(=O)C(NC(=O)C(NC(=O)C(NC(=O)C(NC(=O)C(NC(=O)C(NC(=O)C(NC(=O)C(NC(=O)C(NC(=O)C(NC(=O)C(NC(=O)C(NC(=O)C(NC(=O)C(NC(=O)C(NC(=O)C(NC(=O)C(NC(=O)C(NC(=O)C(NC(=O)C(NC(=O)CNC(=O)C(NC(=O)C(NC(=O)C(NC(=O)C(NC(=O)C(NC(=O)C1N(C(=O)C(NC(=O)C(NC…	1	4	-7.18692	0.814899	113.903	-98.4805	-10.2852	-30.5456	-7.18692	[32,3262,20199,3,0.5]	3	32
		OCC12C(C(C(=C)C)CC1)C1C(C)(C3(C)C(C4(C)C(C(C)(C)C(O)CC4)CC3)CC1)CC2	S(CCC(NC(=O)C(NC(=O)C(NC(=O)C(NC(=O)C(NC(=O)C(NC(=O)C(NC(=O)C(NC(=O)C(NC(=O)C(NC(=O)C(NC(=O)C(NC(=O)C(NC(=O)C(NC(=O)C(NC(=O)C(NC(=O)C(NC(=O)C(NC(=O)C(NC(=O)C(NC(=O)CNC(=O)C(NC(=O)C(NC(=O)C(NC(=O)C(NC(=O)C(NC(=O)C(NC(=O)C(NC(=O)C(NC(=O)C(NC(=O)C(NC(=O)C(NC(=O)C(NC(=O)C(NC(=O)C(NC(=O)C(NC(=O)C(NC(=O)C(NC(=O)C(NC(=O)C(NC(=O)C(NC(=O)CNC(=O)C(NC(=O)C(NC(=O)C(NC(=O)C(NC(=O)C(NC(=O)C1N(C(=O)C(NC(=O)C(NC…	1	4	-7.14949	1.55227	112.908	-49.0368	-10.1604	-34.6124	-7.14949
		OCC12C(C(C(=C)C)CC1)C1C(C)(C3(C)C(C4(C)C(C(C)(C)C(O)CC4)CC3)CC1)CC2	S(CCC(NC(=O)C(NC(=O)C(NC(=O)C(NC(=O)C(NC(=O)C(NC(=O)C(NC(=O)C(NC(=O)C(NC(=O)C(NC(=O)C(NC(=O)C(NC(=O)C(NC(=O)C(NC(=O)C(NC(=O)C(NC(=O)C(NC(=O)C(NC(=O)C(NC(=O)C(NC(=O)CNC(=O)C(NC(=O)C(NC(=O)C(NC(=O)C(NC(=O)C(NC(=O)C(NC(=O)C(NC(=O)C(NC(=O)C(NC(=O)C(NC(=O)C(NC(=O)C(NC(=O)C(NC(=O)C(NC(=O)C(NC(=O)C(NC(=O)C(NC(=O)C(NC(=O)C(NC(=O)C(NC(=O)CNC(=O)C(NC(=O)C(NC(=O)C(NC(=O)C(NC(=O)C(NC(=O)C1N(C(=O)C(NC(=O)C(NC…	1	4	-7.09637	2.0075	111.122	-67.2529	-9.69019	-30.0638	-7.09637
	LF05	O=C(O)C12C(C=3C(C)(C4(C)C(C5(C)C(C(C)(C)C(=O)CC5)CC4)CC=3)CC1)CC(C)(C)CC2	S(CCC(NC(=O)C(NC(=O)C(NC(=O)C(NC(=O)C(NC(=O)C(NC(=O)C(NC(=O)C(NC(=O)C(NC(=O)C(NC(=O)C(NC(=O)C(NC(=O)C(NC(=O)C(NC(=O)C(NC(=O)C(NC(=O)C(NC(=O)C(NC(=O)C(NC(=O)C(NC(=O)CNC(=O)C(NC(=O)C(NC(=O)C(NC(=O)C(NC(=O)C(NC(=O)C(NC(=O)C(NC(=O)C(NC(=O)C(NC(=O)C(NC(=O)C(NC(=O)C(NC(=O)C(NC(=O)C(NC(=O)C(NC(=O)C(NC(=O)C(NC(=O)C(NC(=O)C(NC(=O)C(NC(=O)CNC(=O)C(NC(=O)C(NC(=O)C(NC(=O)C(NC(=O)C(NC(=O)C1N(C(=O)C(NC(=O)C(NC…	1	5	-7.04731	1.93957	43.8368	-52.4888	-9.71659	-33.0524	-7.04731
		O=C(O)C12C(C=3C(C)(C4(C)C(C5(C)C(C(C)(C)C(=O)CC5)CC4)CC=3)CC1)CC(C)(C)CC2	S(CCC(NC(=O)C(NC(=O)C(NC(=O)C(NC(=O)C(NC(=O)C(NC(=O)C(NC(=O)C(NC(=O)C(NC(=O)C(NC(=O)C(NC(=O)C(NC(=O)C(NC(=O)C(NC(=O)C(NC(=O)C(NC(=O)C(NC(=O)C(NC(=O)C(NC(=O)C(NC(=O)CNC(=O)C(NC(=O)C(NC(=O)C(NC(=O)C(NC(=O)C(NC(=O)C(NC(=O)C(NC(=O)C(NC(=O)C(NC(=O)C(NC(=O)C(NC(=O)C(NC(=O)C(NC(=O)C(NC(=O)C(NC(=O)C(NC(=O)C(NC(=O)C(NC(=O)C(NC(=O)C(NC(=O)CNC(=O)C(NC(=O)C(NC(=O)C(NC(=O)C(NC(=O)C(NC(=O)C1N(C(=O)C(NC(=O)C(NC…	1	5	-7.04174	2.43701	46.3438	-66.0432	-10.4309	-32.6961	-7.04174
		O=C(O)C12C(C=3C(C)(C4(C)C(C5(C)C(C(C)(C)C(=O)CC5)CC4)CC=3)CC1)CC(C)(C)CC2	S(CCC(NC(=O)C(NC(=O)C(NC(=O)C(NC(=O)C(NC(=O)C(NC(=O)C(NC(=O)C(NC(=O)C(NC(=O)C(NC(=O)C(NC(=O)C(NC(=O)C(NC(=O)C(NC(=O)C(NC(=O)C(NC(=O)C(NC(=O)C(NC(=O)C(NC(=O)C(NC(=O)CNC(=O)C(NC(=O)C(NC(=O)C(NC(=O)C(NC(=O)C(NC(=O)C(NC(=O)C(NC(=O)C(NC(=O)C(NC(=O)C(NC(=O)C(NC(=O)C(NC(=O)C(NC(=O)C(NC(=O)C(NC(=O)C(NC(=O)C(NC(=O)C(NC(=O)C(NC(=O)C(NC(=O)CNC(=O)C(NC(=O)C(NC(=O)C(NC(=O)C(NC(=O)C(NC(=O)C1N(C(=O)C(NC(=O)C(NC…	1	5	-6.96033	1.70072	49.4388	-85.9138	-9.90221	-29.7807	-6.96033	[35,1662,20104,2,0.8]	4	35
		O=C(O)C12C(C=3C(C)(C4(C)C(C5(C)C(C(C)(C)C(=O)CC5)CC4)CC=3)CC1)CC(C)(C)CC2	S(CCC(NC(=O)C(NC(=O)C(NC(=O)C(NC(=O)C(NC(=O)C(NC(=O)C(NC(=O)C(NC(=O)C(NC(=O)C(NC(=O)C(NC(=O)C(NC(=O)C(NC(=O)C(NC(=O)C(NC(=O)C(NC(=O)C(NC(=O)C(NC(=O)C(NC(=O)C(NC(=O)CNC(=O)C(NC(=O)C(NC(=O)C(NC(=O)C(NC(=O)C(NC(=O)C(NC(=O)C(NC(=O)C(NC(=O)C(NC(=O)C(NC(=O)C(NC(=O)C(NC(=O)C(NC(=O)C(NC(=O)C(NC(=O)C(NC(=O)C(NC(=O)C(NC(=O)C(NC(=O)C(NC(=O)CNC(=O)C(NC(=O)C(NC(=O)C(NC(=O)C(NC(=O)C(NC(=O)C1N(C(=O)C(NC(=O)C(NC…	1	5	-6.92661	1.32993	49.4277	-100.11	-9.87463	-29.1189	-6.92661
		O=C(O)C12C(C=3C(C)(C4(C)C(C5(C)C(C(C)(C)C(=O)CC5)CC4)CC=3)CC1)CC(C)(C)CC2	S(CCC(NC(=O)C(NC(=O)C(NC(=O)C(NC(=O)C(NC(=O)C(NC(=O)C(NC(=O)C(NC(=O)C(NC(=O)C(NC(=O)C(NC(=O)C(NC(=O)C(NC(=O)C(NC(=O)C(NC(=O)C(NC(=O)C(NC(=O)C(NC(=O)C(NC(=O)C(NC(=O)CNC(=O)C(NC(=O)C(NC(=O)C(NC(=O)C(NC(=O)C(NC(=O)C(NC(=O)C(NC(=O)C(NC(=O)C(NC(=O)C(NC(=O)C(NC(=O)C(NC(=O)C(NC(=O)C(NC(=O)C(NC(=O)C(NC(=O)C(NC(=O)C(NC(=O)C(NC(=O)C(NC(=O)CNC(=O)C(NC(=O)C(NC(=O)C(NC(=O)C(NC(=O)C(NC(=O)C1N(C(=O)C(NC(=O)C(NC…	1	5	-6.81318	1.08696	54.4417	-84.4357	-9.90407	-26.0625	-6.81318	[35,231,20014,2,0.7]	5	35
	LF06	O=C(O)C12C(C(C)C(C)CC1)C=1C(C)(C3(C)C(C4(C)C(C(C)(C)C(=O)CC4)CC3)CC=1)CC2	S(CCC(NC(=O)C(NC(=O)C(NC(=O)C(NC(=O)C(NC(=O)C(NC(=O)C(NC(=O)C(NC(=O)C(NC(=O)C(NC(=O)C(NC(=O)C(NC(=O)C(NC(=O)C(NC(=O)C(NC(=O)C(NC(=O)C(NC(=O)C(NC(=O)C(NC(=O)C(NC(=O)CNC(=O)C(NC(=O)C(NC(=O)C(NC(=O)C(NC(=O)C(NC(=O)C(NC(=O)C(NC(=O)C(NC(=O)C(NC(=O)C(NC(=O)C(NC(=O)C(NC(=O)C(NC(=O)C(NC(=O)C(NC(=O)C(NC(=O)C(NC(=O)C(NC(=O)C(NC(=O)C(NC(=O)CNC(=O)C(NC(=O)C(NC(=O)C(NC(=O)C(NC(=O)C(NC(=O)C1N(C(=O)C(NC(=O)C(NC…	1	6	-7.18549	1.89646	85.1291	-57.1525	-8.98665	-36.7376	-7.18549
		O=C(O)C12C(C(C)C(C)CC1)C=1C(C)(C3(C)C(C4(C)C(C(C)(C)C(=O)CC4)CC3)CC=1)CC2	S(CCC(NC(=O)C(NC(=O)C(NC(=O)C(NC(=O)C(NC(=O)C(NC(=O)C(NC(=O)C(NC(=O)C(NC(=O)C(NC(=O)C(NC(=O)C(NC(=O)C(NC(=O)C(NC(=O)C(NC(=O)C(NC(=O)C(NC(=O)C(NC(=O)C(NC(=O)C(NC(=O)CNC(=O)C(NC(=O)C(NC(=O)C(NC(=O)C(NC(=O)C(NC(=O)C(NC(=O)C(NC(=O)C(NC(=O)C(NC(=O)C(NC(=O)C(NC(=O)C(NC(=O)C(NC(=O)C(NC(=O)C(NC(=O)C(NC(=O)C(NC(=O)C(NC(=O)C(NC(=O)C(NC(=O)CNC(=O)C(NC(=O)C(NC(=O)C(NC(=O)C(NC(=O)C(NC(=O)C1N(C(=O)C(NC(=O)C(NC…	1	6	-7.18356	1.92876	97.7932	-63.7561	-9.40687	-32.9879	-7.18356	[[26,4,4,4,4,4,4,4,4,4,4,4,6,6,6,6,6],[842,1658,1661,1664,1662,1659,1661,1665,1669,1671,1667,1664,1658,1661,1664,1662,1659],[20051,20104,20104,20104,20104,20104,20104,20104,20104,20104,20104,20104,20104,20104,20104,20104,20104],[4,10,10,10,10,10,10,10,10,10,10,10,10,10,10,10,10],[3,0.5,0.5,0.5,0.5,0.5,1.2,1.2,1.2,1.2,1.2,1.2,0.8,0.8,0.8,0.8,0.8]]	6 7 1 8	[26,26,[4,4,4,4,4,4,4,4,4,4,4,6,6,6,6,6],[4,4,4,4,4,4]]
		O=C(O)C12C(C(C)C(C)CC1)C=1C(C)(C3(C)C(C4(C)C(C(C)(C)C(=O)CC4)CC3)CC=1)CC2	S(CCC(NC(=O)C(NC(=O)C(NC(=O)C(NC(=O)C(NC(=O)C(NC(=O)C(NC(=O)C(NC(=O)C(NC(=O)C(NC(=O)C(NC(=O)C(NC(=O)C(NC(=O)C(NC(=O)C(NC(=O)C(NC(=O)C(NC(=O)C(NC(=O)C(NC(=O)C(NC(=O)CNC(=O)C(NC(=O)C(NC(=O)C(NC(=O)C(NC(=O)C(NC(=O)C(NC(=O)C(NC(=O)C(NC(=O)C(NC(=O)C(NC(=O)C(NC(=O)C(NC(=O)C(NC(=O)C(NC(=O)C(NC(=O)C(NC(=O)C(NC(=O)C(NC(=O)C(NC(=O)C(NC(=O)CNC(=O)C(NC(=O)C(NC(=O)C(NC(=O)C(NC(=O)C(NC(=O)C1N(C(=O)C(NC(=O)C(NC…	1	6	-7.12303	1.7772	90.2946	-65.4011	-8.91653	-33.2535	-7.12303
		O=C(O)C12C(C(C)C(C)CC1)C=1C(C)(C3(C)C(C4(C)C(C(C)(C)C(=O)CC4)CC3)CC=1)CC2	S(CCC(NC(=O)C(NC(=O)C(NC(=O)C(NC(=O)C(NC(=O)C(NC(=O)C(NC(=O)C(NC(=O)C(NC(=O)C(NC(=O)C(NC(=O)C(NC(=O)C(NC(=O)C(NC(=O)C(NC(=O)C(NC(=O)C(NC(=O)C(NC(=O)C(NC(=O)C(NC(=O)CNC(=O)C(NC(=O)C(NC(=O)C(NC(=O)C(NC(=O)C(NC(=O)C(NC(=O)C(NC(=O)C(NC(=O)C(NC(=O)C(NC(=O)C(NC(=O)C(NC(=O)C(NC(=O)C(NC(=O)C(NC(=O)C(NC(=O)C(NC(=O)C(NC(=O)C(NC(=O)C(NC(=O)CNC(=O)C(NC(=O)C(NC(=O)C(NC(=O)C(NC(=O)C(NC(=O)C1N(C(=O)C(NC(=O)C(NC…	1	6	-6.83393	1.1147	86.2787	-63.1239	-9.51613	-33.3282	-6.83393
		O=C(O)C12C(C(C)C(C)CC1)C=1C(C)(C3(C)C(C4(C)C(C(C)(C)C(=O)CC4)CC3)CC=1)CC2	S(CCC(NC(=O)C(NC(=O)C(NC(=O)C(NC(=O)C(NC(=O)C(NC(=O)C(NC(=O)C(NC(=O)C(NC(=O)C(NC(=O)C(NC(=O)C(NC(=O)C(NC(=O)C(NC(=O)C(NC(=O)C(NC(=O)C(NC(=O)C(NC(=O)C(NC(=O)C(NC(=O)CNC(=O)C(NC(=O)C(NC(=O)C(NC(=O)C(NC(=O)C(NC(=O)C(NC(=O)C(NC(=O)C(NC(=O)C(NC(=O)C(NC(=O)C(NC(=O)C(NC(=O)C(NC(=O)C(NC(=O)C(NC(=O)C(NC(=O)C(NC(=O)C(NC(=O)C(NC(=O)C(NC(=O)CNC(=O)C(NC(=O)C(NC(=O)C(NC(=O)C(NC(=O)C(NC(=O)C1N(C(=O)C(NC(=O)C(NC…	1	6	-6.83171	1.01027	91.685	-71.6269	-9.23706	-29.8274	-6.83171
	LF07	O=C1OC23C(C)(C4(C)C(C5(C)C(C(C)(C)C(=O)CC5)CC4)C4OC24)CCC21C3CC(C)(C)CC2	S(CCC(NC(=O)C(NC(=O)C(NC(=O)C(NC(=O)C(NC(=O)C(NC(=O)C(NC(=O)C(NC(=O)C(NC(=O)C(NC(=O)C(NC(=O)C(NC(=O)C(NC(=O)C(NC(=O)C(NC(=O)C(NC(=O)C(NC(=O)C(NC(=O)C(NC(=O)C(NC(=O)CNC(=O)C(NC(=O)C(NC(=O)C(NC(=O)C(NC(=O)C(NC(=O)C(NC(=O)C(NC(=O)C(NC(=O)C(NC(=O)C(NC(=O)C(NC(=O)C(NC(=O)C(NC(=O)C(NC(=O)C(NC(=O)C(NC(=O)C(NC(=O)C(NC(=O)C(NC(=O)C(NC(=O)CNC(=O)C(NC(=O)C(NC(=O)C(NC(=O)C(NC(=O)C(NC(=O)C1N(C(=O)C(NC(=O)C(NC…	1	7	-6.98107	1.6328	273.96	-70.4126	-9.99925	-31.0184	-6.98107	[[13,13,13,13,13,13],[1661,1665,1669,1671,1667,1664],[20104,20104,20104,20104,20104,20104],[10,10,10,10,10,10],[0.5,0.5,0.5,0.5,0.5,0.5]]	1	[[13,13,13,13,13,13]]
		O=C1OC23C(C)(C4(C)C(C5(C)C(C(C)(C)C(=O)CC5)CC4)C4OC24)CCC21C3CC(C)(C)CC2	S(CCC(NC(=O)C(NC(=O)C(NC(=O)C(NC(=O)C(NC(=O)C(NC(=O)C(NC(=O)C(NC(=O)C(NC(=O)C(NC(=O)C(NC(=O)C(NC(=O)C(NC(=O)C(NC(=O)C(NC(=O)C(NC(=O)C(NC(=O)C(NC(=O)C(NC(=O)C(NC(=O)CNC(=O)C(NC(=O)C(NC(=O)C(NC(=O)C(NC(=O)C(NC(=O)C(NC(=O)C(NC(=O)C(NC(=O)C(NC(=O)C(NC(=O)C(NC(=O)C(NC(=O)C(NC(=O)C(NC(=O)C(NC(=O)C(NC(=O)C(NC(=O)C(NC(=O)C(NC(=O)C(NC(=O)CNC(=O)C(NC(=O)C(NC(=O)C(NC(=O)C(NC(=O)C(NC(=O)C1N(C(=O)C(NC(=O)C(NC…	1	7	-6.96668	2.80104	278.6	-53.1996	-10.8771	-34.3484	-6.96668
		O=C1OC23C(C)(C4(C)C(C5(C)C(C(C)(C)C(=O)CC5)CC4)C4OC24)CCC21C3CC(C)(C)CC2	S(CCC(NC(=O)C(NC(=O)C(NC(=O)C(NC(=O)C(NC(=O)C(NC(=O)C(NC(=O)C(NC(=O)C(NC(=O)C(NC(=O)C(NC(=O)C(NC(=O)C(NC(=O)C(NC(=O)C(NC(=O)C(NC(=O)C(NC(=O)C(NC(=O)C(NC(=O)C(NC(=O)CNC(=O)C(NC(=O)C(NC(=O)C(NC(=O)C(NC(=O)C(NC(=O)C(NC(=O)C(NC(=O)C(NC(=O)C(NC(=O)C(NC(=O)C(NC(=O)C(NC(=O)C(NC(=O)C(NC(=O)C(NC(=O)C(NC(=O)C(NC(=O)C(NC(=O)C(NC(=O)C(NC(=O)CNC(=O)C(NC(=O)C(NC(=O)C(NC(=O)C(NC(=O)C(NC(=O)C1N(C(=O)C(NC(=O)C(NC…	1	7	-6.93383	2.19167	266.083	-69.1081	-10.3711	-33.167	-6.93383
		O=C1OC23C(C)(C4(C)C(C5(C)C(C(C)(C)C(=O)CC5)CC4)C4OC24)CCC21C3CC(C)(C)CC2	S(CCC(NC(=O)C(NC(=O)C(NC(=O)C(NC(=O)C(NC(=O)C(NC(=O)C(NC(=O)C(NC(=O)C(NC(=O)C(NC(=O)C(NC(=O)C(NC(=O)C(NC(=O)C(NC(=O)C(NC(=O)C(NC(=O)C(NC(=O)C(NC(=O)C(NC(=O)C(NC(=O)CNC(=O)C(NC(=O)C(NC(=O)C(NC(=O)C(NC(=O)C(NC(=O)C(NC(=O)C(NC(=O)C(NC(=O)C(NC(=O)C(NC(=O)C(NC(=O)C(NC(=O)C(NC(=O)C(NC(=O)C(NC(=O)C(NC(=O)C(NC(=O)C(NC(=O)C(NC(=O)C(NC(=O)CNC(=O)C(NC(=O)C(NC(=O)C(NC(=O)C(NC(=O)C(NC(=O)C1N(C(=O)C(NC(=O)C(NC…	1	7	-6.88452	2.48929	283.897	-72.5704	-10.2536	-29.2662	-6.88452	[[3,3,3,3,3],[1658,1661,1664,1662,1659],[20104,20104,20104,20104,20104],[10,10,10,10,10],[0.6,0.6,0.6,0.6,0.6]]	1	[[3,3,3,3,3]]
		O=C1OC23C(C)(C4(C)C(C5(C)C(C(C)(C)C(=O)CC5)CC4)C4OC24)CCC21C3CC(C)(C)CC2	S(CCC(NC(=O)C(NC(=O)C(NC(=O)C(NC(=O)C(NC(=O)C(NC(=O)C(NC(=O)C(NC(=O)C(NC(=O)C(NC(=O)C(NC(=O)C(NC(=O)C(NC(=O)C(NC(=O)C(NC(=O)C(NC(=O)C(NC(=O)C(NC(=O)C(NC(=O)C(NC(=O)CNC(=O)C(NC(=O)C(NC(=O)C(NC(=O)C(NC(=O)C(NC(=O)C(NC(=O)C(NC(=O)C(NC(=O)C(NC(=O)C(NC(=O)C(NC(=O)C(NC(=O)C(NC(=O)C(NC(=O)C(NC(=O)C(NC(=O)C(NC(=O)C(NC(=O)C(NC(=O)C(NC(=O)CNC(=O)C(NC(=O)C(NC(=O)C(NC(=O)C(NC(=O)C(NC(=O)C1N(C(=O)C(NC(=O)C(NC…	1	7	-6.87469	2.22341	272.487	-81.6821	-9.68174	-35.0366	-6.87469	[[32,12,12,12,12,12],[174,1659,1662,1664,1661,1658],[20011,20104,20104,20104,20104,20104],[1,10,10,10,10,10],[0.5,0.6,0.6,0.6,0.6,0.6]]	9 1	[32,[12,12,12,12,12]]
	LF08	O=C(O)C12C(C(C(=C)C)CC1)C1C(C)(C3(C)C(C4(C)C(C(C)(C)C(O)CC4)CC3)CC1)CC2	S(CCC(NC(=O)C(NC(=O)C(NC(=O)C(NC(=O)C(NC(=O)C(NC(=O)C(NC(=O)C(NC(=O)C(NC(=O)C(NC(=O)C(NC(=O)C(NC(=O)C(NC(=O)C(NC(=O)C(NC(=O)C(NC(=O)C(NC(=O)C(NC(=O)C(NC(=O)C(NC(=O)CNC(=O)C(NC(=O)C(NC(=O)C(NC(=O)C(NC(=O)C(NC(=O)C(NC(=O)C(NC(=O)C(NC(=O)C(NC(=O)C(NC(=O)C(NC(=O)C(NC(=O)C(NC(=O)C(NC(=O)C(NC(=O)C(NC(=O)C(NC(=O)C(NC(=O)C(NC(=O)C(NC(=O)CNC(=O)C(NC(=O)C(NC(=O)C(NC(=O)C(NC(=O)C(NC(=O)C1N(C(=O)C(NC(=O)C(NC…	1	8	-7.37469	2.52508	92.4039	-52.7758	-10.2019	-32.271	-7.37469	[[21,21,21,21,21],[4921,4924,4926,4923,4920],[20104,20104,20104,20104,20104],[10,10,10,10,10],[0.8,0.8,0.8,0.8,0.8]]	1	[[21,21,21,21,21]]
		O=C(O)C12C(C(C(=C)C)CC1)C1C(C)(C3(C)C(C4(C)C(C(C)(C)C(O)CC4)CC3)CC1)CC2	S(CCC(NC(=O)C(NC(=O)C(NC(=O)C(NC(=O)C(NC(=O)C(NC(=O)C(NC(=O)C(NC(=O)C(NC(=O)C(NC(=O)C(NC(=O)C(NC(=O)C(NC(=O)C(NC(=O)C(NC(=O)C(NC(=O)C(NC(=O)C(NC(=O)C(NC(=O)C(NC(=O)CNC(=O)C(NC(=O)C(NC(=O)C(NC(=O)C(NC(=O)C(NC(=O)C(NC(=O)C(NC(=O)C(NC(=O)C(NC(=O)C(NC(=O)C(NC(=O)C(NC(=O)C(NC(=O)C(NC(=O)C(NC(=O)C(NC(=O)C(NC(=O)C(NC(=O)C(NC(=O)C(NC(=O)CNC(=O)C(NC(=O)C(NC(=O)C(NC(=O)C(NC(=O)C(NC(=O)C1N(C(=O)C(NC(=O)C(NC…	1	8	-7.31713	1.849	95.8404	-90.3588	-10.1931	-31.9598	-7.31713
		O=C(O)C12C(C(C(=C)C)CC1)C1C(C)(C3(C)C(C4(C)C(C(C)(C)C(O)CC4)CC3)CC1)CC2	S(CCC(NC(=O)C(NC(=O)C(NC(=O)C(NC(=O)C(NC(=O)C(NC(=O)C(NC(=O)C(NC(=O)C(NC(=O)C(NC(=O)C(NC(=O)C(NC(=O)C(NC(=O)C(NC(=O)C(NC(=O)C(NC(=O)C(NC(=O)C(NC(=O)C(NC(=O)C(NC(=O)CNC(=O)C(NC(=O)C(NC(=O)C(NC(=O)C(NC(=O)C(NC(=O)C(NC(=O)C(NC(=O)C(NC(=O)C(NC(=O)C(NC(=O)C(NC(=O)C(NC(=O)C(NC(=O)C(NC(=O)C(NC(=O)C(NC(=O)C(NC(=O)C(NC(=O)C(NC(=O)C(NC(=O)CNC(=O)C(NC(=O)C(NC(=O)C(NC(=O)C(NC(=O)C(NC(=O)C1N(C(=O)C(NC(=O)C(NC…	1	8	-7.25961	1.31807	91.6901	-103.292	-10.5944	-31.3029	-7.25961
		O=C(O)C12C(C(C(=C)C)CC1)C1C(C)(C3(C)C(C4(C)C(C(C)(C)C(O)CC4)CC3)CC1)CC2	S(CCC(NC(=O)C(NC(=O)C(NC(=O)C(NC(=O)C(NC(=O)C(NC(=O)C(NC(=O)C(NC(=O)C(NC(=O)C(NC(=O)C(NC(=O)C(NC(=O)C(NC(=O)C(NC(=O)C(NC(=O)C(NC(=O)C(NC(=O)C(NC(=O)C(NC(=O)C(NC(=O)CNC(=O)C(NC(=O)C(NC(=O)C(NC(=O)C(NC(=O)C(NC(=O)C(NC(=O)C(NC(=O)C(NC(=O)C(NC(=O)C(NC(=O)C(NC(=O)C(NC(=O)C(NC(=O)C(NC(=O)C(NC(=O)C(NC(=O)C(NC(=O)C(NC(=O)C(NC(=O)C(NC(=O)CNC(=O)C(NC(=O)C(NC(=O)C(NC(=O)C(NC(=O)C(NC(=O)C1N(C(=O)C(NC(=O)C(NC…	1	8	-7.22398	4.68655	89.7145	-74.0298	-9.45799	-34.9929	-7.22398
		O=C(O)C12C(C(C(=C)C)CC1)C1C(C)(C3(C)C(C4(C)C(C(C)(C)C(O)CC4)CC3)CC1)CC2	S(CCC(NC(=O)C(NC(=O)C(NC(=O)C(NC(=O)C(NC(=O)C(NC(=O)C(NC(=O)C(NC(=O)C(NC(=O)C(NC(=O)C(NC(=O)C(NC(=O)C(NC(=O)C(NC(=O)C(NC(=O)C(NC(=O)C(NC(=O)C(NC(=O)C(NC(=O)C(NC(=O)CNC(=O)C(NC(=O)C(NC(=O)C(NC(=O)C(NC(=O)C(NC(=O)C(NC(=O)C(NC(=O)C(NC(=O)C(NC(=O)C(NC(=O)C(NC(=O)C(NC(=O)C(NC(=O)C(NC(=O)C(NC(=O)C(NC(=O)C(NC(=O)C(NC(=O)C(NC(=O)C(NC(=O)CNC(=O)C(NC(=O)C(NC(=O)C(NC(=O)C(NC(=O)C(NC(=O)C1N(C(=O)C(NC(=O)C(NC…	1	8	-6.95008	1.9056	90.7392	-82.5874	-9.78068	-29.5939	-6.95008	[[33,33,33,33,33],[1659,1662,1664,1661,1658],[20104,20104,20104,20104,20104],[10,10,10,10,10],[2,2,2,2,2]]	1 8	[[33,33,33,33,33],[33,33,33,33,33]]
	LF09	O=C(O)C12C(C(C(=C)C)CC1)C1C(C)(C3(C)C(C4(C)C(C(C)(C)C(O)CC4)CC3)CC1)CC2	S(CCC(NC(=O)C(NC(=O)C(NC(=O)C(NC(=O)C(NC(=O)C(NC(=O)C(NC(=O)C(NC(=O)C(NC(=O)C(NC(=O)C(NC(=O)C(NC(=O)C(NC(=O)C(NC(=O)C(NC(=O)C(NC(=O)C(NC(=O)C(NC(=O)C(NC(=O)C(NC(=O)CNC(=O)C(NC(=O)C(NC(=O)C(NC(=O)C(NC(=O)C(NC(=O)C(NC(=O)C(NC(=O)C(NC(=O)C(NC(=O)C(NC(=O)C(NC(=O)C(NC(=O)C(NC(=O)C(NC(=O)C(NC(=O)C(NC(=O)C(NC(=O)C(NC(=O)C(NC(=O)C(NC(=O)CNC(=O)C(NC(=O)C(NC(=O)C(NC(=O)C(NC(=O)C(NC(=O)C1N(C(=O)C(NC(=O)C(NC…	1	9	-7.59853	2.62508	95.0556	-81.6191	-10.0969	-33.5294	-7.59853	[[22,22],[847,842],[20051,20051],[3,4],[1.1,0.9]]	10 6	[22,22]
		O=C(O)C12C(C(C(=C)C)CC1)C1C(C)(C3(C)C(C4(C)C(C(C)(C)C(O)CC4)CC3)CC1)CC2	S(CCC(NC(=O)C(NC(=O)C(NC(=O)C(NC(=O)C(NC(=O)C(NC(=O)C(NC(=O)C(NC(=O)C(NC(=O)C(NC(=O)C(NC(=O)C(NC(=O)C(NC(=O)C(NC(=O)C(NC(=O)C(NC(=O)C(NC(=O)C(NC(=O)C(NC(=O)C(NC(=O)CNC(=O)C(NC(=O)C(NC(=O)C(NC(=O)C(NC(=O)C(NC(=O)C(NC(=O)C(NC(=O)C(NC(=O)C(NC(=O)C(NC(=O)C(NC(=O)C(NC(=O)C(NC(=O)C(NC(=O)C(NC(=O)C(NC(=O)C(NC(=O)C(NC(=O)C(NC(=O)C(NC(=O)CNC(=O)C(NC(=O)C(NC(=O)C(NC(=O)C(NC(=O)C(NC(=O)C1N(C(=O)C(NC(=O)C(NC…	1	9	-7.58931	1.1166	95.2432	-72.3181	-9.88694	-33.3747	-7.58931	[[22,22],[847,842],[20051,20051],[3,4],[1.1,0.9]]	10 6	[22,22]
		O=C(O)C12C(C(C(=C)C)CC1)C1C(C)(C3(C)C(C4(C)C(C(C)(C)C(O)CC4)CC3)CC1)CC2	S(CCC(NC(=O)C(NC(=O)C(NC(=O)C(NC(=O)C(NC(=O)C(NC(=O)C(NC(=O)C(NC(=O)C(NC(=O)C(NC(=O)C(NC(=O)C(NC(=O)C(NC(=O)C(NC(=O)C(NC(=O)C(NC(=O)C(NC(=O)C(NC(=O)C(NC(=O)C(NC(=O)CNC(=O)C(NC(=O)C(NC(=O)C(NC(=O)C(NC(=O)C(NC(=O)C(NC(=O)C(NC(=O)C(NC(=O)C(NC(=O)C(NC(=O)C(NC(=O)C(NC(=O)C(NC(=O)C(NC(=O)C(NC(=O)C(NC(=O)C(NC(=O)C(NC(=O)C(NC(=O)C(NC(=O)CNC(=O)C(NC(=O)C(NC(=O)C(NC(=O)C(NC(=O)C(NC(=O)C1N(C(=O)C(NC(=O)C(NC…	1	9	-7.55103	1.40816	102.326	-51.6254	-9.9142	-31.6866	-7.55103	[[22,22],[847,842],[20051,20051],[3,4],[0.9,0.7]]	10 6	[22,22]
		O=C(O)C12C(C(C(=C)C)CC1)C1C(C)(C3(C)C(C4(C)C(C(C)(C)C(O)CC4)CC3)CC1)CC2	S(CCC(NC(=O)C(NC(=O)C(NC(=O)C(NC(=O)C(NC(=O)C(NC(=O)C(NC(=O)C(NC(=O)C(NC(=O)C(NC(=O)C(NC(=O)C(NC(=O)C(NC(=O)C(NC(=O)C(NC(=O)C(NC(=O)C(NC(=O)C(NC(=O)C(NC(=O)C(NC(=O)CNC(=O)C(NC(=O)C(NC(=O)C(NC(=O)C(NC(=O)C(NC(=O)C(NC(=O)C(NC(=O)C(NC(=O)C(NC(=O)C(NC(=O)C(NC(=O)C(NC(=O)C(NC(=O)C(NC(=O)C(NC(=O)C(NC(=O)C(NC(=O)C(NC(=O)C(NC(=O)C(NC(=O)CNC(=O)C(NC(=O)C(NC(=O)C(NC(=O)C(NC(=O)C(NC(=O)C1N(C(=O)C(NC(=O)C(NC…	1	9	-7.4294	3.0687	93.4125	-54.7838	-9.61968	-31.9049	-7.4294	[[22,22],[847,842],[20051,20051],[3,4],[1.2,1.3]]	10 6	[22,22]
		O=C(O)C12C(C(C(=C)C)CC1)C1C(C)(C3(C)C(C4(C)C(C(C)(C)C(O)CC4)CC3)CC1)CC2	S(CCC(NC(=O)C(NC(=O)C(NC(=O)C(NC(=O)C(NC(=O)C(NC(=O)C(NC(=O)C(NC(=O)C(NC(=O)C(NC(=O)C(NC(=O)C(NC(=O)C(NC(=O)C(NC(=O)C(NC(=O)C(NC(=O)C(NC(=O)C(NC(=O)C(NC(=O)C(NC(=O)CNC(=O)C(NC(=O)C(NC(=O)C(NC(=O)C(NC(=O)C(NC(=O)C(NC(=O)C(NC(=O)C(NC(=O)C(NC(=O)C(NC(=O)C(NC(=O)C(NC(=O)C(NC(=O)C(NC(=O)C(NC(=O)C(NC(=O)C(NC(=O)C(NC(=O)C(NC(=O)C(NC(=O)CNC(=O)C(NC(=O)C(NC(=O)C(NC(=O)C(NC(=O)C(NC(=O)C1N(C(=O)C(NC(=O)C(NC…	1	9	-7.24794	1.69277	90.4314	-93.9573	-11.497	-29.1581	-7.24794
	LF10	O=C1OC23C(C)(C4(C)C(C5(C)C(C(C)(C)C(=O)CC5)CC4)CC2O)CCC21C3CC(C)(C)CC2	S(CCC(NC(=O)C(NC(=O)C(NC(=O)C(NC(=O)C(NC(=O)C(NC(=O)C(NC(=O)C(NC(=O)C(NC(=O)C(NC(=O)C(NC(=O)C(NC(=O)C(NC(=O)C(NC(=O)C(NC(=O)C(NC(=O)C(NC(=O)C(NC(=O)C(NC(=O)C(NC(=O)CNC(=O)C(NC(=O)C(NC(=O)C(NC(=O)C(NC(=O)C(NC(=O)C(NC(=O)C(NC(=O)C(NC(=O)C(NC(=O)C(NC(=O)C(NC(=O)C(NC(=O)C(NC(=O)C(NC(=O)C(NC(=O)C(NC(=O)C(NC(=O)C(NC(=O)C(NC(=O)C(NC(=O)CNC(=O)C(NC(=O)C(NC(=O)C(NC(=O)C(NC(=O)C(NC(=O)C1N(C(=O)C(NC(=O)C(NC…	1	10	-7.2658	1.53014	149.576	-52.3262	-9.85566	-32.6238	-7.2658	[[26,34],[225,126],[20014,20008],[2,2],[0.6,2.1]]	11 12 5	[34,34,26]
		O=C1OC23C(C)(C4(C)C(C5(C)C(C(C)(C)C(=O)CC5)CC4)CC2O)CCC21C3CC(C)(C)CC2	S(CCC(NC(=O)C(NC(=O)C(NC(=O)C(NC(=O)C(NC(=O)C(NC(=O)C(NC(=O)C(NC(=O)C(NC(=O)C(NC(=O)C(NC(=O)C(NC(=O)C(NC(=O)C(NC(=O)C(NC(=O)C(NC(=O)C(NC(=O)C(NC(=O)C(NC(=O)C(NC(=O)CNC(=O)C(NC(=O)C(NC(=O)C(NC(=O)C(NC(=O)C(NC(=O)C(NC(=O)C(NC(=O)C(NC(=O)C(NC(=O)C(NC(=O)C(NC(=O)C(NC(=O)C(NC(=O)C(NC(=O)C(NC(=O)C(NC(=O)C(NC(=O)C(NC(=O)C(NC(=O)C(NC(=O)CNC(=O)C(NC(=O)C(NC(=O)C(NC(=O)C(NC(=O)C(NC(=O)C1N(C(=O)C(NC(=O)C(NC…	1	10	-7.13707	1.25039	152.359	-61.9834	-11.6674	-33.1413	-7.13707	[34,126,20008,2,2.3]	11 12	[34,34]
		O=C1OC23C(C)(C4(C)C(C5(C)C(C(C)(C)C(=O)CC5)CC4)CC2O)CCC21C3CC(C)(C)CC2	S(CCC(NC(=O)C(NC(=O)C(NC(=O)C(NC(=O)C(NC(=O)C(NC(=O)C(NC(=O)C(NC(=O)C(NC(=O)C(NC(=O)C(NC(=O)C(NC(=O)C(NC(=O)C(NC(=O)C(NC(=O)C(NC(=O)C(NC(=O)C(NC(=O)C(NC(=O)C(NC(=O)CNC(=O)C(NC(=O)C(NC(=O)C(NC(=O)C(NC(=O)C(NC(=O)C(NC(=O)C(NC(=O)C(NC(=O)C(NC(=O)C(NC(=O)C(NC(=O)C(NC(=O)C(NC(=O)C(NC(=O)C(NC(=O)C(NC(=O)C(NC(=O)C(NC(=O)C(NC(=O)C(NC(=O)CNC(=O)C(NC(=O)C(NC(=O)C(NC(=O)C(NC(=O)C(NC(=O)C1N(C(=O)C(NC(=O)C(NC…	1	10	-7.07822	1.34529	154.421	-53.8835	-9.90069	-33.4731	-7.07822	[[33,34],[4911,3493],[20104,20014],[4,2],[0.9,3]]	5 13 14	[34,34,33]
		O=C1OC23C(C)(C4(C)C(C5(C)C(C(C)(C)C(=O)CC5)CC4)CC2O)CCC21C3CC(C)(C)CC2	S(CCC(NC(=O)C(NC(=O)C(NC(=O)C(NC(=O)C(NC(=O)C(NC(=O)C(NC(=O)C(NC(=O)C(NC(=O)C(NC(=O)C(NC(=O)C(NC(=O)C(NC(=O)C(NC(=O)C(NC(=O)C(NC(=O)C(NC(=O)C(NC(=O)C(NC(=O)C(NC(=O)CNC(=O)C(NC(=O)C(NC(=O)C(NC(=O)C(NC(=O)C(NC(=O)C(NC(=O)C(NC(=O)C(NC(=O)C(NC(=O)C(NC(=O)C(NC(=O)C(NC(=O)C(NC(=O)C(NC(=O)C(NC(=O)C(NC(=O)C(NC(=O)C(NC(=O)C(NC(=O)C(NC(=O)CNC(=O)C(NC(=O)C(NC(=O)C(NC(=O)C(NC(=O)C(NC(=O)C1N(C(=O)C(NC(=O)C(NC…	1	10	-7.02096	2.083	149.121	-93.1002	-9.65801	-32.0986	-7.02096	[[34,23,23,23,23,23,23],[174,138,142,146,144,140,137],[20011,20009,20009,20009,20009,20009,20009],[1,10,10,10,10,10,10],[0.6,0.7,0.7,0.7,0.7,0.7,0.7]]	15 9	[[23,23,23,23,23,23],34]
		O=C1OC23C(C)(C4(C)C(C5(C)C(C(C)(C)C(=O)CC5)CC4)CC2O)CCC21C3CC(C)(C)CC2	S(CCC(NC(=O)C(NC(=O)C(NC(=O)C(NC(=O)C(NC(=O)C(NC(=O)C(NC(=O)C(NC(=O)C(NC(=O)C(NC(=O)C(NC(=O)C(NC(=O)C(NC(=O)C(NC(=O)C(NC(=O)C(NC(=O)C(NC(=O)C(NC(=O)C(NC(=O)C(NC(=O)CNC(=O)C(NC(=O)C(NC(=O)C(NC(=O)C(NC(=O)C(NC(=O)C(NC(=O)C(NC(=O)C(NC(=O)C(NC(=O)C(NC(=O)C(NC(=O)C(NC(=O)C(NC(=O)C(NC(=O)C(NC(=O)C(NC(=O)C(NC(=O)C(NC(=O)C(NC(=O)C(NC(=O)CNC(=O)C(NC(=O)C(NC(=O)C(NC(=O)C(NC(=O)C(NC(=O)C1N(C(=O)C(NC(=O)C(NC…	1	10	-6.87087	1.95115	152.434	-68.2125	-9.90125	-31.5516	-6.87087	[[8,8,8,8,8],[1658,1661,1664,1662,1659],[20104,20104,20104,20104,20104],[10,10,10,10,10],[0.6,0.6,0.6,0.6,0.6]]	1	[[8,8,8,8,8]]
	LF11	O=C1OC23C(C)(C4(C)C(C5(C)C(C(C)(C)C(=O)CC5)CC4)CC2O)CCC21C3CC(C)(C)CC2	S(CCC(NC(=O)C(NC(=O)C(NC(=O)C(NC(=O)C(NC(=O)C(NC(=O)C(NC(=O)C(NC(=O)C(NC(=O)C(NC(=O)C(NC(=O)C(NC(=O)C(NC(=O)C(NC(=O)C(NC(=O)C(NC(=O)C(NC(=O)C(NC(=O)C(NC(=O)C(NC(=O)CNC(=O)C(NC(=O)C(NC(=O)C(NC(=O)C(NC(=O)C(NC(=O)C(NC(=O)C(NC(=O)C(NC(=O)C(NC(=O)C(NC(=O)C(NC(=O)C(NC(=O)C(NC(=O)C(NC(=O)C(NC(=O)C(NC(=O)C(NC(=O)C(NC(=O)C(NC(=O)C(NC(=O)CNC(=O)C(NC(=O)C(NC(=O)C(NC(=O)C(NC(=O)C(NC(=O)C1N(C(=O)C(NC(=O)C(NC…	1	11	-7.00085	0.811779	141.175	-98.6503	-11.8657	-30.4506	-7.00085	[[34,13,13,13,13,13,13],[126,1664,1667,1671,1669,1665,1661],[20008,20104,20104,20104,20104,20104,20104],[2,10,10,10,10,10,10],[0.8,0.7,0.7,0.7,0.7,0.7,0.7]]	11 1	[34,[13,13,13,13,13,13]]
		O=C1OC23C(C)(C4(C)C(C5(C)C(C(C)(C)C(=O)CC5)CC4)CC2O)CCC21C3CC(C)(C)CC2	S(CCC(NC(=O)C(NC(=O)C(NC(=O)C(NC(=O)C(NC(=O)C(NC(=O)C(NC(=O)C(NC(=O)C(NC(=O)C(NC(=O)C(NC(=O)C(NC(=O)C(NC(=O)C(NC(=O)C(NC(=O)C(NC(=O)C(NC(=O)C(NC(=O)C(NC(=O)C(NC(=O)CNC(=O)C(NC(=O)C(NC(=O)C(NC(=O)C(NC(=O)C(NC(=O)C(NC(=O)C(NC(=O)C(NC(=O)C(NC(=O)C(NC(=O)C(NC(=O)C(NC(=O)C(NC(=O)C(NC(=O)C(NC(=O)C(NC(=O)C(NC(=O)C(NC(=O)C(NC(=O)C(NC(=O)CNC(=O)C(NC(=O)C(NC(=O)C(NC(=O)C(NC(=O)C(NC(=O)C1N(C(=O)C(NC(=O)C(NC…	1	11	-6.79012	1.40884	141.237	-98.0535	-11.6199	-31.844	-6.79012	[34,225,20014,2,2]	5 13	[34,34]
		O=C1OC23C(C)(C4(C)C(C5(C)C(C(C)(C)C(=O)CC5)CC4)CC2O)CCC21C3CC(C)(C)CC2	S(CCC(NC(=O)C(NC(=O)C(NC(=O)C(NC(=O)C(NC(=O)C(NC(=O)C(NC(=O)C(NC(=O)C(NC(=O)C(NC(=O)C(NC(=O)C(NC(=O)C(NC(=O)C(NC(=O)C(NC(=O)C(NC(=O)C(NC(=O)C(NC(=O)C(NC(=O)C(NC(=O)CNC(=O)C(NC(=O)C(NC(=O)C(NC(=O)C(NC(=O)C(NC(=O)C(NC(=O)C(NC(=O)C(NC(=O)C(NC(=O)C(NC(=O)C(NC(=O)C(NC(=O)C(NC(=O)C(NC(=O)C(NC(=O)C(NC(=O)C(NC(=O)C(NC(=O)C(NC(=O)C(NC(=O)CNC(=O)C(NC(=O)C(NC(=O)C(NC(=O)C(NC(=O)C(NC(=O)C1N(C(=O)C(NC(=O)C(NC…	1	11	-6.78123	1.8674	141.088	-82.0311	-11.1247	-32.5633	-6.78123
		O=C1OC23C(C)(C4(C)C(C5(C)C(C(C)(C)C(=O)CC5)CC4)CC2O)CCC21C3CC(C)(C)CC2	S(CCC(NC(=O)C(NC(=O)C(NC(=O)C(NC(=O)C(NC(=O)C(NC(=O)C(NC(=O)C(NC(=O)C(NC(=O)C(NC(=O)C(NC(=O)C(NC(=O)C(NC(=O)C(NC(=O)C(NC(=O)C(NC(=O)C(NC(=O)C(NC(=O)C(NC(=O)C(NC(=O)CNC(=O)C(NC(=O)C(NC(=O)C(NC(=O)C(NC(=O)C(NC(=O)C(NC(=O)C(NC(=O)C(NC(=O)C(NC(=O)C(NC(=O)C(NC(=O)C(NC(=O)C(NC(=O)C(NC(=O)C(NC(=O)C(NC(=O)C(NC(=O)C(NC(=O)C(NC(=O)C(NC(=O)CNC(=O)C(NC(=O)C(NC(=O)C(NC(=O)C(NC(=O)C(NC(=O)C1N(C(=O)C(NC(=O)C(NC…	1	11	-6.71485	2.4764	136.94	-85.2745	-9.81011	-35.4011	-6.71485	[[12,12,12,12,12],[1659,1662,1664,1661,1658],[20104,20104,20104,20104,20104],[10,10,10,10,10],[0.9,0.9,0.9,0.9,0.9]]	1	[[12,12,12,12,12]]
		O=C1OC23C(C)(C4(C)C(C5(C)C(C(C)(C)C(=O)CC5)CC4)CC2O)CCC21C3CC(C)(C)CC2	S(CCC(NC(=O)C(NC(=O)C(NC(=O)C(NC(=O)C(NC(=O)C(NC(=O)C(NC(=O)C(NC(=O)C(NC(=O)C(NC(=O)C(NC(=O)C(NC(=O)C(NC(=O)C(NC(=O)C(NC(=O)C(NC(=O)C(NC(=O)C(NC(=O)C(NC(=O)C(NC(=O)CNC(=O)C(NC(=O)C(NC(=O)C(NC(=O)C(NC(=O)C(NC(=O)C(NC(=O)C(NC(=O)C(NC(=O)C(NC(=O)C(NC(=O)C(NC(=O)C(NC(=O)C(NC(=O)C(NC(=O)C(NC(=O)C(NC(=O)C(NC(=O)C(NC(=O)C(NC(=O)C(NC(=O)CNC(=O)C(NC(=O)C(NC(=O)C(NC(=O)C(NC(=O)C(NC(=O)C1N(C(=O)C(NC(=O)C(NC…	1	11	-6.69822	2.4391	130.915	-70.6276	-9.83791	-31.2405	-6.69822
	LF12	O=C(OC1C(C)(C)C2C(CO)(C3C(C)(C4(C)C(C5C(C(=O)O)(CC4)CCC(C)(C)C5)=CC3)CC2)CC1)C	S(CCC(NC(=O)C(NC(=O)C(NC(=O)C(NC(=O)C(NC(=O)C(NC(=O)C(NC(=O)C(NC(=O)C(NC(=O)C(NC(=O)C(NC(=O)C(NC(=O)C(NC(=O)C(NC(=O)C(NC(=O)C(NC(=O)C(NC(=O)C(NC(=O)C(NC(=O)C(NC(=O)CNC(=O)C(NC(=O)C(NC(=O)C(NC(=O)C(NC(=O)C(NC(=O)C(NC(=O)C(NC(=O)C(NC(=O)C(NC(=O)C(NC(=O)C(NC(=O)C(NC(=O)C(NC(=O)C(NC(=O)C(NC(=O)C(NC(=O)C(NC(=O)C(NC(=O)C(NC(=O)C(NC(=O)CNC(=O)C(NC(=O)C(NC(=O)C(NC(=O)C(NC(=O)C(NC(=O)C1N(C(=O)C(NC(=O)C(NC…	1	12	-7.72971	0.965539	32.2259	-96.0522	-9.92706	-34.7757	-7.72971	[[30,36],[174,842],[20011,20051],[1,4],[0.8,1.1]]	9 6	[30,36]
		O=C(OC1C(C)(C)C2C(CO)(C3C(C)(C4(C)C(C5C(C(=O)O)(CC4)CCC(C)(C)C5)=CC3)CC2)CC1)C	S(CCC(NC(=O)C(NC(=O)C(NC(=O)C(NC(=O)C(NC(=O)C(NC(=O)C(NC(=O)C(NC(=O)C(NC(=O)C(NC(=O)C(NC(=O)C(NC(=O)C(NC(=O)C(NC(=O)C(NC(=O)C(NC(=O)C(NC(=O)C(NC(=O)C(NC(=O)C(NC(=O)CNC(=O)C(NC(=O)C(NC(=O)C(NC(=O)C(NC(=O)C(NC(=O)C(NC(=O)C(NC(=O)C(NC(=O)C(NC(=O)C(NC(=O)C(NC(=O)C(NC(=O)C(NC(=O)C(NC(=O)C(NC(=O)C(NC(=O)C(NC(=O)C(NC(=O)C(NC(=O)C(NC(=O)CNC(=O)C(NC(=O)C(NC(=O)C(NC(=O)C(NC(=O)C(NC(=O)C1N(C(=O)C(NC(=O)C(NC…	1	12	-7.62329	2.89406	26.0922	-57.0248	-9.88449	-36.1492	-7.62329	[[24,24,24,24,24],[1662,1664,1661,1658,1659],[20104,20104,20104,20104,20104],[10,10,10,10,10],[0.6,0.6,0.6,0.6,0.6]]	1	[[24,24,24,24,24]]
		O=C(OC1C(C)(C)C2C(CO)(C3C(C)(C4(C)C(C5C(C(=O)O)(CC4)CCC(C)(C)C5)=CC3)CC2)CC1)C	S(CCC(NC(=O)C(NC(=O)C(NC(=O)C(NC(=O)C(NC(=O)C(NC(=O)C(NC(=O)C(NC(=O)C(NC(=O)C(NC(=O)C(NC(=O)C(NC(=O)C(NC(=O)C(NC(=O)C(NC(=O)C(NC(=O)C(NC(=O)C(NC(=O)C(NC(=O)C(NC(=O)CNC(=O)C(NC(=O)C(NC(=O)C(NC(=O)C(NC(=O)C(NC(=O)C(NC(=O)C(NC(=O)C(NC(=O)C(NC(=O)C(NC(=O)C(NC(=O)C(NC(=O)C(NC(=O)C(NC(=O)C(NC(=O)C(NC(=O)C(NC(=O)C(NC(=O)C(NC(=O)C(NC(=O)CNC(=O)C(NC(=O)C(NC(=O)C(NC(=O)C(NC(=O)C(NC(=O)C1N(C(=O)C(NC(=O)C(NC…	1	12	-7.61374	1.63675	35.1633	-68.1899	-10.0849	-38.3449	-7.61374	[[13,13,13,13,13,13],[1664,1667,1671,1669,1665,1661],[20104,20104,20104,20104,20104,20104],[10,10,10,10,10,10],[0.8,0.8,0.8,0.8,0.8,0.8]]	1	[[13,13,13,13,13,13]]
		O=C(OC1C(C)(C)C2C(CO)(C3C(C)(C4(C)C(C5C(C(=O)O)(CC4)CCC(C)(C)C5)=CC3)CC2)CC1)C	S(CCC(NC(=O)C(NC(=O)C(NC(=O)C(NC(=O)C(NC(=O)C(NC(=O)C(NC(=O)C(NC(=O)C(NC(=O)C(NC(=O)C(NC(=O)C(NC(=O)C(NC(=O)C(NC(=O)C(NC(=O)C(NC(=O)C(NC(=O)C(NC(=O)C(NC(=O)C(NC(=O)CNC(=O)C(NC(=O)C(NC(=O)C(NC(=O)C(NC(=O)C(NC(=O)C(NC(=O)C(NC(=O)C(NC(=O)C(NC(=O)C(NC(=O)C(NC(=O)C(NC(=O)C(NC(=O)C(NC(=O)C(NC(=O)C(NC(=O)C(NC(=O)C(NC(=O)C(NC(=O)C(NC(=O)CNC(=O)C(NC(=O)C(NC(=O)C(NC(=O)C(NC(=O)C(NC(=O)C1N(C(=O)C(NC(=O)C(NC…	1	12	-7.53189	2.29047	26.3093	-67.4448	-9.89421	-35.7453	-7.53189	[[13,13,13,13,13],[1659,1662,1664,1661,1658],[20104,20104,20104,20104,20104],[10,10,10,10,10],[0.7,0.7,0.7,0.7,0.7]]	1	[[13,13,13,13,13]]
		O=C(OC1C(C)(C)C2C(CO)(C3C(C)(C4(C)C(C5C(C(=O)O)(CC4)CCC(C)(C)C5)=CC3)CC2)CC1)C	S(CCC(NC(=O)C(NC(=O)C(NC(=O)C(NC(=O)C(NC(=O)C(NC(=O)C(NC(=O)C(NC(=O)C(NC(=O)C(NC(=O)C(NC(=O)C(NC(=O)C(NC(=O)C(NC(=O)C(NC(=O)C(NC(=O)C(NC(=O)C(NC(=O)C(NC(=O)C(NC(=O)CNC(=O)C(NC(=O)C(NC(=O)C(NC(=O)C(NC(=O)C(NC(=O)C(NC(=O)C(NC(=O)C(NC(=O)C(NC(=O)C(NC(=O)C(NC(=O)C(NC(=O)C(NC(=O)C(NC(=O)C(NC(=O)C(NC(=O)C(NC(=O)C(NC(=O)C(NC(=O)C(NC(=O)CNC(=O)C(NC(=O)C(NC(=O)C(NC(=O)C(NC(=O)C(NC(=O)C1N(C(=O)C(NC(=O)C(NC…	1	12	-7.51793	1.97106	35.942	-61.1617	-10.1792	-33.4449	-7.51793	[[30,36,36],[174,654,731],[20011,20039,20043],[1,2,2],[0.8,0.6,5.8]]	9 16 2 17	[30,36,36,36]
	LF13	O=C(O)C12C(C=3C(C)(C4(C)C(C5(C)C(C(CO)(C)C(O)C(O)C5)CC4)CC=3)CC1)CC(C)(C)CC2	S(CCC(NC(=O)C(NC(=O)C(NC(=O)C(NC(=O)C(NC(=O)C(NC(=O)C(NC(=O)C(NC(=O)C(NC(=O)C(NC(=O)C(NC(=O)C(NC(=O)C(NC(=O)C(NC(=O)C(NC(=O)C(NC(=O)C(NC(=O)C(NC(=O)C(NC(=O)C(NC(=O)CNC(=O)C(NC(=O)C(NC(=O)C(NC(=O)C(NC(=O)C(NC(=O)C(NC(=O)C(NC(=O)C(NC(=O)C(NC(=O)C(NC(=O)C(NC(=O)C(NC(=O)C(NC(=O)C(NC(=O)C(NC(=O)C(NC(=O)C(NC(=O)C(NC(=O)C(NC(=O)C(NC(=O)CNC(=O)C(NC(=O)C(NC(=O)C(NC(=O)C(NC(=O)C(NC(=O)C1N(C(=O)C(NC(=O)C(NC…	1	13	-7.08894	1.22838	53.371	-101.31	-10.2376	-35.5323	-7.08894	[[32,12,12,12,12,12],[1581,1659,1662,1664,1661,1658],[20099,20104,20104,20104,20104,20104],[3,10,10,10,10,10],[1.4,0.9,0.9,0.9,0.9,0.9]]	18 1	[32,[12,12,12,12,12]]
		O=C(O)C12C(C=3C(C)(C4(C)C(C5(C)C(C(CO)(C)C(O)C(O)C5)CC4)CC=3)CC1)CC(C)(C)CC2	S(CCC(NC(=O)C(NC(=O)C(NC(=O)C(NC(=O)C(NC(=O)C(NC(=O)C(NC(=O)C(NC(=O)C(NC(=O)C(NC(=O)C(NC(=O)C(NC(=O)C(NC(=O)C(NC(=O)C(NC(=O)C(NC(=O)C(NC(=O)C(NC(=O)C(NC(=O)C(NC(=O)CNC(=O)C(NC(=O)C(NC(=O)C(NC(=O)C(NC(=O)C(NC(=O)C(NC(=O)C(NC(=O)C(NC(=O)C(NC(=O)C(NC(=O)C(NC(=O)C(NC(=O)C(NC(=O)C(NC(=O)C(NC(=O)C(NC(=O)C(NC(=O)C(NC(=O)C(NC(=O)C(NC(=O)CNC(=O)C(NC(=O)C(NC(=O)C(NC(=O)C(NC(=O)C(NC(=O)C1N(C(=O)C(NC(=O)C(NC…	1	13	-7.05794	2.15955	63.5339	-90.7239	-9.90377	-33.7124	-7.05794
		O=C(O)C12C(C=3C(C)(C4(C)C(C5(C)C(C(CO)(C)C(O)C(O)C5)CC4)CC=3)CC1)CC(C)(C)CC2	S(CCC(NC(=O)C(NC(=O)C(NC(=O)C(NC(=O)C(NC(=O)C(NC(=O)C(NC(=O)C(NC(=O)C(NC(=O)C(NC(=O)C(NC(=O)C(NC(=O)C(NC(=O)C(NC(=O)C(NC(=O)C(NC(=O)C(NC(=O)C(NC(=O)C(NC(=O)C(NC(=O)CNC(=O)C(NC(=O)C(NC(=O)C(NC(=O)C(NC(=O)C(NC(=O)C(NC(=O)C(NC(=O)C(NC(=O)C(NC(=O)C(NC(=O)C(NC(=O)C(NC(=O)C(NC(=O)C(NC(=O)C(NC(=O)C(NC(=O)C(NC(=O)C(NC(=O)C(NC(=O)C(NC(=O)CNC(=O)C(NC(=O)C(NC(=O)C(NC(=O)C(NC(=O)C(NC(=O)C1N(C(=O)C(NC(=O)C(NC…	1	13	-7.03759	1.29378	65.0484	-79.8758	-10.3337	-33.1521	-7.03759	[32,3262,20199,3,0.5]	3	32
		O=C(O)C12C(C=3C(C)(C4(C)C(C5(C)C(C(CO)(C)C(O)C(O)C5)CC4)CC=3)CC1)CC(C)(C)CC2	S(CCC(NC(=O)C(NC(=O)C(NC(=O)C(NC(=O)C(NC(=O)C(NC(=O)C(NC(=O)C(NC(=O)C(NC(=O)C(NC(=O)C(NC(=O)C(NC(=O)C(NC(=O)C(NC(=O)C(NC(=O)C(NC(=O)C(NC(=O)C(NC(=O)C(NC(=O)C(NC(=O)CNC(=O)C(NC(=O)C(NC(=O)C(NC(=O)C(NC(=O)C(NC(=O)C(NC(=O)C(NC(=O)C(NC(=O)C(NC(=O)C(NC(=O)C(NC(=O)C(NC(=O)C(NC(=O)C(NC(=O)C(NC(=O)C(NC(=O)C(NC(=O)C(NC(=O)C(NC(=O)C(NC(=O)CNC(=O)C(NC(=O)C(NC(=O)C(NC(=O)C(NC(=O)C(NC(=O)C1N(C(=O)C(NC(=O)C(NC…	1	13	-6.98938	2.73717	68.4886	-103.603	-9.90203	-31.4895	-6.98938	[32,618,20036,1,0.6]	19	32
		O=C(O)C12C(C=3C(C)(C4(C)C(C5(C)C(C(CO)(C)C(O)C(O)C5)CC4)CC=3)CC1)CC(C)(C)CC2	S(CCC(NC(=O)C(NC(=O)C(NC(=O)C(NC(=O)C(NC(=O)C(NC(=O)C(NC(=O)C(NC(=O)C(NC(=O)C(NC(=O)C(NC(=O)C(NC(=O)C(NC(=O)C(NC(=O)C(NC(=O)C(NC(=O)C(NC(=O)C(NC(=O)C(NC(=O)C(NC(=O)CNC(=O)C(NC(=O)C(NC(=O)C(NC(=O)C(NC(=O)C(NC(=O)C(NC(=O)C(NC(=O)C(NC(=O)C(NC(=O)C(NC(=O)C(NC(=O)C(NC(=O)C(NC(=O)C(NC(=O)C(NC(=O)C(NC(=O)C(NC(=O)C(NC(=O)C(NC(=O)C(NC(=O)CNC(=O)C(NC(=O)C(NC(=O)C(NC(=O)C(NC(=O)C(NC(=O)C1N(C(=O)C(NC(=O)C(NC…	1	13	-6.9514	0.975469	63.8572	-78.3981	-10.0663	-33.3109	-6.9514	[[13,13,13,13,13,13],[1661,1665,1669,1671,1667,1664],[20104,20104,20104,20104,20104,20104],[10,10,10,10,10,10],[0.5,0.5,0.5,0.5,0.5,0.5]]	1	[[13,13,13,13,13,13]]
	Lfa	O=C(O)C12C(C(C(=C)C)CC1)C1C(C)(C3(C)C(C4(C)C(C(C)(C)C(=O)CC4)C(O)C3)CC1)CC2	S(CCC(NC(=O)C(NC(=O)C(NC(=O)C(NC(=O)C(NC(=O)C(NC(=O)C(NC(=O)C(NC(=O)C(NC(=O)C(NC(=O)C(NC(=O)C(NC(=O)C(NC(=O)C(NC(=O)C(NC(=O)C(NC(=O)C(NC(=O)C(NC(=O)C(NC(=O)C(NC(=O)CNC(=O)C(NC(=O)C(NC(=O)C(NC(=O)C(NC(=O)C(NC(=O)C(NC(=O)C(NC(=O)C(NC(=O)C(NC(=O)C(NC(=O)C(NC(=O)C(NC(=O)C(NC(=O)C(NC(=O)C(NC(=O)C(NC(=O)C(NC(=O)C(NC(=O)C(NC(=O)C(NC(=O)CNC(=O)C(NC(=O)C(NC(=O)C(NC(=O)C(NC(=O)C(NC(=O)C1N(C(=O)C(NC(=O)C(NC…	1	14	-7.40284	1.35403	85.3266	-111.49	-10.8502	-31.8067	-7.40284	[[31,31],[1581,1662],[20099,20104],[3,2],[0.9,0.5]]	18 4	[31,31]
		O=C(O)C12C(C(C(=C)C)CC1)C1C(C)(C3(C)C(C4(C)C(C(C)(C)C(=O)CC4)C(O)C3)CC1)CC2	S(CCC(NC(=O)C(NC(=O)C(NC(=O)C(NC(=O)C(NC(=O)C(NC(=O)C(NC(=O)C(NC(=O)C(NC(=O)C(NC(=O)C(NC(=O)C(NC(=O)C(NC(=O)C(NC(=O)C(NC(=O)C(NC(=O)C(NC(=O)C(NC(=O)C(NC(=O)C(NC(=O)CNC(=O)C(NC(=O)C(NC(=O)C(NC(=O)C(NC(=O)C(NC(=O)C(NC(=O)C(NC(=O)C(NC(=O)C(NC(=O)C(NC(=O)C(NC(=O)C(NC(=O)C(NC(=O)C(NC(=O)C(NC(=O)C(NC(=O)C(NC(=O)C(NC(=O)C(NC(=O)C(NC(=O)CNC(=O)C(NC(=O)C(NC(=O)C(NC(=O)C(NC(=O)C(NC(=O)C1N(C(=O)C(NC(=O)C(NC…	1	14	-7.37727	1.93491	84.0939	-94.2156	-10.3226	-33.3193	-7.37727	[[31,31,33],[1581,1662,126],[20099,20104,20008],[3,2,2],[0.9,0.5,1.2]]	11 18 4	[33,31,31]
		O=C(O)C12C(C(C(=C)C)CC1)C1C(C)(C3(C)C(C4(C)C(C(C)(C)C(=O)CC4)C(O)C3)CC1)CC2	S(CCC(NC(=O)C(NC(=O)C(NC(=O)C(NC(=O)C(NC(=O)C(NC(=O)C(NC(=O)C(NC(=O)C(NC(=O)C(NC(=O)C(NC(=O)C(NC(=O)C(NC(=O)C(NC(=O)C(NC(=O)C(NC(=O)C(NC(=O)C(NC(=O)C(NC(=O)C(NC(=O)CNC(=O)C(NC(=O)C(NC(=O)C(NC(=O)C(NC(=O)C(NC(=O)C(NC(=O)C(NC(=O)C(NC(=O)C(NC(=O)C(NC(=O)C(NC(=O)C(NC(=O)C(NC(=O)C(NC(=O)C(NC(=O)C(NC(=O)C(NC(=O)C(NC(=O)C(NC(=O)C(NC(=O)CNC(=O)C(NC(=O)C(NC(=O)C(NC(=O)C(NC(=O)C(NC(=O)C1N(C(=O)C(NC(=O)C(NC…	1	14	-7.3518	1.33162	85.375	-103.242	-9.92812	-32.451	-7.3518	[[31,31],[1581,1662],[20099,20104],[3,2],[0.9,0.5]]	18 4	[31,31]
		O=C(O)C12C(C(C(=C)C)CC1)C1C(C)(C3(C)C(C4(C)C(C(C)(C)C(=O)CC4)C(O)C3)CC1)CC2	S(CCC(NC(=O)C(NC(=O)C(NC(=O)C(NC(=O)C(NC(=O)C(NC(=O)C(NC(=O)C(NC(=O)C(NC(=O)C(NC(=O)C(NC(=O)C(NC(=O)C(NC(=O)C(NC(=O)C(NC(=O)C(NC(=O)C(NC(=O)C(NC(=O)C(NC(=O)C(NC(=O)CNC(=O)C(NC(=O)C(NC(=O)C(NC(=O)C(NC(=O)C(NC(=O)C(NC(=O)C(NC(=O)C(NC(=O)C(NC(=O)C(NC(=O)C(NC(=O)C(NC(=O)C(NC(=O)C(NC(=O)C(NC(=O)C(NC(=O)C(NC(=O)C(NC(=O)C(NC(=O)C(NC(=O)CNC(=O)C(NC(=O)C(NC(=O)C(NC(=O)C(NC(=O)C(NC(=O)C1N(C(=O)C(NC(=O)C(NC…	1	14	-7.33213	1.43335	90.0582	-87.6582	-9.76033	-31.7161	-7.33213	[22,842,20051,4,1.7]	6 7	[22,22]
		O=C(O)C12C(C(C(=C)C)CC1)C1C(C)(C3(C)C(C4(C)C(C(C)(C)C(=O)CC4)C(O)C3)CC1)CC2	S(CCC(NC(=O)C(NC(=O)C(NC(=O)C(NC(=O)C(NC(=O)C(NC(=O)C(NC(=O)C(NC(=O)C(NC(=O)C(NC(=O)C(NC(=O)C(NC(=O)C(NC(=O)C(NC(=O)C(NC(=O)C(NC(=O)C(NC(=O)C(NC(=O)C(NC(=O)C(NC(=O)CNC(=O)C(NC(=O)C(NC(=O)C(NC(=O)C(NC(=O)C(NC(=O)C(NC(=O)C(NC(=O)C(NC(=O)C(NC(=O)C(NC(=O)C(NC(=O)C(NC(=O)C(NC(=O)C(NC(=O)C(NC(=O)C(NC(=O)C(NC(=O)C(NC(=O)C(NC(=O)C(NC(=O)CNC(=O)C(NC(=O)C(NC(=O)C(NC(=O)C(NC(=O)C(NC(=O)C1N(C(=O)C(NC(=O)C(NC…	1	14	-7.30377	1.23466	88.3601	-98.4968	-9.88209	-28.7696	-7.30377	[[34,34,34,34,34],[1659,1662,1664,1661,1658],[20104,20104,20104,20104,20104],[10,10,10,10,10],[2.7,2.7,2.7,2.7,2.7]]	1 8	[[34,34,34,34,34],[34,34,34,34,34]]
	LFb	O=C(O)C12C(C=3C(C)(C4(C)C(C5(C)C(C(C)(C)C(O)CC5)CC4)CC=3)CC1)CC(C)(C)CC2	S(CCC(NC(=O)C(NC(=O)C(NC(=O)C(NC(=O)C(NC(=O)C(NC(=O)C(NC(=O)C(NC(=O)C(NC(=O)C(NC(=O)C(NC(=O)C(NC(=O)C(NC(=O)C(NC(=O)C(NC(=O)C(NC(=O)C(NC(=O)C(NC(=O)C(NC(=O)C(NC(=O)CNC(=O)C(NC(=O)C(NC(=O)C(NC(=O)C(NC(=O)C(NC(=O)C(NC(=O)C(NC(=O)C(NC(=O)C(NC(=O)C(NC(=O)C(NC(=O)C(NC(=O)C(NC(=O)C(NC(=O)C(NC(=O)C(NC(=O)C(NC(=O)C(NC(=O)C(NC(=O)C(NC(=O)CNC(=O)C(NC(=O)C(NC(=O)C(NC(=O)C(NC(=O)C(NC(=O)C1N(C(=O)C(NC(=O)C(NC…	1	15	-7.18744	1.2185	50.555	-76.2869	-9.86115	-28.5497	-7.18744
		O=C(O)C12C(C=3C(C)(C4(C)C(C5(C)C(C(C)(C)C(O)CC5)CC4)CC=3)CC1)CC(C)(C)CC2	S(CCC(NC(=O)C(NC(=O)C(NC(=O)C(NC(=O)C(NC(=O)C(NC(=O)C(NC(=O)C(NC(=O)C(NC(=O)C(NC(=O)C(NC(=O)C(NC(=O)C(NC(=O)C(NC(=O)C(NC(=O)C(NC(=O)C(NC(=O)C(NC(=O)C(NC(=O)C(NC(=O)CNC(=O)C(NC(=O)C(NC(=O)C(NC(=O)C(NC(=O)C(NC(=O)C(NC(=O)C(NC(=O)C(NC(=O)C(NC(=O)C(NC(=O)C(NC(=O)C(NC(=O)C(NC(=O)C(NC(=O)C(NC(=O)C(NC(=O)C(NC(=O)C(NC(=O)C(NC(=O)C(NC(=O)CNC(=O)C(NC(=O)C(NC(=O)C(NC(=O)C(NC(=O)C(NC(=O)C1N(C(=O)C(NC(=O)C(NC…	1	15	-6.97648	1.12266	37.9218	-69.4133	-9.77009	-30.7415	-6.97648
		O=C(O)C12C(C=3C(C)(C4(C)C(C5(C)C(C(C)(C)C(O)CC5)CC4)CC=3)CC1)CC(C)(C)CC2	S(CCC(NC(=O)C(NC(=O)C(NC(=O)C(NC(=O)C(NC(=O)C(NC(=O)C(NC(=O)C(NC(=O)C(NC(=O)C(NC(=O)C(NC(=O)C(NC(=O)C(NC(=O)C(NC(=O)C(NC(=O)C(NC(=O)C(NC(=O)C(NC(=O)C(NC(=O)C(NC(=O)CNC(=O)C(NC(=O)C(NC(=O)C(NC(=O)C(NC(=O)C(NC(=O)C(NC(=O)C(NC(=O)C(NC(=O)C(NC(=O)C(NC(=O)C(NC(=O)C(NC(=O)C(NC(=O)C(NC(=O)C(NC(=O)C(NC(=O)C(NC(=O)C(NC(=O)C(NC(=O)C(NC(=O)CNC(=O)C(NC(=O)C(NC(=O)C(NC(=O)C(NC(=O)C(NC(=O)C1N(C(=O)C(NC(=O)C(NC…	1	15	-6.95305	1.58752	42.4591	-90.5077	-10.1655	-29.3238	-6.95305	[35,1662,20104,2,0.8]	4	35
		O=C(O)C12C(C=3C(C)(C4(C)C(C5(C)C(C(C)(C)C(O)CC5)CC4)CC=3)CC1)CC(C)(C)CC2	S(CCC(NC(=O)C(NC(=O)C(NC(=O)C(NC(=O)C(NC(=O)C(NC(=O)C(NC(=O)C(NC(=O)C(NC(=O)C(NC(=O)C(NC(=O)C(NC(=O)C(NC(=O)C(NC(=O)C(NC(=O)C(NC(=O)C(NC(=O)C(NC(=O)C(NC(=O)C(NC(=O)CNC(=O)C(NC(=O)C(NC(=O)C(NC(=O)C(NC(=O)C(NC(=O)C(NC(=O)C(NC(=O)C(NC(=O)C(NC(=O)C(NC(=O)C(NC(=O)C(NC(=O)C(NC(=O)C(NC(=O)C(NC(=O)C(NC(=O)C(NC(=O)C(NC(=O)C(NC(=O)C(NC(=O)CNC(=O)C(NC(=O)C(NC(=O)C(NC(=O)C(NC(=O)C(NC(=O)C1N(C(=O)C(NC(=O)C(NC…	1	15	-6.88241	1.04032	37.8222	-72.5022	-9.65233	-31.8954	-6.88241
		O=C(O)C12C(C=3C(C)(C4(C)C(C5(C)C(C(C)(C)C(O)CC5)CC4)CC=3)CC1)CC(C)(C)CC2	S(CCC(NC(=O)C(NC(=O)C(NC(=O)C(NC(=O)C(NC(=O)C(NC(=O)C(NC(=O)C(NC(=O)C(NC(=O)C(NC(=O)C(NC(=O)C(NC(=O)C(NC(=O)C(NC(=O)C(NC(=O)C(NC(=O)C(NC(=O)C(NC(=O)C(NC(=O)C(NC(=O)CNC(=O)C(NC(=O)C(NC(=O)C(NC(=O)C(NC(=O)C(NC(=O)C(NC(=O)C(NC(=O)C(NC(=O)C(NC(=O)C(NC(=O)C(NC(=O)C(NC(=O)C(NC(=O)C(NC(=O)C(NC(=O)C(NC(=O)C(NC(=O)C(NC(=O)C(NC(=O)C(NC(=O)CNC(=O)C(NC(=O)C(NC(=O)C(NC(=O)C(NC(=O)C(NC(=O)C1N(C(=O)C(NC(=O)C(NC…	1	15	-6.86344	2.35639	36.9613	-66.1545	-9.93437	-32.0718	-6.86344	[[4,4,4,4,4],[1658,1661,1664,1662,1659],[20104,20104,20104,20104,20104],[10,10,10,10,10],[0.8,0.8,0.8,0.8,0.8]]	1	[[4,4,4,4,4]]
	LFc	OCC12C(C=3C(C)(C4(C)C(C5(C)C(C(C)(C)C(O)CC5)CC4)CC=3)CC1)CC(C)(C)CC2	S(CCC(NC(=O)C(NC(=O)C(NC(=O)C(NC(=O)C(NC(=O)C(NC(=O)C(NC(=O)C(NC(=O)C(NC(=O)C(NC(=O)C(NC(=O)C(NC(=O)C(NC(=O)C(NC(=O)C(NC(=O)C(NC(=O)C(NC(=O)C(NC(=O)C(NC(=O)C(NC(=O)CNC(=O)C(NC(=O)C(NC(=O)C(NC(=O)C(NC(=O)C(NC(=O)C(NC(=O)C(NC(=O)C(NC(=O)C(NC(=O)C(NC(=O)C(NC(=O)C(NC(=O)C(NC(=O)C(NC(=O)C(NC(=O)C(NC(=O)C(NC(=O)C(NC(=O)C(NC(=O)C(NC(=O)CNC(=O)C(NC(=O)C(NC(=O)C(NC(=O)C(NC(=O)C(NC(=O)C1N(C(=O)C(NC(=O)C(NC…	1	16	-7.06006	2.60765	81.2601	-67.366	-10.1147	-28.671	-7.06006
		OCC12C(C=3C(C)(C4(C)C(C5(C)C(C(C)(C)C(O)CC5)CC4)CC=3)CC1)CC(C)(C)CC2	S(CCC(NC(=O)C(NC(=O)C(NC(=O)C(NC(=O)C(NC(=O)C(NC(=O)C(NC(=O)C(NC(=O)C(NC(=O)C(NC(=O)C(NC(=O)C(NC(=O)C(NC(=O)C(NC(=O)C(NC(=O)C(NC(=O)C(NC(=O)C(NC(=O)C(NC(=O)C(NC(=O)CNC(=O)C(NC(=O)C(NC(=O)C(NC(=O)C(NC(=O)C(NC(=O)C(NC(=O)C(NC(=O)C(NC(=O)C(NC(=O)C(NC(=O)C(NC(=O)C(NC(=O)C(NC(=O)C(NC(=O)C(NC(=O)C(NC(=O)C(NC(=O)C(NC(=O)C(NC(=O)C(NC(=O)CNC(=O)C(NC(=O)C(NC(=O)C(NC(=O)C(NC(=O)C(NC(=O)C1N(C(=O)C(NC(=O)C(NC…	1	16	-7.00586	1.46528	90.183	-88.8535	-9.45659	-22.8136	-7.00586
		OCC12C(C=3C(C)(C4(C)C(C5(C)C(C(C)(C)C(O)CC5)CC4)CC=3)CC1)CC(C)(C)CC2	S(CCC(NC(=O)C(NC(=O)C(NC(=O)C(NC(=O)C(NC(=O)C(NC(=O)C(NC(=O)C(NC(=O)C(NC(=O)C(NC(=O)C(NC(=O)C(NC(=O)C(NC(=O)C(NC(=O)C(NC(=O)C(NC(=O)C(NC(=O)C(NC(=O)C(NC(=O)C(NC(=O)CNC(=O)C(NC(=O)C(NC(=O)C(NC(=O)C(NC(=O)C(NC(=O)C(NC(=O)C(NC(=O)C(NC(=O)C(NC(=O)C(NC(=O)C(NC(=O)C(NC(=O)C(NC(=O)C(NC(=O)C(NC(=O)C(NC(=O)C(NC(=O)C(NC(=O)C(NC(=O)C(NC(=O)CNC(=O)C(NC(=O)C(NC(=O)C(NC(=O)C(NC(=O)C(NC(=O)C1N(C(=O)C(NC(=O)C(NC…	1	16	-6.94899	3.09459	89.0681	-86.0091	-9.75239	-26.7662	-6.94899	[[32,24,24,24,24,24,24],[3262,1664,1667,1671,1669,1665,1661],[20199,20104,20104,20104,20104,20104,20104],[3,10,10,10,10,10,10],[2.6,0.5,0.5,0.5,0.5,0.5,0.5]]	1 3 20	[[24,24,24,24,24,24],32,32]
		OCC12C(C=3C(C)(C4(C)C(C5(C)C(C(C)(C)C(O)CC5)CC4)CC=3)CC1)CC(C)(C)CC2	S(CCC(NC(=O)C(NC(=O)C(NC(=O)C(NC(=O)C(NC(=O)C(NC(=O)C(NC(=O)C(NC(=O)C(NC(=O)C(NC(=O)C(NC(=O)C(NC(=O)C(NC(=O)C(NC(=O)C(NC(=O)C(NC(=O)C(NC(=O)C(NC(=O)C(NC(=O)C(NC(=O)CNC(=O)C(NC(=O)C(NC(=O)C(NC(=O)C(NC(=O)C(NC(=O)C(NC(=O)C(NC(=O)C(NC(=O)C(NC(=O)C(NC(=O)C(NC(=O)C(NC(=O)C(NC(=O)C(NC(=O)C(NC(=O)C(NC(=O)C(NC(=O)C(NC(=O)C(NC(=O)C(NC(=O)CNC(=O)C(NC(=O)C(NC(=O)C(NC(=O)C(NC(=O)C(NC(=O)C1N(C(=O)C(NC(=O)C(NC…	1	16	-6.94847	2.10239	79.9197	-62.9808	-9.24771	-34.6171	-6.94847	[32,174,20011,1,1.4]	9	32
		OCC12C(C=3C(C)(C4(C)C(C5(C)C(C(C)(C)C(O)CC5)CC4)CC=3)CC1)CC(C)(C)CC2	S(CCC(NC(=O)C(NC(=O)C(NC(=O)C(NC(=O)C(NC(=O)C(NC(=O)C(NC(=O)C(NC(=O)C(NC(=O)C(NC(=O)C(NC(=O)C(NC(=O)C(NC(=O)C(NC(=O)C(NC(=O)C(NC(=O)C(NC(=O)C(NC(=O)C(NC(=O)C(NC(=O)CNC(=O)C(NC(=O)C(NC(=O)C(NC(=O)C(NC(=O)C(NC(=O)C(NC(=O)C(NC(=O)C(NC(=O)C(NC(=O)C(NC(=O)C(NC(=O)C(NC(=O)C(NC(=O)C(NC(=O)C(NC(=O)C(NC(=O)C(NC(=O)C(NC(=O)C(NC(=O)C(NC(=O)CNC(=O)C(NC(=O)C(NC(=O)C(NC(=O)C(NC(=O)C(NC(=O)C1N(C(=O)C(NC(=O)C(NC…	1	16	-6.84558	1.42504	74.318	-88.0878	-9.80694	-34.4615	-6.84558	[32,174,20011,1,1.1]	9	32
	LFd	O=C1C(C)(C)C2C(C)(C3C(C)(C4(C)C(=CC3OC)C3C(CC4)CCC(C)(C)C3)CC2)CC1	S(CCC(NC(=O)C(NC(=O)C(NC(=O)C(NC(=O)C(NC(=O)C(NC(=O)C(NC(=O)C(NC(=O)C(NC(=O)C(NC(=O)C(NC(=O)C(NC(=O)C(NC(=O)C(NC(=O)C(NC(=O)C(NC(=O)C(NC(=O)C(NC(=O)C(NC(=O)C(NC(=O)CNC(=O)C(NC(=O)C(NC(=O)C(NC(=O)C(NC(=O)C(NC(=O)C(NC(=O)C(NC(=O)C(NC(=O)C(NC(=O)C(NC(=O)C(NC(=O)C(NC(=O)C(NC(=O)C(NC(=O)C(NC(=O)C(NC(=O)C(NC(=O)C(NC(=O)C(NC(=O)C(NC(=O)CNC(=O)C(NC(=O)C(NC(=O)C(NC(=O)C(NC(=O)C(NC(=O)C1N(C(=O)C(NC(=O)C(NC…	1	17	-7.14864	1.94695	59.4457	-96.9424	-9.99897	-34.3462	-7.14864	[[8,8,8,8,8],[1658,1661,1664,1662,1659],[20104,20104,20104,20104,20104],[10,10,10,10,10],[0.6,0.6,0.6,0.6,0.6]]	1	[[8,8,8,8,8]]
		O=C1C(C)(C)C2C(C)(C3C(C)(C4(C)C(=CC3OC)C3C(CC4)CCC(C)(C)C3)CC2)CC1	S(CCC(NC(=O)C(NC(=O)C(NC(=O)C(NC(=O)C(NC(=O)C(NC(=O)C(NC(=O)C(NC(=O)C(NC(=O)C(NC(=O)C(NC(=O)C(NC(=O)C(NC(=O)C(NC(=O)C(NC(=O)C(NC(=O)C(NC(=O)C(NC(=O)C(NC(=O)C(NC(=O)CNC(=O)C(NC(=O)C(NC(=O)C(NC(=O)C(NC(=O)C(NC(=O)C(NC(=O)C(NC(=O)C(NC(=O)C(NC(=O)C(NC(=O)C(NC(=O)C(NC(=O)C(NC(=O)C(NC(=O)C(NC(=O)C(NC(=O)C(NC(=O)C(NC(=O)C(NC(=O)C(NC(=O)CNC(=O)C(NC(=O)C(NC(=O)C(NC(=O)C(NC(=O)C(NC(=O)C1N(C(=O)C(NC(=O)C(NC…	1	17	-6.86235	1.59036	61.8047	-70.6928	-10.0571	-26.9111	-6.86235
		O=C1C(C)(C)C2C(C)(C3C(C)(C4(C)C(=CC3OC)C3C(CC4)CCC(C)(C)C3)CC2)CC1	S(CCC(NC(=O)C(NC(=O)C(NC(=O)C(NC(=O)C(NC(=O)C(NC(=O)C(NC(=O)C(NC(=O)C(NC(=O)C(NC(=O)C(NC(=O)C(NC(=O)C(NC(=O)C(NC(=O)C(NC(=O)C(NC(=O)C(NC(=O)C(NC(=O)C(NC(=O)C(NC(=O)CNC(=O)C(NC(=O)C(NC(=O)C(NC(=O)C(NC(=O)C(NC(=O)C(NC(=O)C(NC(=O)C(NC(=O)C(NC(=O)C(NC(=O)C(NC(=O)C(NC(=O)C(NC(=O)C(NC(=O)C(NC(=O)C(NC(=O)C(NC(=O)C(NC(=O)C(NC(=O)C(NC(=O)CNC(=O)C(NC(=O)C(NC(=O)C(NC(=O)C(NC(=O)C(NC(=O)C1N(C(=O)C(NC(=O)C(NC…	1	17	-6.70822	1.36693	59.6552	-83.762	-10.0572	-31.4728	-6.70822
		O=C1C(C)(C)C2C(C)(C3C(C)(C4(C)C(=CC3OC)C3C(CC4)CCC(C)(C)C3)CC2)CC1	S(CCC(NC(=O)C(NC(=O)C(NC(=O)C(NC(=O)C(NC(=O)C(NC(=O)C(NC(=O)C(NC(=O)C(NC(=O)C(NC(=O)C(NC(=O)C(NC(=O)C(NC(=O)C(NC(=O)C(NC(=O)C(NC(=O)C(NC(=O)C(NC(=O)C(NC(=O)C(NC(=O)CNC(=O)C(NC(=O)C(NC(=O)C(NC(=O)C(NC(=O)C(NC(=O)C(NC(=O)C(NC(=O)C(NC(=O)C(NC(=O)C(NC(=O)C(NC(=O)C(NC(=O)C(NC(=O)C(NC(=O)C(NC(=O)C(NC(=O)C(NC(=O)C(NC(=O)C(NC(=O)C(NC(=O)CNC(=O)C(NC(=O)C(NC(=O)C(NC(=O)C(NC(=O)C(NC(=O)C1N(C(=O)C(NC(=O)C(NC…	1	17	-6.60517	1.80941	56.444	-91.9635	-9.95833	-33.7302	-6.60517	[[28,4,4,4,4,4,20,20,20,20,20],[731,1658,1661,1664,1662,1659,1658,1661,1664,1662,1659],[20043,20104,20104,20104,20104,20104,20104,20104,20104,20104,20104],[2,10,10,10,10,10,10,10,10,10,10],[5.4,0.7,0.7,0.7,0.7,0.7,0.6,0.6,0.6,0.6,0.6]]	2 17 1	[28,28,[4,4,4,4,4,20,20,20,20,20]]
		O=C1C(C)(C)C2C(C)(C3C(C)(C4(C)C(=CC3OC)C3C(CC4)CCC(C)(C)C3)CC2)CC1	S(CCC(NC(=O)C(NC(=O)C(NC(=O)C(NC(=O)C(NC(=O)C(NC(=O)C(NC(=O)C(NC(=O)C(NC(=O)C(NC(=O)C(NC(=O)C(NC(=O)C(NC(=O)C(NC(=O)C(NC(=O)C(NC(=O)C(NC(=O)C(NC(=O)C(NC(=O)C(NC(=O)CNC(=O)C(NC(=O)C(NC(=O)C(NC(=O)C(NC(=O)C(NC(=O)C(NC(=O)C(NC(=O)C(NC(=O)C(NC(=O)C(NC(=O)C(NC(=O)C(NC(=O)C(NC(=O)C(NC(=O)C(NC(=O)C(NC(=O)C(NC(=O)C(NC(=O)C(NC(=O)C(NC(=O)CNC(=O)C(NC(=O)C(NC(=O)C(NC(=O)C(NC(=O)C(NC(=O)C1N(C(=O)C(NC(=O)C(NC…	1	17	-6.59466	3.65506	59.5678	-93.0446	-10.445	-32.1488	-6.59466	[35,225,20014,2,1.9]	5 13	[35,35]
	Lfe	OC1C(=C)C2C(C)(C3C(C)(C4(C)C(C5C(C)(CC4)CCC(C)(C)C5)=CC3)CC2)CC1O	S(CCC(NC(=O)C(NC(=O)C(NC(=O)C(NC(=O)C(NC(=O)C(NC(=O)C(NC(=O)C(NC(=O)C(NC(=O)C(NC(=O)C(NC(=O)C(NC(=O)C(NC(=O)C(NC(=O)C(NC(=O)C(NC(=O)C(NC(=O)C(NC(=O)C(NC(=O)C(NC(=O)CNC(=O)C(NC(=O)C(NC(=O)C(NC(=O)C(NC(=O)C(NC(=O)C(NC(=O)C(NC(=O)C(NC(=O)C(NC(=O)C(NC(=O)C(NC(=O)C(NC(=O)C(NC(=O)C(NC(=O)C(NC(=O)C(NC(=O)C(NC(=O)C(NC(=O)C(NC(=O)C(NC(=O)CNC(=O)C(NC(=O)C(NC(=O)C(NC(=O)C(NC(=O)C(NC(=O)C1N(C(=O)C(NC(=O)C(NC…	1	18	-7.07884	2.64584	72.5357	-57.0589	-10.1832	-34.6884	-7.07884	[[9,9,9,9,9,24,24,24,24,24],[4920,4923,4926,4924,4921,4920,4923,4926,4924,4921],[20104,20104,20104,20104,20104,20104,20104,20104,20104,20104],[10,10,10,10,10,10,10,10,10,10],[0.5,0.5,0.5,0.5,0.5,0.7,0.7,0.7,0.7,0.7]]	1	[[9,9,9,9,9,24,24,24,24,24]]
		OC1C(=C)C2C(C)(C3C(C)(C4(C)C(C5C(C)(CC4)CCC(C)(C)C5)=CC3)CC2)CC1O	S(CCC(NC(=O)C(NC(=O)C(NC(=O)C(NC(=O)C(NC(=O)C(NC(=O)C(NC(=O)C(NC(=O)C(NC(=O)C(NC(=O)C(NC(=O)C(NC(=O)C(NC(=O)C(NC(=O)C(NC(=O)C(NC(=O)C(NC(=O)C(NC(=O)C(NC(=O)C(NC(=O)CNC(=O)C(NC(=O)C(NC(=O)C(NC(=O)C(NC(=O)C(NC(=O)C(NC(=O)C(NC(=O)C(NC(=O)C(NC(=O)C(NC(=O)C(NC(=O)C(NC(=O)C(NC(=O)C(NC(=O)C(NC(=O)C(NC(=O)C(NC(=O)C(NC(=O)C(NC(=O)C(NC(=O)CNC(=O)C(NC(=O)C(NC(=O)C(NC(=O)C(NC(=O)C(NC(=O)C1N(C(=O)C(NC(=O)C(NC…	1	18	-7.03523	2.05363	84.9998	-56.0983	-10.4501	-30.2471	-7.03523
		OC1C(=C)C2C(C)(C3C(C)(C4(C)C(C5C(C)(CC4)CCC(C)(C)C5)=CC3)CC2)CC1O	S(CCC(NC(=O)C(NC(=O)C(NC(=O)C(NC(=O)C(NC(=O)C(NC(=O)C(NC(=O)C(NC(=O)C(NC(=O)C(NC(=O)C(NC(=O)C(NC(=O)C(NC(=O)C(NC(=O)C(NC(=O)C(NC(=O)C(NC(=O)C(NC(=O)C(NC(=O)C(NC(=O)CNC(=O)C(NC(=O)C(NC(=O)C(NC(=O)C(NC(=O)C(NC(=O)C(NC(=O)C(NC(=O)C(NC(=O)C(NC(=O)C(NC(=O)C(NC(=O)C(NC(=O)C(NC(=O)C(NC(=O)C(NC(=O)C(NC(=O)C(NC(=O)C(NC(=O)C(NC(=O)C(NC(=O)CNC(=O)C(NC(=O)C(NC(=O)C(NC(=O)C(NC(=O)C(NC(=O)C1N(C(=O)C(NC(=O)C(NC…	1	18	-7.01477	1.32587	82.5076	-89.0529	-10.968	-27.496	-7.01477	[28,1581,20099,3,1]	18	28
		OC1C(=C)C2C(C)(C3C(C)(C4(C)C(C5C(C)(CC4)CCC(C)(C)C5)=CC3)CC2)CC1O	S(CCC(NC(=O)C(NC(=O)C(NC(=O)C(NC(=O)C(NC(=O)C(NC(=O)C(NC(=O)C(NC(=O)C(NC(=O)C(NC(=O)C(NC(=O)C(NC(=O)C(NC(=O)C(NC(=O)C(NC(=O)C(NC(=O)C(NC(=O)C(NC(=O)C(NC(=O)C(NC(=O)CNC(=O)C(NC(=O)C(NC(=O)C(NC(=O)C(NC(=O)C(NC(=O)C(NC(=O)C(NC(=O)C(NC(=O)C(NC(=O)C(NC(=O)C(NC(=O)C(NC(=O)C(NC(=O)C(NC(=O)C(NC(=O)C(NC(=O)C(NC(=O)C(NC(=O)C(NC(=O)C(NC(=O)CNC(=O)C(NC(=O)C(NC(=O)C(NC(=O)C(NC(=O)C(NC(=O)C1N(C(=O)C(NC(=O)C(NC…	1	18	-6.88004	2.51653	64.0866	-87.98	-10.3844	-32.7662	-6.88004
		OC1C(=C)C2C(C)(C3C(C)(C4(C)C(C5C(C)(CC4)CCC(C)(C)C5)=CC3)CC2)CC1O	S(CCC(NC(=O)C(NC(=O)C(NC(=O)C(NC(=O)C(NC(=O)C(NC(=O)C(NC(=O)C(NC(=O)C(NC(=O)C(NC(=O)C(NC(=O)C(NC(=O)C(NC(=O)C(NC(=O)C(NC(=O)C(NC(=O)C(NC(=O)C(NC(=O)C(NC(=O)C(NC(=O)CNC(=O)C(NC(=O)C(NC(=O)C(NC(=O)C(NC(=O)C(NC(=O)C(NC(=O)C(NC(=O)C(NC(=O)C(NC(=O)C(NC(=O)C(NC(=O)C(NC(=O)C(NC(=O)C(NC(=O)C(NC(=O)C(NC(=O)C(NC(=O)C(NC(=O)C(NC(=O)C(NC(=O)CNC(=O)C(NC(=O)C(NC(=O)C(NC(=O)C(NC(=O)C(NC(=O)C1N(C(=O)C(NC(=O)C(NC…	1	18	-6.85713	1.01598	80.1878	-63.6958	-10.3348	-26.6762	-6.85713
	LFf	O=C(O)C12C(C=3C(C)(C4(C)C(C56C(C(C)(C)C(O)(OC5)CC6)CC4)CC=3)CC1)CC(C)(C)CC2	S(CCC(NC(=O)C(NC(=O)C(NC(=O)C(NC(=O)C(NC(=O)C(NC(=O)C(NC(=O)C(NC(=O)C(NC(=O)C(NC(=O)C(NC(=O)C(NC(=O)C(NC(=O)C(NC(=O)C(NC(=O)C(NC(=O)C(NC(=O)C(NC(=O)C(NC(=O)C(NC(=O)CNC(=O)C(NC(=O)C(NC(=O)C(NC(=O)C(NC(=O)C(NC(=O)C(NC(=O)C(NC(=O)C(NC(=O)C(NC(=O)C(NC(=O)C(NC(=O)C(NC(=O)C(NC(=O)C(NC(=O)C(NC(=O)C(NC(=O)C(NC(=O)C(NC(=O)C(NC(=O)C(NC(=O)CNC(=O)C(NC(=O)C(NC(=O)C(NC(=O)C(NC(=O)C(NC(=O)C1N(C(=O)C(NC(=O)C(NC…	1	19	-6.86166	4.70409	38.9115	-91.4833	-10.044	-31.9495	-6.86166	[[9,9,9,9,9],[4920,4923,4926,4924,4921],[20104,20104,20104,20104,20104],[10,10,10,10,10],[0.6,0.6,0.6,0.6,0.6]]	1	[[9,9,9,9,9]]
		O=C(O)C12C(C=3C(C)(C4(C)C(C56C(C(C)(C)C(O)(OC5)CC6)CC4)CC=3)CC1)CC(C)(C)CC2	S(CCC(NC(=O)C(NC(=O)C(NC(=O)C(NC(=O)C(NC(=O)C(NC(=O)C(NC(=O)C(NC(=O)C(NC(=O)C(NC(=O)C(NC(=O)C(NC(=O)C(NC(=O)C(NC(=O)C(NC(=O)C(NC(=O)C(NC(=O)C(NC(=O)C(NC(=O)C(NC(=O)CNC(=O)C(NC(=O)C(NC(=O)C(NC(=O)C(NC(=O)C(NC(=O)C(NC(=O)C(NC(=O)C(NC(=O)C(NC(=O)C(NC(=O)C(NC(=O)C(NC(=O)C(NC(=O)C(NC(=O)C(NC(=O)C(NC(=O)C(NC(=O)C(NC(=O)C(NC(=O)C(NC(=O)CNC(=O)C(NC(=O)C(NC(=O)C(NC(=O)C(NC(=O)C(NC(=O)C1N(C(=O)C(NC(=O)C(NC…	1	19	-6.69303	1.97008	43.8475	-100.039	-9.61636	-28.8035	-6.69303
		O=C(O)C12C(C=3C(C)(C4(C)C(C56C(C(C)(C)C(O)(OC5)CC6)CC4)CC=3)CC1)CC(C)(C)CC2	S(CCC(NC(=O)C(NC(=O)C(NC(=O)C(NC(=O)C(NC(=O)C(NC(=O)C(NC(=O)C(NC(=O)C(NC(=O)C(NC(=O)C(NC(=O)C(NC(=O)C(NC(=O)C(NC(=O)C(NC(=O)C(NC(=O)C(NC(=O)C(NC(=O)C(NC(=O)C(NC(=O)CNC(=O)C(NC(=O)C(NC(=O)C(NC(=O)C(NC(=O)C(NC(=O)C(NC(=O)C(NC(=O)C(NC(=O)C(NC(=O)C(NC(=O)C(NC(=O)C(NC(=O)C(NC(=O)C(NC(=O)C(NC(=O)C(NC(=O)C(NC(=O)C(NC(=O)C(NC(=O)C(NC(=O)CNC(=O)C(NC(=O)C(NC(=O)C(NC(=O)C(NC(=O)C(NC(=O)C1N(C(=O)C(NC(=O)C(NC…	1	19	-6.63482	3.82284	40.0031	-82.8052	-9.63387	-31.9385	-6.63482	[[9,9,9,9,9,12,12,12,12,12,12],[1658,1661,1664,1662,1659,1661,1665,1669,1671,1667,1664],[20104,20104,20104,20104,20104,20104,20104,20104,20104,20104,20104],[10,10,10,10,10,10,10,10,10,10,10],[1,1,1,1,1,0.6,0.6,0.6,0.6,0.6,0.6]]	1 8	[[9,9,9,9,9,12,12,12,12,12,12],[9,9,9,9,9]]
		O=C(O)C12C(C=3C(C)(C4(C)C(C56C(C(C)(C)C(O)(OC5)CC6)CC4)CC=3)CC1)CC(C)(C)CC2	S(CCC(NC(=O)C(NC(=O)C(NC(=O)C(NC(=O)C(NC(=O)C(NC(=O)C(NC(=O)C(NC(=O)C(NC(=O)C(NC(=O)C(NC(=O)C(NC(=O)C(NC(=O)C(NC(=O)C(NC(=O)C(NC(=O)C(NC(=O)C(NC(=O)C(NC(=O)C(NC(=O)CNC(=O)C(NC(=O)C(NC(=O)C(NC(=O)C(NC(=O)C(NC(=O)C(NC(=O)C(NC(=O)C(NC(=O)C(NC(=O)C(NC(=O)C(NC(=O)C(NC(=O)C(NC(=O)C(NC(=O)C(NC(=O)C(NC(=O)C(NC(=O)C(NC(=O)C(NC(=O)C(NC(=O)CNC(=O)C(NC(=O)C(NC(=O)C(NC(=O)C(NC(=O)C(NC(=O)C1N(C(=O)C(NC(=O)C(NC…	1	19	-6.61638	0.776298	45.3575	-87.2582	-11.6266	-29.5528	-6.61638	[[28,33,33],[4104,3487,3493],[20051,20014,20014],[4,2,2],[2.1,0.5,2.4]]	5 13 6 7	[[33,33],33,28,28]
		O=C(O)C12C(C=3C(C)(C4(C)C(C56C(C(C)(C)C(O)(OC5)CC6)CC4)CC=3)CC1)CC(C)(C)CC2	S(CCC(NC(=O)C(NC(=O)C(NC(=O)C(NC(=O)C(NC(=O)C(NC(=O)C(NC(=O)C(NC(=O)C(NC(=O)C(NC(=O)C(NC(=O)C(NC(=O)C(NC(=O)C(NC(=O)C(NC(=O)C(NC(=O)C(NC(=O)C(NC(=O)C(NC(=O)C(NC(=O)CNC(=O)C(NC(=O)C(NC(=O)C(NC(=O)C(NC(=O)C(NC(=O)C(NC(=O)C(NC(=O)C(NC(=O)C(NC(=O)C(NC(=O)C(NC(=O)C(NC(=O)C(NC(=O)C(NC(=O)C(NC(=O)C(NC(=O)C(NC(=O)C(NC(=O)C(NC(=O)C(NC(=O)CNC(=O)C(NC(=O)C(NC(=O)C(NC(=O)C(NC(=O)C(NC(=O)C1N(C(=O)C(NC(=O)C(NC…	1	19	-6.40395	1.53196	48.0457	-92.8424	-10.3016	-15.9661	-6.40395
	LFg	O=C(O)C12C(C(C)C(C)CC1)C=1C(C)(C3(C)C(C4(C)C(C(C)(C)C(O)CC4)CC3)CC=1)CC2	S(CCC(NC(=O)C(NC(=O)C(NC(=O)C(NC(=O)C(NC(=O)C(NC(=O)C(NC(=O)C(NC(=O)C(NC(=O)C(NC(=O)C(NC(=O)C(NC(=O)C(NC(=O)C(NC(=O)C(NC(=O)C(NC(=O)C(NC(=O)C(NC(=O)C(NC(=O)C(NC(=O)CNC(=O)C(NC(=O)C(NC(=O)C(NC(=O)C(NC(=O)C(NC(=O)C(NC(=O)C(NC(=O)C(NC(=O)C(NC(=O)C(NC(=O)C(NC(=O)C(NC(=O)C(NC(=O)C(NC(=O)C(NC(=O)C(NC(=O)C(NC(=O)C(NC(=O)C(NC(=O)C(NC(=O)CNC(=O)C(NC(=O)C(NC(=O)C(NC(=O)C(NC(=O)C(NC(=O)C1N(C(=O)C(NC(=O)C(NC…	1	20	-7.0713	2.68884	64.35	-76.34	-9.47901	-30.3226	-7.0713
		O=C(O)C12C(C(C)C(C)CC1)C=1C(C)(C3(C)C(C4(C)C(C(C)(C)C(O)CC4)CC3)CC=1)CC2	S(CCC(NC(=O)C(NC(=O)C(NC(=O)C(NC(=O)C(NC(=O)C(NC(=O)C(NC(=O)C(NC(=O)C(NC(=O)C(NC(=O)C(NC(=O)C(NC(=O)C(NC(=O)C(NC(=O)C(NC(=O)C(NC(=O)C(NC(=O)C(NC(=O)C(NC(=O)C(NC(=O)CNC(=O)C(NC(=O)C(NC(=O)C(NC(=O)C(NC(=O)C(NC(=O)C(NC(=O)C(NC(=O)C(NC(=O)C(NC(=O)C(NC(=O)C(NC(=O)C(NC(=O)C(NC(=O)C(NC(=O)C(NC(=O)C(NC(=O)C(NC(=O)C(NC(=O)C(NC(=O)C(NC(=O)CNC(=O)C(NC(=O)C(NC(=O)C(NC(=O)C(NC(=O)C(NC(=O)C1N(C(=O)C(NC(=O)C(NC…	1	20	-6.96137	2.71985	60.5044	-66.3764	-9.55883	-30.3903	-6.96137
		O=C(O)C12C(C(C)C(C)CC1)C=1C(C)(C3(C)C(C4(C)C(C(C)(C)C(O)CC4)CC3)CC=1)CC2	S(CCC(NC(=O)C(NC(=O)C(NC(=O)C(NC(=O)C(NC(=O)C(NC(=O)C(NC(=O)C(NC(=O)C(NC(=O)C(NC(=O)C(NC(=O)C(NC(=O)C(NC(=O)C(NC(=O)C(NC(=O)C(NC(=O)C(NC(=O)C(NC(=O)C(NC(=O)C(NC(=O)CNC(=O)C(NC(=O)C(NC(=O)C(NC(=O)C(NC(=O)C(NC(=O)C(NC(=O)C(NC(=O)C(NC(=O)C(NC(=O)C(NC(=O)C(NC(=O)C(NC(=O)C(NC(=O)C(NC(=O)C(NC(=O)C(NC(=O)C(NC(=O)C(NC(=O)C(NC(=O)C(NC(=O)CNC(=O)C(NC(=O)C(NC(=O)C(NC(=O)C(NC(=O)C(NC(=O)C1N(C(=O)C(NC(=O)C(NC…	1	20	-6.90838	0.813163	62.0854	-84.6324	-9.98317	-29.0838	-6.90838
		O=C(O)C12C(C(C)C(C)CC1)C=1C(C)(C3(C)C(C4(C)C(C(C)(C)C(O)CC4)CC3)CC=1)CC2	S(CCC(NC(=O)C(NC(=O)C(NC(=O)C(NC(=O)C(NC(=O)C(NC(=O)C(NC(=O)C(NC(=O)C(NC(=O)C(NC(=O)C(NC(=O)C(NC(=O)C(NC(=O)C(NC(=O)C(NC(=O)C(NC(=O)C(NC(=O)C(NC(=O)C(NC(=O)C(NC(=O)CNC(=O)C(NC(=O)C(NC(=O)C(NC(=O)C(NC(=O)C(NC(=O)C(NC(=O)C(NC(=O)C(NC(=O)C(NC(=O)C(NC(=O)C(NC(=O)C(NC(=O)C(NC(=O)C(NC(=O)C(NC(=O)C(NC(=O)C(NC(=O)C(NC(=O)C(NC(=O)C(NC(=O)CNC(=O)C(NC(=O)C(NC(=O)C(NC(=O)C(NC(=O)C(NC(=O)C1N(C(=O)C(NC(=O)C(NC…	1	20	-6.87013	1.01404	56.6748	-74.361	-10.8152	-29.7776	-6.87013	[[4,4,4,4,4,22,22,22,22,22],[1658,1661,1664,1662,1659,1658,1661,1664,1662,1659],[20104,20104,20104,20104,20104,20104,20104,20104,20104,20104],[10,10,10,10,10,10,10,10,10,10],[0.8,0.8,0.8,0.8,0.8,0.5,0.5,0.5,0.5,0.5]]	1	[[4,4,4,4,4,22,22,22,22,22]]
		O=C(O)C12C(C(C)C(C)CC1)C=1C(C)(C3(C)C(C4(C)C(C(C)(C)C(O)CC4)CC3)CC=1)CC2	S(CCC(NC(=O)C(NC(=O)C(NC(=O)C(NC(=O)C(NC(=O)C(NC(=O)C(NC(=O)C(NC(=O)C(NC(=O)C(NC(=O)C(NC(=O)C(NC(=O)C(NC(=O)C(NC(=O)C(NC(=O)C(NC(=O)C(NC(=O)C(NC(=O)C(NC(=O)C(NC(=O)CNC(=O)C(NC(=O)C(NC(=O)C(NC(=O)C(NC(=O)C(NC(=O)C(NC(=O)C(NC(=O)C(NC(=O)C(NC(=O)C(NC(=O)C(NC(=O)C(NC(=O)C(NC(=O)C(NC(=O)C(NC(=O)C(NC(=O)C(NC(=O)C(NC(=O)C(NC(=O)C(NC(=O)CNC(=O)C(NC(=O)C(NC(=O)C(NC(=O)C(NC(=O)C(NC(=O)C1N(C(=O)C(NC(=O)C(NC…	1	20	-6.82329	1.09426	56.5926	-101.736	-10.5951	-29.0314	-6.82329	[[4,4,4,4,4,22,22,22,22,22],[1658,1661,1664,1662,1659,1658,1661,1664,1662,1659],[20104,20104,20104,20104,20104,20104,20104,20104,20104,20104],[10,10,10,10,10,10,10,10,10,10],[0.8,0.8,0.8,0.8,0.8,0.5,0.5,0.5,0.5,0.5]]	1	[[4,4,4,4,4,22,22,22,22,22]]

## Sheet: HPGDS-2cvd-interaction
	Score
2cvd ligand	-8.32501	Ligand Receptor Interaction Distance E (kcal/mol)
		C8 20 SD MET 11 (C) H-donor 3.53 -1.6
		C9 25 SD MET 11 (C) H-donor 3.98 -0.9
		N5 38 SD MET 11 (C) H-donor 3.62 -2.5
	-8.18909	Ligand Receptor Interaction Distance E (kcal/mol)
		N2 35 N ILE 51 (C) H-acceptor 3.37 -0.8
		N3 36 CA LYS 50 (C) H-acceptor 3.64 -0.6
	-8.01197	Ligand Receptor Interaction Distance E (kcal/mol)
		C7 17 5-ring TRP 104 (C) H-pi 3.72 -0.6
		N1 23 5-ring TRP 104 (C) cation-pi 4.30 -0.9
	-7.53738	Ligand Receptor Interaction Distance E (kcal/mol)
		N3 36 NE ARG 12 (C) ionic 3.54 -1.7
LF02	-6.48733	Ligand Receptor Interaction Distance E (kcal/mol)
		C 13 6-ring TRP 104 (C) H-pi 4.06 -0.6
	-6.78975	Ligand Receptor Interaction Distance E (kcal/mol)
		O 28 NZ LYS 43 (C) H-acceptor 3.57 -0.5
		C 4 5-ring TRP 104 (C) H-pi 3.71 -0.9
LF05	-6.96033	Ligand Receptor Interaction Distance E (kcal/mol)
		O 35 NE1 TRP 104 (C) H-acceptor 2.85 -0.9
	-6.81318	Ligand Receptor Interaction Distance E (kcal/mol)
		O 35 NH2 ARG 14 (C) H-acceptor 3.35 -0.8
LF06	-7.18356	Ligand Receptor Interaction Distance E (kcal/mol)
		O 26 N ILE 51 (C) H-acceptor 3.02 -3.2
		C 4 6-ring TRP 104 (C) H-pi 3.87 -1.2
		C 6 5-ring TRP 104 (C) H-pi 3.90 -0.8
LF07	-6.88452	Ligand Receptor Interaction Distance E (kcal/mol)
		C 3 5-ring TRP 104 (C) H-pi 3.96 -0.6
	-6.87469	Ligand Receptor Interaction Distance E (kcal/mol)
		O 32 SD MET 11 (C) H-donor 3.66 -0.5
		C 12 5-ring TRP 104 (C) H-pi 3.99 -0.6
LF08	-7.37469	Ligand Receptor Interaction Distance E (kcal/mol)
		C 21 5-ring TRP 104 (C) H-pi 3.78 -0.8
	-6.95008	Ligand Receptor Interaction Distance E (kcal/mol)
		O 33 5-ring TRP 104 (C) H-pi 4.25 -2.0
LF09	-7.59853	Ligand Receptor Interaction Distance E (kcal/mol)
		O 22 O ILE 51 (C) H-donor 3.18 -1.2
		O 22 N ILE 51 (C) H-acceptor 3.15 0.2
	-7.58931	Ligand Receptor Interaction Distance E (kcal/mol)
		O 22 O ILE 51 (C) H-donor 3.16 -1.2
		O 22 N ILE 51 (C) H-acceptor 3.15 -0.1
	-7.55103	Ligand Receptor Interaction Distance E (kcal/mol)
		O 22 O ILE 51 (C) H-donor 3.18 -1.0
		O 22 N ILE 51 (C) H-acceptor 3.06 2.2
	-7.4294	Ligand Receptor Interaction Distance E (kcal/mol)
		O 22 O ILE 51 (C) H-donor 3.09 -1.3
		O 22 N ILE 51 (C) H-acceptor 3.08 -0.7
LF10	-7.2658	Ligand Receptor Interaction Distance E (kcal/mol)
		O 26 NE ARG 14 (C) H-acceptor 3.02 -0.8
		O 34 OH TYR 8 (C) H-acceptor 2.82 -2.1
	-7.13707	Ligand Receptor Interaction Distance E (kcal/mol)
		O 34 OH TYR 8 (C) H-acceptor 2.77 -2.3
	-7.07822	Ligand Receptor Interaction Distance E (kcal/mol)
		O 33 N TRP 104 (C) H-acceptor 3.30 -1.0
		O 34 NH2 ARG 14 (C) H-acceptor 2.97 -3.1
	-7.02096	Ligand Receptor Interaction Distance E (kcal/mol)
		C 23 6-ring PHE 9 (C) H-pi 3.96 -0.7
	-6.87087	Ligand Receptor Interaction Distance E (kcal/mol)
		C 8 5-ring TRP 104 (C) H-pi 3.72 -0.6
LF11	-7.00085	Ligand Receptor Interaction Distance E (kcal/mol)
		O 34 OH TYR 8 (C) H-acceptor 3.20 -0.7
		C 13 6-ring TRP 104 (C) H-pi 4.16 -0.7
	-6.79012	Ligand Receptor Interaction Distance E (kcal/mol)
		O 34 NE ARG 14 (C) H-acceptor 2.99 -1.9
	-6.71485	Ligand Receptor Interaction Distance E (kcal/mol)
		C 12 5-ring TRP 104 (C) H-pi 4.12 -0.9
LF12	-7.72971	Ligand Receptor Interaction Distance E (kcal/mol)
		O 30 SD MET 11 (C) H-donor 3.64 -0.8
		O 36 N ILE 51 (C) H-acceptor 3.51 -1.1
	-7.62329	Ligand Receptor Interaction Distance E (kcal/mol)
		C 24 5-ring TRP 104 (C) H-pi 3.51 -0.6
	-7.61374	Ligand Receptor Interaction Distance E (kcal/mol)
		C 13 6-ring TRP 104 (C) H-pi 4.36 -0.8
	-7.53189	Ligand Receptor Interaction Distance E (kcal/mol)
		C 13 5-ring TRP 104 (C) H-pi 3.96 -0.7
	-7.51793	Ligand Receptor Interaction Distance E (kcal/mol)
		O 30 SD MET 11 (C) H-donor 3.63 -0.8
		O 36 NE1 TRP 39 (C) H-acceptor 3.15 -0.7
		O 36 NZ LYS 43 (C) H-acceptor 3.21 -5.9
LF13	-7.08894	Ligand Receptor Interaction Distance E (kcal/mol)
		O 32 O MET 99 (C) H-donor 2.84 -1.6
		C 12 5-ring TRP 104 (C) H-pi 4.18 -0.9
	-6.98938	Ligand Receptor Interaction Distance E (kcal/mol)
		O 32 OE1 GLN 36 (C) H-donor 3.04 -0.8
Lfa	-7.40284	Ligand Receptor Interaction Distance E (kcal/mol)
		O 31 O MET 99 (C) H-donor 2.83 -1.0
	-7.37727	Ligand Receptor Interaction Distance E (kcal/mol)
		O 31 O MET 99 (C) H-donor 2.85 -1.1
		O 33 OH TYR 8 (C) H-acceptor 3.04 -1.3
	-7.3518	Ligand Receptor Interaction Distance E (kcal/mol)
		O 31 O MET 99 (C) H-donor 2.83 -1.1
	-7.33213	Ligand Receptor Interaction Distance E (kcal/mol)
		O 22 N ILE 51 (C) H-acceptor 3.25 -1.8
	-7.30377	Ligand Receptor Interaction Distance E (kcal/mol)
		O 34 5-ring TRP 104 (C) H-pi 4.18 -2.7
LFb	-7.18744	Ligand Receptor Interaction Distance E (kcal/mol)
		O 35 SD MET 11 (C) H-donor 3.13 0.5
	-6.95305	Ligand Receptor Interaction Distance E (kcal/mol)
		O 35 NE1 TRP 104 (C) H-acceptor 2.85 -1.0
	-6.86344	Ligand Receptor Interaction Distance E (kcal/mol)
		C 4 5-ring TRP 104 (C) H-pi 3.53 -0.8
LFc	-6.94899	Ligand Receptor Interaction Distance E (kcal/mol)
		O 32 OXT LEU 199 (C) H-donor 2.96 -2.7
	-6.94847	Ligand Receptor Interaction Distance E (kcal/mol)
		O 32 SD MET 11 (C) H-donor 3.18 -1.6
	-6.84558	Ligand Receptor Interaction Distance E (kcal/mol)
		O 32 SD MET 11 (C) H-donor 3.39 -1.3
LFd	-7.14864	Ligand Receptor Interaction Distance E (kcal/mol)
		C 8 5-ring TRP 104 (C) H-pi 3.97 -0.6
	-6.60517	Ligand Receptor Interaction Distance E (kcal/mol)
		O 28 NZ LYS 43 (C) H-acceptor 3.20 -5.5
		C 4 5-ring TRP 104 (C) H-pi 3.54 -0.7
		C 20 5-ring TRP 104 (C) H-pi 4.48 -0.6
	-6.59466	Ligand Receptor Interaction Distance E (kcal/mol)
		O 35 NE ARG 14 (C) H-acceptor 3.14 -2.1
Lfe	-7.07884	Ligand Receptor Interaction Distance E (kcal/mol)
		C 24 5-ring TRP 104 (C) H-pi 3.87 -0.7
	-7.01477	Ligand Receptor Interaction Distance E (kcal/mol)
		O 28 O MET 99 (C) H-donor 3.23 -1.1
LFf	-6.86166	Ligand Receptor Interaction Distance E (kcal/mol)
		C 9 5-ring TRP 104 (C) H-pi 3.62 -0.6
	-6.63482	Ligand Receptor Interaction Distance E (kcal/mol)
		C 9 5-ring TRP 104 (C) H-pi 3.81 -1.0
		C 12 6-ring TRP 104 (C) H-pi 4.73 -0.6
	-6.61638	Ligand Receptor Interaction Distance E (kcal/mol)
		O 28 N ILE 51 (C) H-acceptor 3.00 -2.1
		O 33 NH2 ARG 14 (C) H-acceptor 3.11 -2.6
LFg	-6.87013	Ligand Receptor Interaction Distance E (kcal/mol)
		C 4 5-ring TRP 104 (C) H-pi 3.54 -0.8
	-6.82329	Ligand Receptor Interaction Distance E (kcal/mol)
		O 35 SD MET 11 (C) H-donor 3.27 0.0
		C 4 5-ring TRP 104 (C) H-pi 3.54 -0.8

[truncated: 50 more sheets: F2-1g32-score, F2-1g32-interaction, HSPA8-3fzh-score, HSPA8-3fzh-interaction, MAPK1-3sa0-score, MAPK1-3sa0-interaction, MAPK8-3elj-score, MAPK8-3elj-interaction, MAPK14-4eh3-score, MAPK14-4eh3-interaction, CASP3-3kjf-score, CASP3-3kjf-interaction, REN-2v0z-score, REN-2v0z-interaction, MET-2wgj-score, MET-2wgj-interaction, GSK3B-1q5k-score, GSK3B-1q5k-interaction, AR-2ama-score, AR-2ama-interaction …]
